# Supplementary material for: Sterile protection against P. vivax malaria by repeated blood stage infection in the Aotus monkey model
Source: Life Sci Alliance. 2023 Dec 29;7(3):e202302524. doi: 10.26508/lsa.202302524 (PMC10756917; doi:10.26508/lsa.202302524)
Supplement: Supplementary file 4 [file LSA-2023-02524_TableS4.xlsx]

## Sheet: Sheet1
>PvAMRU_000005000
TTGATGATAATTGTACATTGGACAAGATGGATGACACATTTCCTGAAATAAATTGTGAAG
>PvAMRU_000005100
TTTACAATTGGGTGACTTCAAAACAGAGAAACCAACATATTTGCACAAAAAACGCAGATG
>PvAMRU_000005200
AACAATTGCCTGAAATAGAAATGTGTAATGCGTCAGAAAAAAAACTTCGGTCAACCAATG
>PvAMRU_000005300
TGATAAAGCACAATATGACACAGACCCCTCTGAATCCATGGAAAAAGAAGGTATTCCTCA
>PvAMRU_000005400
TGTGCTACCGATCCAGATAAATGCCCTCCAATCTACAAGTGCAAGTCATATAATCCTAAA
>PvAMRU_000005500
AGAAAAAGTGCTACGTACACTTAGTTGTCATCACGAAATGGAGGAGAAAAAAGCTGCTCT
>PvAMRU_000005600
GATACCTATATTCCCCCTTTGGTACTGACAAACGCCGTACATTTTCTATTTCGCTCATTA
>PvAMRU_000005700
TGAAGAAAGCATTCTCAAGTATCCAGTAGCCCATGTCCCTCTACTCTACAGTATAACAAA
>PvAMRU_000005800
TAATTCCTATATTAGCTAAGGCTGAAGTGGAGGTATTACCAAGCAGTCTAAAGTGTTGGG
>PvAMRU_000005900
GAGAGAAATTATCGATAACTCTATTGATGATAGAAAAAAAAATGTGGCTCAGAATGCATC
>PvAMRU_000006000
TGGTGGTTCAGAGTGGGAACTGACAGATAAGATGAATACACGTTACACGAATAATTTGGA
>PvAMRU_000006100
GAGGCAGCTGGAAAAACTAAAGAATGGATCAAATGTACCGACAAAATGGAAAAGAAATGT
>PvAMRU_000006200
TGTATCCACGCATATTTCTTCACATTGTGATGGTTTTTCTAATGTATGGGCAACTTCGTT
>PvAMRU_000006400
CTTCCACTTTTTGGGTTAATACTTTATATATTATATGGTGGTGCTGATATAGGAGCAGGA
>PvAMRU_000006700
GGAGAGTCACTGTACTGGAAATTTCAAGGTTTTGTTCTTAACGCTAATGTATAATATTAA
>PvAMRU_000006900
CCGGAATAGTATTTACTGTATTAAATTACATTGATGTTCCTAAAAGTAGTGGGGGCAGTC
>PvAMRU_000007000
GTTCTGGTAATCTTGAAATATCTGCATAACAAGGATGAGAATAAAATTAGTAATTCTTTG
>PvAMRU_000007100
CCAGCTCTGAGTTTTATATATGTTATATTATTTGGGGCTGGAAGTTGGGGTAGGGGTATT
>PvAMRU_000007300
AGTTGCAGTCAGAGAATCCTATTAAAGTCTTACCAAAAGTATCATACCCTAAAGATGATG
>PvAMRU_000007400
ACCCCCTGGTGTAGTATCAGTATCGGACCACAATTTATTAATCGAACAAGAACAAATAGG
>PvAMRU_000007500
TGTAACCAAATCATAGGTAAATCGGAAGGGGAGATGGAAAAACACAAAGGTGTCTGTATG
>PvAMRU_000007600
CAAATGCCCATCCAATAGAGGAAATCAAGTAATAAAACCAGTACACGGAGAGAAACTAGG
>PvAMRU_000007700
CTGGATTTGGAAGACATAGTGGAAGAATAAACAACGAATTATACGCAGAAGGAGCTAACG
>PvAMRU_000007800
TATTATATAGATTTACACCTGGAAGGAATTGGATGCGACATGGGTTTAGAGGAGGTAGTG
>PvAMRU_000007900
CCTGAATAATGACAAAACCGGAAATTCTATGTCTCGTACTGTATCCACAACTGTTGGTAC
>PvAMRU_000008000
ATGATAACTTAGATGAAACACTTAGTGAAACGGATAATGGGGCATATTCAAGGGCTTGCG
>PvAMRU_000008100
GATAAAGATTTTGATGAGAGTGTAGAAAACAACCAAATTATTCCTCATGTGATGGAACAT
>PvAMRU_000008200
TCTGCTGAAGGTTCGGATGGTAACTTAGAAAATGTGTTACCTACCTCTCTTGGTAATGAA
>PvAMRU_000008400
AATGCGAGCGGTTTAAAACCAATTACAGCACCCACAGTTATTGGTACAATGGCAGGAATA
>PvAMRU_000008500
ATAATTGATAGAAAGAGAACCTTAGAACAAGCCTCGTGTAGATATTCCTGACTCTCGTGG
>PvAMRU_000008600
TACAATGAAGAAGCGGGACATGTAAGTAATTGTGAAGAAGTATCGAAAAACTTGCCACCA
>PvAMRU_000008700
GATTACGAGGAAGTGGGAGAATAAATAACCATGCGTATGGAGATGATGCAAACGAACTAT
>PvAMRU_000008800
TAGGAGAACTTAAGAGTAAGTGTTCCTTTTTGGAGGAGATATGGAATATGCATGATAATT
>PvAMRU_000008900
AAAGGAAGTCATGAGGATCCAGAACATCCAGGGCCCCTAACAAATCAAGATAATAATGCG
>PvAMRU_000009300
ATATAGAATATATTCGACAGTTCCCTTCAAGAATGCAAGTAGTCCAAGGGAAAACACCTG
>PvAMRU_000009600
GAAGGCTAAAGAAAAAATACCTCCTTTAGATGATCAGATAATGAAGATTTCCCCAGATGT
>PvAMRU_000009700
GCCTATAGATTCATCTTCCAAAACTATCATCAACGCAGTTTTACCATTATTAGGAGCCTC
>PvAMRU_000009800
GAATATGATGGTGATAGTGCTGGATCTTGTTACAAAGGGGACTTAGATAGTGATGTAACG
>PvAMRU_000009900
TCTTCCCGCTGGTTTTAAAGAAGATCTTTGTTGGTATTTGTATTATTGGTTAGGTGATAA
>PvAMRU_000010000
AAGAAGCCATAAGAGAGCGCGAAGAAGCAGAAAAAAGGCAGCATGAACAAGAATTAAAAG
>PvAMRU_000010100
AAATGGAATAGAACAGGTAGGAGGAGCAAAAGAATTAAAGGAAACAGAATTGGCAGGAGC
>PvAMRU_000010200
CCAAAATTTACAGTTCCATTATCACCTGTCGGCAAAGATCAAACATCATCTGCAGCACAT
>PvAMRU_000010300
GTAACGCAAAAATATATACATTAGCCTAAACCAACAGAAGGAAATTTCCAAAATAGACCA
>PvAMRU_000010400
GTGACCACATGTTACATGGTACATACGGAATAGTGATGCATCGTTTATTGTCAAAAACTG
>PvAMRU_000010700
TAGCTTGGTGCGGTATAGCTCATAATGATATCAATGATTGTAAAAACGGTGCACATTACC
>PvAMRU_000010800
TTTTACGTTCACTTTTTTGATATGGACATATCTCACTTACCATGATTTGGTACTACCTTA
>PvAMRU_000010900
AAGTTCACTCCCTTAGGATTCTGGTTGCGTTCACGTATGAGAAAGAAGAAAAATACACAT
>PvAMRU_000011000
ATAGTGCAGAAGCTCCAACTTTAGATTATTGTAAAAATGTGCAAAGGTATTTACCGCCGG
>PvAMRU_000011100
CCGGAAGAATTGTTAGAGTATATGATCACATCGGGTAGTAATAATAGGGATAACCGACCA
>PvAMRU_000012600
GAGCAGTAACAGAAGGAGAACAAAAATTACGAGGAGCAGAAGAACTATCACAAGAAGTAG
>PvAMRU_000012700
CAAAAATTTGAAACAACATATGAAGGACTTTACAGTAGGGTACATAGTAAGGGTCTTGAC
>PvAMRU_000012800
TCGAAAAACTAAGAAAACCTTGGAGAATCCAATGCAAAGAAGTGATGAACTGAATCCGCA
>PvAMRU_000012900
CACAACAAGGACCAATGACATATACAATAGAAGGAACGGAACAACCGAGTGAATTAGTTC
>PvAMRU_000013000
CTCTTTTATCCAGAGAAAACAATGAATGGTGTGAAGGATGACAAATCCGGGCATACGGAT
>PvAMRU_000013100
GTACAGTAGATTAGTAATTTTGGGTCTGAAGTCGCTTTATTGCTCATTTTTGCCAACTCC
>PvAMRU_000013200
CCCTTGAAATATGGCGTCTATGCTGGTTCGTCATTTATAGGATTTTTTTCTTTGGGGTTA
>PvAMRU_000013300
ATGTCAGAGATTAGTGTGGACTTTGGAAAATGGAAAAGAGAATATCCCTTTTTAGAAAAA
>PvAMRU_000013400
GGTATAGATATATGTAATAAAAAAAATGATGATGATGAGTTTAATAAAGCCCTGAAAGAA
>PvAMRU_000013500
GCATCGATAACGGAACCTGGAGCATACACATCAGAATTAGAAACAATTCAAGAAGAAAAA
>PvAMRU_000013600
GAAAGGAGAGAAAAAAGTTTCAGTGAAAGAAGAGACAGGAGAAACACAACAACCATTCCC
>PvAMRU_000013700
CAATGGTTGGAATACCTCCCTTTTTGGTAAATATGTTTAGGTTTGGAAATAAAAAAAATA
>PvAMRU_000013900
ATGAAATGGTAAAATTTTGAACAGAGCTTCGCAATTATTAGGGAAACATGCTATAAATAA
>PvAMRU_000014000
CAAATGAAGAAGATCAAGAAGGAAGTTCAAAATGTAATAAAGCTAATGAATGTGTCAAGC
>PvAMRU_000014200
GAGCTTATATTGATAAAAATGCAAAAAAGAAGGGTATATCTAAATTGGACGGTTATTGTG
>PvAMRU_000014300
GTACTGAATCAAATCATAAGAATGATAGTACAATAGGAAGTTGCACTAAATGGCACAAAT
>PvAMRU_000014400
TAAATGTATATAGTGGTGGTGAAAAGATTGGAAACTGTACAGTTCAGGGGCATAGCTCAG
>PvAMRU_000014500
ATACGGCGTAGGTCTTATTTTATTTGTTTTCATTCCTGCTGTTCTTGGATCTTTATTACC
>PvAMRU_000014600
CGAGATATCTGGCAGAGTATGAAGTACAAAAGGAATTAGGTAGGACAGGATTATATAAAA
>PvAMRU_000014700
ATGGAAGAAAGGGTGTAATAGACTTTTGCGATCATAAAACAGATACCCAGCATCAAGATC
>PvAMRU_000014800
TGGTAATCACACTAAAAAGTGCCAACTGGTTCTTAAACTTTTCCGAAATAAGGATGGTCC
>PvAMRU_000014900
CTTAAAGCTCTGAATTGTAACAGAACAACTAAACTTCCGCAAACTGTGAGTGATGCTGAA
>PvAMRU_000015000
AGTCATAGAAGACCAACTCGATATGGAAAAGGCAAAAGAAAAAGAAGAGCATAGACCAGG
>PvAMRU_000015100
TTTATCGTGTTACACACAAATAGACCAGAAAAGAACTGCTGCTGCAAAGGATCGACTTTC
>PvAMRU_000015200
AAGATTAGTCGTACAAGAGAAGTTAAAGGAGCGACACCACAAGAGCAAAGAGAAGGAACA
>PvAMRU_000015300
GAAAAGCGCAAAAACTGGTTGGGAAGAAAAGCCTACATCTAATATGTTAAAAAAAGGGGA
>PvAMRU_000015500
ATCGCATTCTTCTAATTTCTATCATACATTGCAGACACTCAGTGAACACCGCCTTTCTGA
>PvAMRU_000015600
TCCCTCGGTTGTTAGAACCATTGAAGTGTCTTCGTACAAACCTCTTATTGATGAACTAGT
>PvAMRU_000015700
CATGGATACGTTTTCACCTTATACACAAGAAACAGGCGATGTGCTTGAAGAAACAGCAAA
>PvAMRU_000015800
TTTAAAAGAAGGAAATATGATTTAAAAGGAATAGAAAGAGTGTTTGATGATAGATATTCA
>PvAMRU_000015900
TGACTTGCCCTGAATCGATTGAAGAAAACTATGATTTTTTTAGGAACATATTACTTTATA
>PvAMRU_000016000
CCTGTTGATCAAATTAATGATCCATGTGAAGCCCTACCTGAAGCTCTACCTGTTGCTTCA
>PvAMRU_000016100
GAAGCCTGTTTCAAAGAATATAATAAAGGTATAATTAAATGCCCTGATGGACAATCATAC
>PvAMRU_000016200
CAGTACAGCGGATCCACTGTGCATATATAAGGCTATAAAAGATTTGAATAGTTCGAATGA
>PvAMRU_000016300
CTGGATTAATGAAAAAATTAAAACACTGGAAGGTAAAAAATTGGGGAGTGATGTTAGGCC
>PvAMRU_000016400
TTAATAATCCTGTTGAAGTACCGTTTGAAAAATTAAAATGTGATGAATTGTCAAGTGAAT
>PvAMRU_000016500
GATGAAGTAATTGAGGGAGATGATAATGGAACAAATATAAGTAATTGTCAGCGGTCAGCA
>PvAMRU_000016600
TGGCAAATTTTTCTATGCCTGAATTTTATTCAGAGAGAAAAAATAAATAGTATCGTCCTG
>PvAMRU_000016700
AGTTCTCAACAGGGGACATATAAATTAAATATCATTCTGTTTGAAATTCATAATTTTCAG
>PvAMRU_000016800
CCCATTGTTATCGTATTATTTACTCCGCTTGGATCGTGGTTTTATGGTAGAATTAAAAGG
>PvAMRU_000016900
GGCCTATAGACTACTAGCCAAATATGTTGATAAAAGTGAATTTCAAAGAACGAGATTACA
>PvAMRU_000017000
GGCAACATATGAAAGACAAATGGAATTAGAACGCACAAGACGGAGAGAAAAATTACCAGA
>PvAMRU_000017100
CGATTTGGAATCTTATAAGAAGGATTACAATAGTAGATATGATAAAAAAAAGGGTCTAGC
>PvAMRU_000017200
CGTAGCATGATATGCAGTGACAAGCAAAAAGGGGATATAGTACCTGTAGGTGTAAATAAA
>PvAMRU_000017300
AAATGGAAGTGGAAAAAGCTGCTGCCAGAAAAAATGGGGATGAAGGGGAAAAAGAAGAAT
>PvAMRU_000017400
ATGATTTTGATAATGTGACAAAAACTTTGGGAAGTGAATATATAGGGGATTGCTCCATGG
>PvAMRU_000017500
GTGAAAGCATTCCTCAAGAATCCATTAGAACATATCCCATCCCTCTATCAGTTACAGAGA
>PvAMRU_000017600
TCTAGAGATTCATAAAAGTGCAGGCCTATTCATGGCATCCATTGATGAGAACACATGGAA
>PvAMRU_000017700
GAACATTCAGATAAAATAGATACGTGTAAAATTACTACAGACAGTGATAACCCCGCCAAA
>PvAMRU_000017800
GAAGTGCAAAATGAAGCATATCAAACAGGGATTAAAAAACAATATTCTGGTAAAGGAATG
>PvAMRU_000017900
CAGTCTTATAGAACTAACACAACATTACCTAATTCTGGAAAAACAAGGAGGAAAGAACAG
>PvAMRU_000018000
CCTAGAGTTGAGGATGTTTACAATAGAGAAACCAAAACGTATAATACTAAATTTGTATCG
>PvAMRU_000018100
GACCAGAAGGTGAACCAGGTGCATCAGTATTAGCAAAACAAAGTTTAGAACAAGTATCGA
>PvAMRU_000018200
CGGGGACTTCATGAATGAATCGTGTTATAAAAGTACCTTTCCGGAAATAAAAGGTTCACC
>PvAMRU_000018300
ACACAGTTTACACCCGGAAGCATGTTAAGCAATGGGACTTGGAGGAATAATAATAATATG
>PvAMRU_000018500
GACCATGGATCATCAAATTACCGATGGATGCATTACTAAAGCAAAAAATGTGTTACTTTG
>PvAMRU_000018600
GATAAAAGTAGGCAACAATGTGATCATGTTTACATCATTTGGCTCATGGATACGCCCTAA
>PvAMRU_000018700
GAGAATCCGTTATTAATGTTTTAGGAGATGTTGATCCCGTACCTGTAGTTGGTGTATCTG
>PvAMRU_000018800
GAGAATCCTGATAGAGATGCAAAAAATGCTGCTAGAGTTGAAGAAAATGCTTCTGAAGGT
>PvAMRU_000018900
TAATGCATTCTTGGGTGTCGTAGTGACGTCCATGACCTCTGGTTTCTTATATAAGTTTAC
>PvAMRU_000019000
GCAATGAATGTTCTACCACATACATCTCAAAGGGTCAACAACCATAATAATAACAGACAA
>PvAMRU_000019100
TACAGTTAAAAAATGACAGTTCTCCTCCTGCAACCCAAGCTGGTAATGTATTTCTTGGAG
>PvAMRU_000019200
GTGGCCAGAACTTTCCCAAAATACGATACTAACAGTGAAACTATAGTAGATGATACATCA
>PvAMRU_000020500
TATTAAATCATTAAATAAATGTAAAAAAATAAGATATGGTGATATACTTATAGGTATTGT
>PvAMRU_000020600
CATTTAAATATAAATTTATTACACATATGTTATCTTTAAAATATAAAATAGGAGGTATTT
>PvAMRU_000020700
AAGATTTCTTATACTATAAAAGGAAGAATTAAGAGATATAAAATTATAGTTTTAATAGGT
>PvAMRU_000020900
TACATTAATAACTGTATCTAAATATAAAAAATATAATAATAATTTTTATATAAAAAATTT
>PvAMRU_000021000
TAAAAATATTTTTAAAAAAAGGTAAATTTAATAAGAGTATAAAATTATTAATATATATAT
>PvAMRU_000021100
TGTAACTGGAGAAATAAAAAATATATTAAATAATAATAATCAAAAAATTGGAATACCTGG
>PvAMRU_000021600
TTGATGAAATAGAAAAAGCTCATCCTGATATATATATAATGTTACAAATATTAGATGAAG
>PvAMRU_000021900
CCTGGATTATTAACAAATTGGAGTTTTTTTAAAAAAATTATTATTTATATATGGTTAGAT
>PvAMRU_000022000
TTGGACAACATATTGGAGTTATATCTAGTGAGGCAATAGGAGAGCCTAGTACACAAATGG
>PvAMRU_000022100
AATTTAGTTTGGATAAAATATATAAATAATAATGAAGTTTTTTATATATTAACTTCAGTT
>PvAMRU_000022300
AATATGTATGAATATATAGATAATAACTTACAAATATTTAATTTTAAAGGAATTATAATT
>PvAMRU_000022400
TTATTAAAATATAATATATTAAAAAATTATAGAAAAATAAATATTATTTATATACAGTAT
>PvAMRU_000025700
GATTTCTTATACTATAAAAAAAGGAAGAATTAAGAGATATAAAATTATAGTTTTAATAGG
>PvAMRU_000025800
TACATTAATAACTGTATCTAAATATAAATATAATAATAATTTTATATATATAAAAAATTT
>PvAMRU_000025900
CCTGGTGAAGGTAAATCTGTTCAAGAACATAATTTTGTATTAATAAAAGGAGGTAGAGTA
>PvAMRU_000026000
ATAAAAATATTTTTAAAAAAGAAATTTAATAAGAGTATAAAATTATTATATATATTATAT
>PvAMRU_000026100
CTGGAGAAATAAAAAATATATATTTAAATAATAATAATCAAAAAATTGGAATACCTGGAG
>PvAMRU_000026600
TTGATGAAATAGAAAAAGCTCATCCTATATATAATATAATGTTACAAATATTAGATGAAG
>PvAMRU_000026900
CCTGGATTATTAACAAATTGGAGTTTTAAAAAAAGAATTATTATTTATATATGGTTAGAT
>PvAMRU_000027000
GGAGTTATATCTAGTGAGGCAAGAGGAGAGCCTAGTACACAAATGGTTAGAACTTTTCAT
>PvAMRU_000027100
CTGTGAACAGAATGGAAGAAACAGCCAAAACGGCACATTATTAGGTATTAGAACGAGTAG
>PvAMRU_000027200
AAGCAGAACAATTACAAGATCCAGGGCAACATGAAGAGACCGAAGCTGATAAAGCTGTAA
>PvAMRU_000027300
CGGATGACGAACCGAGTCCATATAAAAACGAACTGTGCAAATACGTAAAAAATCTAGAGG
>PvAMRU_000027400
CCACCATACAGAAGTATGTTGTAAGAGAGAATATGATGATCATTGTAAAAAGGCCGTGCA
>PvAMRU_000027500
GGTTTACTTCATTTTTTTATATCTGACCCTTTCTACACTACACCACATGGATCACAGTTA
>PvAMRU_000027600
AAATGGAAAAAAGGAGATCAAGACGTGAGGGTTTGTGAAAGAGTTCCGAATGTATATCGC
>PvAMRU_000027700
AAGAAATATCAAGAAAGTATGTATAGCCCTGAGTGAACCATCGCCGAAGAGAAAACCACA
>PvAMRU_000027800
CATAGCACAACAGCAGTAGTAGGATCATTCATAGGTTTGTTTTCCACAGTAACTTTGTTT
>PvAMRU_000027900
GTGTTCCATTAAAAGAGAAATTAGCAGAGGGTGACAGTTTTGAAAAAGATCCATCAGCAG
>PvAMRU_000028000
GCATTTTGCAAACAAATAAGTGAATACTGGAACAGTTCTAATAAGGATAAGCGCTGTAGA
>PvAMRU_000028100
GTAGATGCAAGTAATTGCCTATGTGAACAGCTGAAAAGTGTATTGAGTAGTAACCATGAC
>PvAMRU_000028200
ATTGTAAGCGATGATAGATCTCAGGAAGGAAATTGTGAAAAGGCTTCTAAATGTGTTCAA
>PvAMRU_000028300
TGCGACCCATAACAAAGAGTCTAAAAGAAAAAATCCCCCAAATCAAAGAATTAGGATAGC
>PvAMRU_000028400
GAAGAAGAAGAAGAAGTGAATAAAGGGGGTATAGGAATAGCAGGGAATGGATTACAGGAT
>PvAMRU_000028500
TGGATAAATACACAATTGCTTGTAGGTGTACGCTGGATGACATAGATCTTACATTTCCTG
>PvAMRU_000028600
GTGATATTTACTTATACATGATTATTATTTTTTATTATTTTATTTTATTTTCTGACAAAA
>PvAMRU_000028700
GATGGCAGTTTCTGTTCTGATGATCGCATACATACAGATATAATGGAGGAATGCTTTGAT
>PvAMRU_000028800
AATACTCCTCCTGTAACCAAAGCTGGTCATGTACTTCTGGGTGTAGTGACTTCTATGACT
>PvAMRU_000028900
TGCGCTTTTATTATAGGAACATTGGGTGAGCATACTAAGAAATACCGTTCTTTCTGTGAG
>PvAMRU_000029000
GTATAAGAAGTACTGTCCTACGGTGGATGCACATGATGAAAAAAGAAAACGTACCTGTGA
>PvAMRU_000029100
GTATCCATTCCTGAAAAATGCATGGACAAGGTATGAGGAATTTGAGAGATCTGTAGGAGA
>PvAMRU_000029200
GTAGCAGCAGGTCCAGAAGTAGTTATATTGCCAAATTCAGATCAAAGTAGAGGCGATAAT
>PvAMRU_000029300
GTACTGCTCTGGAATAGGAGGCACGACAGAAGAAAAAGAAAATTCATGTGATATAATACG
>PvAMRU_000029800
CTGACATGGATCAGTATCCGTTGGAGTTGGACAACCAGATAATCCTATACCATTTAATAC
>PvAMRU_000029900
GAGAACTTTTAGGATATTTTCTGAAGACAAACAAATTTACGCCCCTACATTTGAGCGTTG
>PvAMRU_000030000
AAGTTGTTGTGGAGCCTGGACACGGAACGACATCCAAGAGGGAGGCTGTACATGGTGTTT
>PvAMRU_000030400
ATGTCCACAAAAGGACTTGTGGACACTAGAGAGCATATAGAGATGTTTAGGGTCTCAGAA
>PvAMRU_000030500
TTATTGCCGAATTTTCAAAGATAGGTCCCGCAGTATCCATCCGCAAGTTTATTTGTTGCA
>PvAMRU_000030600
TCCAGTATTACCTAGCCACTTCTGGACACTTTTCCCTAGCGACAGACGACTCAGCCGTAT
>PvAMRU_000030700
GATTTAGCAGAAGGACCTAACGAATTATTTCAAGGATTTGAGGGTGAGGACATGAGTTCA
>PvAMRU_000030800
ACATTCTGGATTGGGAGGAAGAAGAAGAAGAAGAATAGACAGCAATTTTATGAAGGACCT
>PvAMRU_000030900
GCTGGTATGATAACGTCTAAACTTAGGAATATAACCCCTTGTCCTTATTTATTTAAAGAA
>PvAMRU_000031100
GGATTACGAGGAAATGGAAGAATAATAAATAGCAATTTGTATGCAGATGGAGGAAGAGAA
>PvAMRU_000031200
AAATGTCTATCAGATGAACCAAAACCAGAAACAGGACCGGAAGTAGATCCAGCAAAAGAT
>PvAMRU_000031300
CTATATGAAGTCGATATTCTGTTCTAAAGTTAAAGAGGGGGGGTTAAAAATGGAAAAAAC
>PvAMRU_000031400
TGGATGCAATCTGGGATTAGAGGAAGTAGGGGAAGAATAAACAGCAATTTTTATGGTGAG
>PvAMRU_000031500
TTAAGATGGAAGATAAGCCATCTGACATCACCACGATATAGGGAAGGTAACGGTTATAAC
>PvAMRU_000031600
TTTAAATTCTGGATTACGAAAAGGTGGCGGAAGAATGAACAACGGTCTGCATGAAGGTTA
>PvAMRU_000031700
CTCCAGAAGAAATATATAACAAACAATTAGAACACTCAATAGAAAGGACTACTGGGGGTG
>PvAMRU_000031800
TATGATAAGTTTGCCGAGCCTTTGAGTGTAGAAGATAATAACCATCATTCATCTGCATGC
>PvAMRU_000031900
TATATGAGAAGAATCAGAAACAAGTCCAAAACCAGAATCAGCACCGGTATCAGAGTCAGA
>PvAMRU_000032000
CACATAGTCATCAATCGGTAGCTTCTCCTCAAGATAAAAATCAACATGCAGACACACCAA
>PvAMRU_000032100
TCAAATGGAAATCAAGAAGAATCACATTCAAATAATAATGATCAGCCAGATAGTACAGTA
>PvAMRU_000032200
GCGTTGTTATATAAGTTTTCACCAGCAATGAGATGGGTAGATTCTGGAATTGGAGGAAGT
>PvAMRU_000032300
ACCTGGAAGAAATTGGTTACGATTTGGTATGAGAGGAGGAACAGGAAGAATAAGCAGCAA
>PvAMRU_000032400
ATCATCTTCTACAGCTTCTAATAATTCAAATAAGTCTATATCACGTACTGTTCCCACGGC
>PvAMRU_000032500
GTACAGATAATTCAATGAACAAGAATATAACTACAACTATTGGCACAGTGGCTGGAGCAT
>PvAMRU_000032600
CCCTGCTGGTAGATGGATACATTCAGGATTACAAGGAAGAGGAGGAAAAATAAACAACAT
>PvAMRU_000032700
ACGAAAGTGAACCAGAATCAGCACAACCAGGAGAAGAAAATACCAAATTAGAATCACCAC
>PvAMRU_000032800
TACTGACACCTATCCAAAAGAGAAACCTGTTGAAACCCCTCAAGCACCACAATTTAATGA
>PvAMRU_000032900
CGTAGACGGAAGTTTTATGGACTGGAAGGAAGAAAAAGACTTGCAAGATTATTTTGAACA
>PvAMRU_000033000
GTCGAAAATATGAAGAAACGACAGTAAGCGCTAACGTACCAACTGTAAAAGTACCTGGTA
>PvAMRU_000033100
TTATCGGAGTATTCATTAGAAGATGAAAATGAGGATGAAGATGAACATTTTGGAGCACCC
>PvAMRU_000033200
AGCCGAAACTTCTGCTGGTTTAGATAGTTACTTAGGAGCGAATTTTTCTACACCTCTTGA
>PvAMRU_000033500
CCTTAGATTGGGCCAAAAATGAATTTTGGATAAGTGTAAATCGTATGAAATATATCGGCA
>PvAMRU_000033600
CATGCTAGAATGGGAGAAGGTGGAGGTAGAATAAATAAAAGTGATTATGCAGATGATGTA
>PvAMRU_000033700
ACTACCATCCTTATTTGATGATACTTTGAATGATATAGTACATTGTGAATTAGAAAAACC
>PvAMRU_000033800
ATGAAACACAATTAGGTACTATAACAAAGGGTGCATCAGCTGTGGCAATGGTTGGAATAC
>PvAMRU_000033900
ACCTATGGATACTGAAGGGCATGGTAATTTTTTAGGAGATGATACAACTATGACTCTTGG
>PvAMRU_000034100
TACGTATATTATTCAACAGACCTTGCATACTGGAACACAAGAAATTAAAAATCTTTGTCG
>PvAMRU_000034200
CTTTAATGGAAGGGACAAATAAGAAAATCTGTTATTATGATTTATATAAAAAGCATTATA
>PvAMRU_000034300
ATGTATTTGCACTTTATTTTTCTATATTAGTTTACCCCTATTAGAAAGGTGTTCTTGTCA
>PvAMRU_000034400
GATTCCAAGGTGAGGATATGAGTTCATGCAACACGAGATATAACATAGGTTATGGTTCTG
>PvAMRU_000034500
GAGAAATTTAGGACATTTATCAGTAGTTCCCCAAAATTACGAGTTTACTCAAGCGCGCTG
>PvAMRU_000034600
ATGAATCAACACAGACACCACGACAAGAACATACACAAGAATCAGGACAAGCACTAGGAA
>PvAMRU_000034700
CATTAAATGGGGTGAGAGACGGAGATACAGATGGAATGTCATCATATGAAGGAGCTAAAA
>PvAMRU_000034800
TGGTCAAGATAAGGAATCTAAAATTCCTAGCCAAAAGTTCGTGTGTGAATGCCTTAAAAT
>PvAMRU_000034900
GAAGGAGTTTGCGAACCAATTGTAAAAGGTTATGGTGGCGAAAAAGAAAGGCACAAAGAT
>PvAMRU_000035000
TGCTAAACTGAAAGAATCACATCCAGGTCATCTCCCCCAAGAGATAGATAATGAACTAAG
>PvAMRU_000035100
GCATTCGACGTACTGCTCTAATGGAGACGACAAGATAGAAGGAAACAAAAATTCATGTGA
>PvAMRU_000035200
ATGAATGCTCATCACAAGAAAATACAACAGATTCGAATTCAGGTGAACTCCCCCAAACAG
>PvAMRU_000035300
GGCGTTAATGTATAAGTTTACCCCAGTTGGACAGTTGATCCGTTCACGATATTATAAAGG
>PvAMRU_000035400
CATATGAACCCAAACAAAAATCACAATCAGTATCAGAAGTAGATACAGCAGACGGTCGTG
>PvAMRU_000035500
TGAAGAAAGAAATGTATTCTCATCTCCACGCCCCTACAATGTTGAAAAACCAGGTAGTTC
>PvAMRU_000035600
CCAGCTGGAAGATGGATAAGATCTGGATTAAGAGGAAGTGGAGGAAGAATAAACAACAAT
>PvAMRU_000035700
GCAATTAAAATCGGAAGAAGGTGAAGATCAAGCCAATTATGTAGGATTGGGGATGAACTC
>PvAMRU_000035800
CAGAAAAATCAAGGAAAGAATTAACTGACCGTAACCCCGAAGTTCAAAACCCGGATAATC
>PvAMRU_000035900
GGAGTACCTTCAGCTCTTGGCGTAATGGCTGGAATACCTCCATTTTTAGCTATAATATAT
>PvAMRU_000036000
AATAGAGGAAACTTCAACAACCTTTGCGGATGATCAATCCAGTAGTACTATACAACGCTC
>PvAMRU_000036100
ATCAAAAAGATTGAAACAACCAACACACGAAGCCTGTATCCATGCTAAAGAATGTACCCG
>PvAMRU_000036200
CGTGCATTAACAGATGTTTTACCTGCACCTCTTGGAAATGGAGATAGTGAAATGAAGAAG
>PvAMRU_000036300
GCATTCGACGTACTGCTCTAATGGAGAGGACATGAAAGAAGGAAACAAAAATTCATGTGA
>PvAMRU_000036400
ATTTTTTATGCCCATCAGATGAACTACCAACAACTGAAGAACTGAAACAAGGAGCAGGAC
>PvAMRU_000036500
TATAACGGACATTGAAAATTGGAAAGATGATTATCCCTTCTTAGACGAGGTTTGGACAAC
>PvAMRU_000036600
GACAGCCGTTGTTCTAATACCCAAAAAAAAATAGAAGAATTATGTTCAGAATTAACGGAA
>PvAMRU_000036800
CGAAGTACTGCTCGGGAACAGAAGGCACGAAAGAAAACAAAAGTTCATGTGAAATAATAG
>PvAMRU_000037000
TTTAAAGAGAAAGAAGAAGTGGAAGATGATGCTGACACAGAAACACAGCTGGAAGAAGCA
>PvAMRU_000037100
CAGAAGAAGATTCCAAACCTAAAGTAGAAGAAGTACCTGTTGTGCCAGTAGATAAGTCAC
>PvAMRU_000037200
GGCAAAGCATGTATATCAACATGAGATGCCAACCAGAGGATTGCACAATAAGGTATCATA
>PvAMRU_000037300
ATAGTAAGTTGGTGCAAAAATACAGATCATAGTCACAGTAGTCAATGCCGTGGAAAAGCC
>PvAMRU_000037400
GCGTTAGATCCCTCAAGAGAAAGAGCAAAATTGTTAGAAATGGATTCGTATAGCAATGTC
>PvAMRU_000037500
GAATAACAGGAGATATAAACTGCCGGGAAAAAAGTATCAAACCTTTTGGAAAAAAGTAGG
>PvAMRU_000037600
AAGTAGAAAACGTAGGAGGAGAAAAGGATGGAGACAGGGAAGGATATGAAGCAAGGAAAA
>PvAMRU_000037700
CACAAGAAAAGCAGAACTAGAAACAAGAGATGCACAAGAACAAGCAGATCCAGAAACACA
>PvAMRU_000037800
TGTAAAGATGAAGGATCTAAAGGGGGTAGAAAACCAAACAGTGGATCATTGCCTTTTGGT
>PvAMRU_000037900
GTAATGCTTCTAGTGCAGCGCCTAAGGATTTTTCCGAATCTGCAGAGTTTCATAAAGAAA
>PvAMRU_000038000
AAAGAATTAATATCAAGGTTTTATGAAACACAGTATGGAGGCAACCATAAATTAGTGCAC
>PvAMRU_000038100
TGAGGTTAAAACTAGTACGGGGGGTCAAACTTGGGAAAAATTACTCCTAAATAAATTGGG
>PvAMRU_000038200
TAACTGGAGGAAAAGACAATATAACATATGCAAAATTAAAGCAAGGCCGTTCGAATCTGG
>PvAMRU_000038300
GTTAATAAGAATATTTGTGTCATTGAACTATTTACGATGATGGAGAGTCACTGTACTGGA
>PvAMRU_000038500
CTATTTACTGTTAAATGATGTTGGGAATTATGAGGCAAGTATAAACGACAGTATGTATCA
>PvAMRU_000038600
GAGGATCATCTTGCAGGGTCTCATTTTTTTATTTCAGCATTTGGTTGTATGAGCATGTAC
>PvAMRU_000038700
AAGGTGAAAGGGGGAGTCGCTTAATAAGTTGGTGTGGAATTAATAAAGAAAAGGATGGAC
>PvAMRU_000038800
TGCAATGGAGTGTAGATACTTAAACAAGAAGTACAATAATGGTAAATTTGGGGAAGAAAG
>PvAMRU_000039000
AAATTACTGTCATATCCTCACAAACAGATCAACACACACACACAGATGAACACACACGCA
>PvAMRU_000039100
CGGTAGTAGTATCTGTGGATGAGTTGGAAAAAGACTCAGAGCCACTAAAACTGAATAAGT
>PvAMRU_000039200
TATAAACAATTGGTGCCTCAGAGACTGTCGTTCTAAGCATGATACTAGTGATCAAACAGC
>PvAMRU_000039300
GGGTCTAGATAAGTGTGAGTTCACTTTCGATGCGAAAAAACAGAATACAGTAACAGGTGT
>PvAMRU_000039400
TATTTTTTTATTTTTATTCAGGGAAAATTTCCTAAATCGTTAGAAGACGAAGACAGACCT
>PvAMRU_000039500
AAAATTTTATACATATATATATTTAATATGGAATCCGAACAATGATATGGTAAATAAGTG
>PvAMRU_000039600
ATCCTGAAGTAGGTAGTGAATTAAAATGGAAAGGGTGTGCTAGAGATCCAGAGAATAACA
>PvAMRU_000039700
CAGTTTCAGGGAGAGTGTTCTTCTAGTGGTTACATTTGCCAGAAAATTTATAATAATTCC
>PvAMRU_000039800
GTTTAAAAGAGAAAGAAGATAAATCCGCCGTACCAAAAACTGATGGTGTCCCAGATGAAC
>PvAMRU_000039900
GAAAAGCAAAAGCAAGAACAAGAAGCGGCAGAAGCGGCAAAAAAACAACAAGAAGCAGAA
>PvAMRU_000040000
TTAACCAAGTTTATTATAAGAGGCATCGTCCACATGAGAATATTGGCTCTACATTGCGGG
>PvAMRU_000040100
CAACTCTCTCAACTGCATGTTGCCCTGAGTACAATAAAGCTAGTTATATATGCAATGATG
>PvAMRU_000040200
CACGAAGAGATAATGTAGTAGTACCACCCTCACGTGAAAATGAAGATACAAGAGCAAGAT
>PvAMRU_000040300
TCCGTTTATTGTAACATTTGCCCTTATTGAGTGGGCATATAATTCTGTAGGACATGTGAA
>PvAMRU_000040400
CAGCAGGTGATATGGCTGATGGAGATACGGATGCAATTTCACTTTTGAGAAGATCAATTA
>PvAMRU_000040500
CTATAGTAAATGGAAAAAATGGATTAAAGGGGAATTAAGGGGCAATGATAAAAGTAACGG
>PvAMRU_000040600/PvAMRU_050005600
GCAAATGACGAGATGCTACAACTATATCTGCCAAATTACAAAGCACAAGACAACATAAAT
>PvAMRU_000040700
CCATGGCTATCTTGCGGTACAATTGGAACTGGTCAAGATAAACATAAAGATTGTATAACT
>PvAMRU_000040800
GCACAAAATTGCTCAGTATCAAGGAACATAATAAAGATGCTAAATCAACTAAACCTGCGC
>PvAMRU_000040900
CATCAGATTCATTTAATCCATATCCAGGAGAGGAACATAATATTGGATACCATCCTGCGC
>PvAMRU_000041000
AATACAAAGAAAGCAGATGAAGTGAGACGTGATCTTTCCAGATGGTAATACTCCTGTTGC
>PvAMRU_000041100
CACACGATTATTGGCAAGATATGAACAGAATACTGAATTAGAACACACCGGGTTGAGGAA
>PvAMRU_000041200
AAGAAGAGTTGAGAAAGAAACAAATAGAAGAAGAGTCCCAAAGACTTTCACTACAGGGGC
>PvAMRU_000041300
GTCTATTGCGTAAATAAAGAGGAACTTAAATACAAATGCGAACACCCTGAAGATGCACAG
>PvAMRU_000041400
AACAACAATATACGCATACAGTATCAGCTACGGCATCTTCACAATTAGGCGATGGTCATA
>PvAMRU_000041500
AAAATCAGAACCCCAAAAGGAAGATGAGGATTCATGGCAAATATGCTATACTCCAGTTGG
>PvAMRU_000041600
TAGCTTTACCTGCTTCGTTCTTTGTATTATTTCCAATGTTGTCCAAGATGACACCCCTTG
>PvAMRU_000041700
GAATTACAAAGAATAAGGTTGCAAAATAAAAAAGTTAATGTATATAAAAATAAATTAGCG
>PvAMRU_000041800
CGTAGATATGGAAAAAAAGGGTTGTCCAAATTAGATTGTTATTATGAGAATAAAGTATTC
>PvAMRU_000041900/PvAMRU_140005400
AATGGTAAGAGAGGGAGTCGCATAATAAACTGGTGCGGAATTCCTAATAATAAAGGTCGT
>PvAMRU_000042000
AACTTTAATTCCTAAAGCAGGAGAAAGAACTGAACGGGTCCATGCAACATCATCTCATAA
>PvAMRU_000042200
CATCCTTAGAAGCTACAAAAGAAGAACTCTTAGACATATGCCCATCAATCCAAGCAGAAC
>PvAMRU_000042400
ACAGCTCTTGGTACAGTGGCTGGAGCATCATCATTGTTAGCGTTATTATATAAGGTTACA
>PvAMRU_000042500
ATGCGCATCCGACGCAAGAAAACAACAACTAGAACCAGGACAAAAATCAGAATTAGATTC
>PvAMRU_000042600
CCAGAAGCACCTAGAATGCAATATTTAGATGAAGGTAGTGGCGAAGATATACCTCAAGAA
>PvAMRU_000042700
TTTCCCTTTTTACTATATTAGTTTACTCCTTTTGGAACGCGGATGTGCTCTAGAGCAAGG
>PvAMRU_000042800
AAGAAAGAAGAACTCACTAGTGAAATGCAGCGTATATGCAGAGGGGACAATTATTGCAAG
>PvAMRU_000042900
AATTTAAGATTACAGGTACCAGCAAGAGATTCAACAGGATCCATTACTGAGGACTCAGCA
>PvAMRU_000043000
AAGGAGTCGCTGACAATGCTACTGTAGATGATTTTCTTATACGTGAAAATGAATGTGAAG
>PvAMRU_000043100
CCAAAGTACGCAGATGTAGCCAAGGAATTGGAAAAAGAAGCAAAGAAGTTGACTATAATG
>PvAMRU_000043200
TATATCAAATAATGGATATAAGCCATCGGATATGGAATCCTTACCGACACGTGAGCAAGC
>PvAMRU_000043300
GCATTTGACAAATATGGTGGAGAGAATGAATGTCAAGCGAAGGAAATCAGATTACAAACG
>PvAMRU_000043400
GGTTTTAAGCCTCCTTGTGTTAAATTATTAGAAAATTCTGACCATCCATTCGTCGTCCCT
>PvAMRU_000043500
GCGAAGGAAACAAAATTACCAACGTATTATGAGTTATACCCATCAGCAAATATTTCATCC
>PvAMRU_000043600
CGCTAATAATCCTGAAACTCATGATTCTGCTGGTAATATCACTGAAGCAAACTAGTGGTG
>PvAMRU_000043700
TGACAATTCTGGAATACCTGAGAGACAATGGGAACATATTGAAAACTTATGGAATAAAAT
>PvAMRU_000043800
AGAAATGCGGAGTATGGAAGCTTTAAAACTAGAACAAAGACAGGCATCTGCAGAAACTGA
>PvAMRU_000043900
GCATGATTCACAGGATAATTCAGATATGGAAGACAGCAGATACACACTAGCATATCAGTC
>PvAMRU_000044000
CTACATTATACGTCAGAATACCAGGAAATCCCATATCGTGTACCATACCAATCTTCTCGA
>PvAMRU_000044100
CGACGAGAAGAAAAAGATGATAGAGTAGACCAAGAAGAAGAGGAAGACACAGGAAGAGAT
>PvAMRU_000044200
TCTGAATTCTGCTGGGAGACTTAGGAGTAAAGAAAATGCAAAAATATGTGTACTATTTAC
>PvAMRU_000044300
GGGGGCATACATCTGCAACAGATTCATTAAGATTACAAAACACACTAGGTCAACAAATAG
>PvAMRU_000044400
CATCATGCAAACATACGAATACAAAAGTTGACGTAACATGCTTACAAGCAAAAGGAAGTC
>PvAMRU_000044500
CAATTCGATAGAACTCACATATTATCACCTACGTCTGGAAGAACAAGCAGAACAGAACAG
>PvAMRU_000044600
AAGTAGAAGCACTTGCCTTGCGTGATAAACATGTAGAAGATGAACATTCGGTTGGAGAAT
>PvAMRU_000044700
GTTTTATCTGTAAAACAACACCCAGAGTTGCCAGCAGGTGATACATTTTCTTCTGATGGT
>PvAMRU_000044800
AGGAGGGAAAAATAGAACGAACAAACAAGATAAGAGAATGCAAAGATTACAAAATACATC
>PvAMRU_000044900
GATTACAAGAAGTAGTGAGCAATCCAGAAAGGGAACAGAAATGGATACATCCGTTAACAC
>PvAMRU_000045000
AGACAATTCAGGAAGATTAGACGATTTAAAGGAACCACGATTAGGACTATACGAGGATCA
>PvAMRU_000045100
TAAAGGCTGCAAATACCTTTACTACTCTCTATATGAAATGGCGCAAAATAAGAATATACC
>PvAMRU_000045200
AGGAGATACTGATCAAGAAAGTGAAACACGAGGTCATAATGGTCAAGAAGAAGAAGCACA
>PvAMRU_000045300
TGAATCCTTACAAAATCCTATAGACTGTGATAGTTTTCATACCATGAAATTTTCGTTTGA
>PvAMRU_000045400/PvAMRU_010005400
TGAATCATAAGGCACAGGCACTTTCTATGGATGCACAAGGTTTTGTTGAACAAGCAGAAT
>PvAMRU_000045500
CACAAGGAATACTTCCTCTTTGCAAAAAAACTAATCATAGAGTTTCCGATACAGGGTTAC
>PvAMRU_000045600
ACTGAAAGTTCTGAATGTAAAAAGTACACAACGATTCATGGTCCAGAGGAAGCAATCCGA
>PvAMRU_000045700
TGGCAAGACATGAACAACACCGGGAATTAAGAGACAATCGTTTTAGAGATAAATTAGCTG
>PvAMRU_000045800
CGGCTGAGAAAGTACATGAAGAGTACGGTTTTATTAGGACAGCTATTGATCAGAATACGT
>PvAMRU_000046000
GATTCACATTATTGTGATGCTCAAAGAAGATATAAAAAAAAAATACCAGATTTAGCTTCT
>PvAMRU_000046200
TGTTCAAAAGACGACATTACGAAGCCCCCCGAAAAAGACACCTGTCAAATAGTAAATATG
>PvAMRU_000046300
CTGAATGTTTTGATGAATATGATGGTACTGTGAAAAGGATGGGACAAACTCCTACCTGTG
>PvAMRU_000046400
GAATCATCACAAACATCAGGACAAGAACTAACGCAAAGATCAGGACCAGAAATAGGAATG
>PvAMRU_000046500
CTGTGTTATGTAAACAAATAATAGAGGGGTCGAAGGGGGATTTAAGTATTCACACGCAGA
>PvAMRU_000046600
AGTTTACACCAGGAAGGAAATGGATACATTCTGGATTCAGAGGAGTTAGAGGAAGAACAA
>PvAMRU_000046700
AGCAAACTCCCCGGGTGCTGAACAATCAAAAAGTCGTATATCACTTAGTACATTAGCAAT
>PvAMRU_000046800
TCGACGTACTGCTCTAATGGAGACAAGAAAGAAGGAAACCAATCATGTGAAATAATAGAT
>PvAMRU_000046900
GAAGACATAAATGAAAAGAACATAATTTTGGATACTTATATGAAAGAGATAAAAAGATAT
>PvAMRU_000047100
TCAAAAAATATTGGAAACTCCCATAGCAGAAATGTCACATGAAGGTAGTTCACGTAACTG
>PvAMRU_000047200
AAAGAATTAGCACAACAGCAAGCATCTCAAGCACAACTAGCAAATCTATTACCTGAAGCC
>PvAMRU_010005000
GAAGACAGATGTGACAAAATTGATCCCTTAAAAAAATGTGAGCCTCCAGAACCTCCAAAG
>PvAMRU_010005200
GAATAGTGTAGTACAAGAACCTTCAATTATGGATGACGAAAGAAGTATTCCATTTTCATA
>PvAMRU_010005300
GTATCACCAGAACCCGTTGAAAGAAGACAACTACATGAAGGACTAGAACACTCAGAAAAA
>PvAMRU_010005500
ATCCTTACAAAATCCTATAGACTGTGATAGTTTTTATCATACCATGAAATTTTCGTTTGA
>PvAMRU_010005600
AAACAGAGGATATACCACCTATAGAATTAAACCCCCAAGCAAAGTCTCCATCAAAAGGCA
>PvAMRU_010005700
ACAGGGCGGAGAAAGTGAACTCGTCTCAGGAAGAAATCCAGAATCAGTAATAAAAGAATT
>PvAMRU_010005800
ATATTTTAAAACATTGTTCCAATTGTGAACAGGAAAATTAGGGTCATTTCATTGTACGCA
>PvAMRU_010005900
CTCCATTTGGAAAATGGCTACCCATAAAAAAGAACCAAGAAAAAAGACACACCATGAAAG
>PvAMRU_010006000
AAGTAGAAAGATGCCCTGAACCAAAGACATGTGATGAAACAGCACCGAGAACCAAGAATT
>PvAMRU_010006100
CTGTTATTTCAGGATATGGCATTAGGCAAACTGTAGAGAATTCAGAAGCTTGTAGACTAG
>PvAMRU_010006200
AGACACGATCTTGGGAAGGAATTAAGACACACAGGCTTGAGGGAAAAATTATCAGACAAT
>PvAMRU_010006300
TAGTGCTCGAAATAGTGCGGCAAAAGCTAGTATCCTCTTAGATGGTGGATCGAATGAAAT
>PvAMRU_010006400
TGCAACATGTGCCGAAACAGAATTACCTCCAATACCAGATTTTTTATTACAACCGTCAAC
>PvAMRU_010006500
ACCGCCGACACAGAGAAAGGGTATATAGGAGAGGAAATCTGAAAAGAGAAGTTATATCTA
>PvAMRU_010006800
GAAACCATATCGGAAAGTACTATACAAGGTCAACGTATCATCTTTGAACATCTACCTGCA
>PvAMRU_010006900
ACTTTGGCTGTTGTGAATTTGAACCTATGCCGTCCTATTGCGAGTCTTATTTTACTTGCG
>PvAMRU_010007000
TAGAATACGCTTGTCTTCATTTTTGGGCTGGGTTCTTTAATGATTTTTTACATTTTGATA
>PvAMRU_010007100
ATAGGGATAATTTTAAATTATTCGATGGAAGAGAAGGTCTGACTACGTATGCAAAGTTAA
>PvAMRU_010007200
CCACACTATAGGATCAGCTGCTGGTATTCCTTTACTGGGTATTTTGTATAAGTTCGTTAT
>PvAMRU_010007300
ATAGTAACACAAGAATTACCTCAACAAGCGTTAATAACTACAGCACGTGCAGGAGACACA
>PvAMRU_010007400
TGAGGGTCAATTTGAAGGAGTAGTTAAATCAGAAAGTGAAGGCACACCAAAGGATAGTTC
>PvAMRU_010007600
CATAATAATGTGGGGTGAAAAAGAAAATCAAGTGAAAGAAATATGTAAAAACATCAAATG
>PvAMRU_010007700
CCGGAGGAAAAACAACCTAAAGTACTAAAACCAGAAGAACAACCACATTCATCACCATCT
>PvAMRU_010007800
CCAGAGAGACCAATAAATGATGCAAAGGACAACAATTATGTGCATAAGAATACCAAACCT
>PvAMRU_010007900
AAAGCCTGCTGCTTCTGCAATATCTATGCGCGAAGATGAAAAAAATCTCTTATCACCTGT
>PvAMRU_010008000
AAGAAAGCAGATGAAGCTGAACGTGATCTTATACCAGATGGTAATTACTCCTGTTGCGAA
>PvAMRU_010008100
TAATCAAGATGATCCGTACGATGTTTGCTTACTTTTAAATTATTGGGTATATAGTAGATT
>PvAMRU_010008200
GTAAAATTGCTCAGTATCAAGGAGACATAATAGAAGATGCTAAATCAACTAAACCTGCGC
>PvAMRU_010008300
TAGAGAAGAAAAAGATGGTAGAGTAGACCTAGAAGAAGGGGTAAGAGACACAGGAAGAGA
>PvAMRU_010008400
CTAATCCGGAGGAGGGTAAACAAAAGTTATTACCTCTCTCAAGTGCATGTTGCATTGATT
>PvAMRU_010008500
AGCGGTGATGCAGAAAAAGCACAGATACCAGCAAGAACTGAAATAACAGTAGGACAAAAA
>PvAMRU_010008600
GCAGAAAGGGAGAAAGCACAAATGGAAGCAGCATTAAAAAGTACGCAAGAACAAGATGAA
>PvAMRU_010008700
CACTCCATTAGGATCATATTTACGCACGAGAATGAGAAGGAAAAATATAAAAACGAACAC
>PvAMRU_010008800
TTCGTTCTATTTGCACAAGCCTTGTGAGGGAATTATCACAATTCATGGATAAATTTGATG
>PvAMRU_010009000
GTTTACAGACAGACAATTCAGTAACACTACAACAACAGTGAGAAGGAAGACCATCTACTG
>PvAMRU_010009100
ACAGAAGCCTCGGAAAAAAAATATTGTCATGAGAATCAATGTCAGACCTTACCAGAATTA
>PvAMRU_010009200
AGATAAGGAATTTGAAGAGGAAGAAGGAGAAGTGGAAGAGGATGGTGATAGAGCAGCACA
>PvAMRU_010009300
GCAATTAGAAGAAAAACCTAGGAAAGACGCAGAAAATGAAACGTTACTAGAAAGACGTGG
>PvAMRU_010009400
TGGAACAAAATGACGTAGAAAAGTATGATAGAGGATACCCAACCCGTGGAAAAAATGAAG
>PvAMRU_010009500
AGTCACATGGAAGCGGTTCATTAGAATCAGGAGAAATCGAAGATGGAGAAGAACTAATAG
>PvAMRU_010009600
AAGTTTTAACAAGTTCAAAAAGTCAAGTAACTGTAGGAGTTTCAGCACGTCCAGCAGCTG
>PvAMRU_010009700
GTACTTGGGGAAACGAAATAAAATGCGATTTATCAAAAACTACTATGACATCCTACAAAG
>PvAMRU_010009800
CTTGCTAAAAATATGAACGATGATAAAAGGTTTTATAAAAAAATATGTAAAAGATATGGT
>PvAMRU_010009900
CCCATACTTCTAAAATTTCGTGTCTTGGTGATTTTTCTGTAGAACATCACACTGCGGAAC
>PvAMRU_010010000
CTAAAGAGATAGTAGCTGAAAAGGAAGCAACTAAAGAGATAGTAGCTGAAGTGGAAGCAC
>PvAMRU_010010100
AACAATTGTTGTACACAATGCATTATTTAAGTGTGGCATTATTCTGCTTAGCCATAATTA
>PvAMRU_010010200
TGCAAGGGAGATTCAACTTTGTCAAAAGACATTCCATGCCTAAAAGAAAGAGAGAATTCT
>PvAMRU_010010400
AGCATGGTTTACCTTTTGGTTTATCTGTTTTATTGTTAATTGCTGGAATAGTAGCATTAG
>PvAMRU_010010500
GGTTCAGGTGAAAATACTCCTCAAAGTGAAACACCTCATGACGAAACAGATAGTGCTAAT
>PvAMRU_010010600
CGCCACTCAATATCAACTCCGATAAGGTCGCAACCAAATAAAGGTGAAAAGAAGAAAAGA
>PvAMRU_010010800
ATCTCTGAAATGTAACAGAACACCTAAAACTCCGGAAGCTATGAGTGTTACTGAACCACA
>PvAMRU_020005000
CGGCAAAAAAAAGGAAAAGGCAAATAAGGGATAATGACGAAGAAACGTATCGATACCTAC
>PvAMRU_020005200
GACAATCCAACATTAGATTCACAAGATTTGCCTCCATATTCACTTCCCGTTAGACAACAC
>PvAMRU_020005300
AAAATATGCCCTGACGAACCTAAAACAGAAATAGAACAACCACCAAGATGCAACATGCCA
>PvAMRU_020005400
TCGAAACGTAGATCAAGGCATTCGAGGAATAGATAAAAAGGTTCTAAGAAAAAACGAAAC
>PvAMRU_020005500
TTAAAGATATAAAAAATTTGGATATTAAATACAATTGGGCGAAAGAACTATGTGGGAAAC
>PvAMRU_020005600
TAGTTTGAAACGTTACGAAGATGATTACCCAGAATGCATGGAGATATGTGAAAAATGCGC
>PvAMRU_020005700
GGACCTGAGGGAGAAGGACACTTATCCTTTGAACAAAAAAGAATAGATTCACATGCACAA
>PvAMRU_020005800
ATATGGATGGATGCATACCAAAGTAGCGTGTACAAAAGAAAGTAGTGAAAAACTTAAGCA
>PvAMRU_020005900
GGAATTAGAACGCAGGAATTTTAAAGGTAACTCATCAGATCACAGCACGGAAAGGAGAAA
>PvAMRU_020006000
ATTAGCAAAGCATGTGTTTCAGGAGAAAGTAAGAAGCCATAGACCAAGAGAATTGTCAGA
>PvAMRU_020006100
AACAACAACAACGAGAACGAGAAGAACACAACTACGACAGCAACGAGGAAGAACAACAAT
>PvAMRU_020006200
GTATACCTTTTGGTATATCTGTGGTTTCTGTTTTTATTGTGGGAACATTTAACGCATTAG
>PvAMRU_020006300
AAAGATTATTGGCGAAACATGATTTACATAGGGAATTACAACATAGAGATTTGAAGGATA
>PvAMRU_020006400
TAAGAGAAATGGACCATTTTCTAATTGGTGCGCTAGTGAATGCGCAGATACTAGTACTCA
>PvAMRU_020006500
TCTGTTCAAATGACTTTTGAGACTGCTTGTGGTGATGGTTCTTCAGAACATGGTACGATT
>PvAMRU_020006600
TGGGGGGCTACACACATCATCCTTAGATGAACTTTCTTCAATGATTACTGACGATTATTC
>PvAMRU_020006700
TTGAAGGAGAAGAAGAAGGACGAGAAGAATTAGATGAAAAATCAGGAAGAGACCGTTCAG
>PvAMRU_020006800
ACACATGCACAAAAATTGCTGATAAGTCAGGAGAAATAATACAAAAAGCGTCTTCCTCTG
>PvAMRU_020006900
AGGAGTTAATGAAGATGAAGGCAACACAGGACCAAAAGGTGAAGCACGAGCAGTAGTATT
>PvAMRU_020007000
TTGGACGAATTGATTAGTAGCATTAATAGCTGTTCCACAACTTCTGTTGTAGGTTCTGCC
>PvAMRU_020007100
TAGGGGAGCACAAGCGCAACCAAGTAGGACAAATAATCGAAGGATTACAACAACAAAAAT
>PvAMRU_020007200
TACAGAGCCTGAAATATCACATGAACATCCTCAACCACCTCAAGAAGGAAGTCTATATCT
>PvAMRU_020007300
TTGGGTAAAATTTTCGAAGCAATATCAAATAAAGAGCATATCATACAGGCTTCAGCACCC
>PvAMRU_020007400
AAAGTACTGCAAAAGTAGAAGATGGTTATGCTGAATTAGGTAGAGACACCGTGGCATTAG
>PvAMRU_020007500
ATGACGCAGATGACTCACATGGTCCAACTAATCAAGAACAGCAACAAGGACAAGATGATC
>PvAMRU_020007600
CCTTATGTAGAAATGATTACAAGGCTATAGAGAGCGAGGGTAAAAGAACATATGTTAATG
>PvAMRU_020007700
GAAATCAGAATGAGGCAGAAAGAAGGGAACATGAAGAACAATTAAGTAAGGGGAATGCAG
>PvAMRU_020007800
GCTAAGTGAGAATAGCAGAGCAACTTTAGAACAACCTTCAGTATTTGGAACACATGAACC
>PvAMRU_020007900
AAGAGGAGAAGGACGAGGAGCAGGAGGAAAAAGTAGATAAAAACGAAGAAGATAATGTAG
>PvAMRU_020008000
TTTAAATTATCAGAATGCAATAAAATTATAACAACCGCAGCCACAGGAACAGTTGTTGGA
>PvAMRU_020008100
TTATTAGGAAGGAATAAAGGACCAAGTCGTAATCCGTACGCAAATCAGGAGATAATGGCA
>PvAMRU_020008300
GGTTATCAGAATGCGGAAATAACAAAATTATAACAACCGCAGCCACAGGATCAATTGTTG
>PvAMRU_020008400
GGTGTCTCCGCTTCAATGGATGACCCTTCTGTAGGAAAAACTTCAAGATATATAATCAAC
>PvAMRU_020008500
ACTGCTGGGAGTATTGGACAAGGTGATATGGACACAGTTAGTGATGATGCTAATTTAGAT
>PvAMRU_020008600
GGTGCGCAACAGTATGGGATGGAACAGAAATACAATAAACAATATAAATGGAGAAGTCAG
>PvAMRU_020008700
CCATCCACAAAAGTTTACAACATTGTTTTCTTGCCTAAATGCTCAAAAAGGAAAAACAGT
>PvAMRU_020008800
TCAGGCTCAATATAATGATCAAATGAAGAAAGTAACTACATGCAATGACGCTCCTAAGTA
>PvAMRU_020008900
CTTTTATCTACAACAGAAAAATGCAAGGCTAAAGGATCTACAAGTGGTGGCGGCACATTT
>PvAMRU_020009000
GATTGCACCCATTTACATGGCAAACAAACTGGTACTAATATTGACGAAGCACATAAAGCC
>PvAMRU_020009100
GAGTTTTGGAAGTGGTATATTGGAATTATGCTATCCAACTGGTAGTGGTAGTCATGATAG
>PvAMRU_020009200
AAAGATTATACTGTTCGTCATGTTTACGATCATCTAGAGGGTCAGATTACGGGTAGTGCT
>PvAMRU_020009300
ACATAAACGTGGTGACGTTTCCAACAGCATTGAACTCTCTAAAATGGATGATACAGCTGA
>PvAMRU_020009400
GCATCCTTCTATTACGGATGGTTGCATTGCTAAAGCAGGTGAATGTTTTTCTTTGTATAA
>PvAMRU_020009500
ATGTAAAGGAAACAGAGAAGGTAGAGGGTGATGCCTCTTCTGATAATGAGTATGACGAAT
>PvAMRU_020009600
TCCTGTTTTAGCAACACAATATGTATCAGATGCTTCTTTGTCTCTTCCCATGGAAGATGC
>PvAMRU_020009700
GTCTCATATTAATGACACTGATGACGCATTTTTACGAAACGTTGCCTTAGCTCTTACAGA
>PvAMRU_020009800
TATATGAAGAAAAAAGGTACAAACAACCCCCCGCCATCACAACATTAGGACCAGAAAGTA
>PvAMRU_020009900/PvAMRU_140005900
GATACTCTTAAATGTCACAAAGAAATAACTGAAAAAAGGGCTGCCGCTGCTGCAAAAGCT
>PvAMRU_030005000
AAGAGAAAGAAGCTCATCGACAAGATTCACACAGTCAAGGTGGGTTTAGCAATGGAAATA
>PvAMRU_030005100
GTGCCCATTTGAAGATGAAAAACCAAGTGGAAATAATAGTGAACAGATTGAAAGGTGTAG
>PvAMRU_030005200
CTCATGATCCTGATGTAGAGCAGAGCCAAGAAAGTTTTAGGAAGGTGTGTTCAAAAGTTA
>PvAMRU_030005300
GCAAGATATAGAAGAAGAGAATACTACAAATACTTATGCCCCTAAAAAAGGGAAAATTCG
>PvAMRU_030005400
TTAGAAAGTTGTGAAAATGGGAAATCCATAAATGTGAGAGGTATGGGGGGTGAATCTGTG
>PvAMRU_030005500
CGAGTGATGGAGATAATTGTAAAGATAACATGGTTGAAGATGTCAGTGAAAGCGCAAAAG
>PvAMRU_030005600
CAAATCGAACGACAAAAAGCAAAACCAAACAGCTACGTCAGACAAGAAAAAAAAACCTCG
>PvAMRU_030005700
GTGTCAGGTCTTTTTATAAATGGTGCATCTACATCGGCTTATTGCTATATCTTTGCCGTA
>PvAMRU_030005800
CTGGACGGTATTAATCTTTGGATTATTTTGTATCTTACCTATAGTTGTTGGCGCTTCATA
>PvAMRU_040005000
TGAAAAAGTTTCCAAGCCTCATCCAAAATGCAAAACAAATACGTTTCCTAAATTACCGGA
>PvAMRU_040005200
GAAAAAAAAGTAGAACAAGTAGCTGTGGAATCACAATTACCACCAGCACAAGGAGTGGAA
>PvAMRU_040005300
GTAGAATATGTAAAAAAAGCTAAAAGTGCTGAAACTGCTGCTGCCTCGTCTAATGCTGAA
>PvAMRU_040005400
TGGTACGAGCCATATTGATGCTGGTAAGCAAGAACATAAAACTACTCCTGAAAATTGTGC
>PvAMRU_040005500
AAATGATGACGCAAAGAGTGAAATAAGACAAAGTGACCCATCGGATAATATAACACTACC
>PvAMRU_040005600
ATACTATACTACTTGTGAAAAAGGCTATTACCATGTTCCTGATGAATGGGCCCATGCACT
>PvAMRU_040005700
CTGTGTACTGAATGTTCTGTAAAAGGTATAAGTGGAGGGGAGGAATCAGTAATATCATCT
>PvAMRU_040005800
ATACCAGATATAACAGTTGGCCAGGAACATTCAAAAGAGGTAGGTACGTGCACTATTGAA
>PvAMRU_040005900
TTGCTATTGCGAAAAAAAATTCAATAATATAGATAAACAAAAACTTGCTGAAAGTGGAAA
>PvAMRU_040006100
GCAGCAATAATTATTTATGTGTTTTTCAAAGCTATGAAATACGAAAGATTAAAAGCAGGA
>PvAMRU_040006200
ACGAAAAATTAAAGTCAGGGAAAAGTAAAATGAATATAGAATATTATTTCTGTAAAGATA
>PvAMRU_040006300
ATTTACAAAATCATTGCAGAAAAAGTATGGACTAACTGAAAGATCTAACATAAGGCCCTT
>PvAMRU_040006400
GTGCGGGTCGGGGTCATATAAAAGGGAAAAAAGAAAAAGGAAACCGGGAAAAAATTACTA
>PvAMRU_040006500
GCCTTTCAAAAGAGCCTTCTGAAGAAATCGCAGAATCACTTCATTTAAGTATTCACAATG
>PvAMRU_040006600
ACATCAGAACAAGAAAGTAGAGATGTTGTACAGAGACACCAAACGGGATGTACGAATAAG
>PvAMRU_040006700
CGAAGAAGCAGAAGATGCTTGTAAAAACGAAACAATAAAGGAGGAAGGAAAGAAGATTGT
>PvAMRU_040006800
TAGTGGTAACATAGGTTCTTCTATCGGTGTATCTGCTGGATCTATGGCTGGAATCTCCTT
>PvAMRU_050005000
TGCATACGTTGATTGCTTCTCCGCCACCTTCTATATATAATATTAAGGAAGAGGACTTGG
>PvAMRU_050005100
AGAACCAGAATTACCAGGATCAACAGAACTATCAGAAGAAGTAGGACCATCAAGAGTAGA
>PvAMRU_050005200
TGAAGCCCAAAGAAACAGGTGATTTAAAAGGTGAACATACAATGATTACATCCATGATGA
>PvAMRU_050005300
GATGATAAATCAAACACGGTCACCAAGAGAACAATTAGATACAGTATGGGAACAGGGAAC
>PvAMRU_050005400
GTGATAATTTGGAGTAGTTTTAGACAAACAAAGAACATGAAGATCAAGAACCTGCACCAG
>PvAMRU_050005500
GGAAAATTTTAAAGCAGAGTATCGAAAACTTTACCCCATGGTCGAAAAAAAAGGACATGA
>PvAMRU_050005700
GTGGTACTAGTAGTAAGCCTGAAGATCATGAAAAATGTAAAACAATCGTAATGTGTATTT
>PvAMRU_050005900
TGCTTCAAAATTTCCTGAGAGTTCAGTTGTTAGTGGTAGCCAAAATGAAACAGATTGTAA
>PvAMRU_050006000
TGCCAGATCTTAGATGTCATACAAAAATAAAACAAGAAAGGGATGCCGCTGCTGCAAAAG
>PvAMRU_050006100
ACAAGAAAATGCAGAATCAGAAGGACTAACAAAAGAGGACCAAAAGGAGAAGAACTGGGA
>PvAMRU_050006200
CGTTGCAAATCGTGATGCAAGTTTAAACAACCCTATGTATCATATAAGTTATAATTCTGC
>PvAMRU_050006300
AGTTCACTCCCTTAGGTGTCTATATACGCTCACGAATTAGAAGAAATATACACAATCACG
>PvAMRU_050006400
TTTGGTGGTGAGATGAGTCGCATAATAAATTGGTGCGGAATTCCAGATAATAAAAGTCAC
>PvAMRU_050006500
TGGGTGTAGCAGTAATTGGAACATTTTATTTCTTTTCTTTACAACATGTCTTCTGGATTA
>PvAMRU_050006600
GAGTCACTAAGGCAAAAATCACAATCTACAAGAGTAGAACAGGCTGAAGGAAAGGATTCA
>PvAMRU_050006700
ACAAAAAAAGGAGCAAGCACGAAAAGAAGCTTTAGAAAGGGAGCAAGCAGAAAAAAGCAG
>PvAMRU_050006800
ATCCTTTTTTCTTCCATTTTAGTGTTGTGGATGTTTACCTTGTTGTTGTATTTTCAAGCG
>PvAMRU_050006900
ATCTATACCGAAGGAAATTTAGAAACAAGCAGTCATGAGAGTAATCAGCGTAGCCTCCAA
>PvAMRU_070005000
TCCAGAAGAAAAAGCATCAGGAAAAACGAATGAACAGGCATTAGAAACAGACGCATTGCA
>PvAMRU_070005100
CAACAACAACAACAACAAGGACTTCCACAAAGAGAACATCTCAAAGAGAATTCCCAATGG
>PvAMRU_070005300
TGACAAACCATCTTACAGTATGTAGATATTTAAAATGTATATTTTACATATTAATTACGA
>PvAMRU_070005400
GAAAAACCAAGAGTGATTTGAGGAATTCTATCCAAGGAAGTAATGAATTACAATCGCATG
>PvAMRU_070005500
ATTTGGAGACAGTGGGTGGCGAAGCAGCATAAACTTATGGAAATGTACAGTGAAAAAGAT
>PvAMRU_070005600
GAGGATACAAATAAGATCCCAAGGATAACGTACAAATGGAATCCACATAGGATAACAGCG
>PvAMRU_070005700
GAAGTAATGGTGCATCCTGAACTAACGGATATTACCACTGTAACGGAGAGCTTAAATGAA
>PvAMRU_070006000
AGGAATTAGAACACTCGAGATTAAGAGAAAATTTGCCAGACAGAAGAGCATATAAGAGCG
>PvAMRU_070006100
TTGTGATAAAGAGAGTCATAAGCAGGGTGGAAACCACAAGAGTAATATTAATCAGGCTCC
>PvAMRU_070006200
CAGTGTACTACAAGAACCTTTAATTATGGACGAAAGAAGTATCCCATTTTCATATGGTGC
>PvAMRU_070006400
GAAACAACAACAAGAAGCACAGAAAGCAATAGAGAGACAAAAACAAGAAGAAGCACGACG
>PvAMRU_070006500
TAGTGAATATTGACGAAGGGGTGCGTGAATCCTTATTATATACATCGGACACAGAACAAG
>PvAMRU_070006600
TAGCAGTACAGTTCATTATACTCCTATATCCATTGCTCATGGTAGTGAATTTTTGAAGGA
>PvAMRU_070006700
AAAAATGCGAAATTCCTTCAGAAGTAGAAGATGGGAACAATGAACCAACTGAGGACGATG
>PvAMRU_070006800
TGAACGTCCACAACATCCTACTGAAAAAGAACCAATAGATACAAGCCTAATATCACAGGC
>PvAMRU_070007000
GAGAAGGAGAAAGAGTAGATGAAGTAGAAGTGGGTGAAGAAGCAGTAGTAGGAAAAGAAA
>PvAMRU_070007100
ACAGGAACAATTAGAATGGGGACATAGTGAATTTAAAGATCAAAAGAGGGACGCAAGCAC
>PvAMRU_070007200
ATGTCTCGTTATCTAGGAGTATTTTTAATTTTTAAAATATCACTATTATCTATTTTTAAA
>PvAMRU_070007400
CACTGTACTGGAAATTTTCAAGGTTTTTCTTAACGATCTATGTATAATATTAAGAAGGAT
>PvAMRU_070007500
TATAAATTAACTGGAGGGAAAGACAATATAGGTACATATGCAAAATTAAAGAAAGGCCAT
>PvAMRU_070007600
CCGGAATAGTATTTACTGTATTTTAAATTACATTGGTTCCTAAAAGTAGTGGGGGCAGTC
>PvAMRU_070007700
GGAACCAAATAATATAAAAGAAATATCACATAACAATGAAAATAAAATTCGAAATGAATC
>PvAMRU_070007800
GATGATAGAAAAAAAGTGGCTCAAGCATCAAAATATTATCATATAGGAATTGAATCGAAT
>PvAMRU_070008000
GTATATATAAGAACTACACAGATGAGGATATTTTTGGTATAACATGGGACAATGAATGGA
>PvAMRU_070008100
CTGGATACATAAAGAAAAACATTATAAGAAATCATATAGTAATCAGAGTTCAGTATGGGA
>PvAMRU_070008200
AAGAGGCGAAAGAAGAACAATTAAGAAAGCAAAATGAAACAGAAAGAAGGGAACGTGAGG
>PvAMRU_070008300
CTGGATACATAAAGAAAAAATCATATAAGAAATCATAAATCAGAGTTCAGTATGGGAATA
>PvAMRU_070008400
GCACAGCTAAGAACAGCAAATACCTTTAAATTACCAGAAAATACAGTGAATGGACAACGC
>PvAMRU_070008500
TAAAAGGAGAACCTCAGGATGAAGAACAGAAAGCACGACTAGATGAAAATTTGGGAAGAG
>PvAMRU_070008600
AATAAAGGAGAATTATCACAGGCACGATCAGATTTACCAGGAACATTAGGTCCACTAGGA
>PvAMRU_070008700
TTATAAAGAAAGAGTAGCCTCATTAAATTGCGCTGGTGCGCCCAAAACCTTAGAATCAAC
>PvAMRU_070008800
TGGCATCTATGCTGGTTCATCATTTTTAGGATTTCTTTCATTAGGGATATACTTATATAA
>PvAMRU_070008900
TATGAAGACATGAAGAAAGAAGAAGCTGCTGCTGCAGAAAAGGCTTTAGCTGAAAACAGA
>PvAMRU_070009000
CTGACCTCTTCTACAGAAGCACAAAGTGGAGATGAATCAAGTCAATATACATTACCTGGA
>PvAMRU_070009100
AGCTCAGAAAAGGACAATACGCAGCATGAAGTGTCTACAGAATGCACAAAAATGTCTACA
>PvAMRU_070009200
TGCAAAACACACTGTACTAAACCACCAGATTTAGCACATACAAGCGAAGAACCATCAAAC
>PvAMRU_070009300
GTCCCAGTGACCATGGAGTATGCAATAAATGAAGTTAAGAGAGATAAAGTCGTACGAAAG
>PvAMRU_070009400
TGAACGCTGAATACATAAATGTGTGCAAAGGATATACAGAAAACATTACTGAAGAGGTGT
>PvAMRU_070009500
ATGGGTATTACTCCATCATCCTCAAATGGCACTTCCAGTCCTATAACATCTAAAGGTATC
>PvAMRU_070009600
TAGCGAAACGTGATTTTCAAAAGGGGATAGAGAGCAAGGTTTTAAGAGATGATCTTCCCA
>PvAMRU_070009700
GTCATCGTACTTCTCCTTCTAGTTCACTGGATGGTCCTTGTTCTATTTGTAAATATATTC
>PvAMRU_070009800
TAGATCACTGGCAAAACAATTATATAGAAAGGAGGTTGATCGCCCACGAAGACGAAATAC
>PvAMRU_070009900
TCGGCGATGCTAGTTATGCTCCTTTGATATTTTCGTTTATTACGATTACCGTTGTTGTAC
>PvAMRU_070010000
CATAGAATGCATGAATTACAAAGAACTTCAGAAATGGAAGGCAGAAGATACAAACTACCA
>PvAMRU_070010100
CAAGGAGAAAAAGTGGGATCAGAAGAACTAGGAGAAAAAGCAGGAACAGAAGAACAAAGA
>PvAMRU_070010200
CAGTGTCCCTAAGGAAGAACTTGATAATTGCTCCTCCTTTTCTAAAGAATATACTCCAGG
>PvAMRU_070010300
CAATCAGAACCAAGACTTCTATCAGGATCAAATCAGCCATCACAAGCAGAAGATGCATTA
>PvAMRU_070010400
GTAATGGAATCGGCAGAGAAAAATATGATTGTAGTAAATTTGGTGAGCTCCTAAGAAATG
>PvAMRU_070010500
GTATCTTAAGAAGCTCATCACCTCAAACACCACAATCTCTATTTGAACCCTCTAGTGTAT
>PvAMRU_070010600
ATTTACACCTTTAGGATTGTGGTTATGTTCAAAAGTGCGAAGGAAAAATATACCATCACC
>PvAMRU_070010700
AGAAGTACAATAATGGTAAGTTTTGGAAAGAAAGAAATGTTAGATTGACAAATGATGAAC
>PvAMRU_070010800
TACAATATTTGGTGGAGTTAATTGTTACAGTGAGTGTACTAAGCATGGTTCACAGGGCAG
>PvAMRU_070011000
ATAGTGGAACAGGTGGAACAGGTGGAACAGAATTACCTAGACATGTAGCGAACTTAAATA
>PvAMRU_070011100
TCGACCGGAACCTTCTTGGGAAAAATAATAAACTTCCATCAGAACAACGAAATATCCGAA
>PvAMRU_070011200
CTCTCCGCCAGTCGATAAGTCAACATTACAAGATCCATTACCAAAACCTCCAAATGATAA
>PvAMRU_070011300
TCCATATGCTGCAAGTAGAGGGGCATCAAGAGAAGAATATTATAATGCACGAGAAACTAG
>PvAMRU_070011400
CTTCGAGATTCTGAAGATGGTTCTGGACAAACGGGAAGTGAATTTAGTACACTTGATACA
>PvAMRU_070011500
CACCTGAAGATGCAATGATAAAACTACAAGAAGAACAACAACAAGCACCACTATTACCAC
>PvAMRU_070011600
GGTACAACAAATGCAGAATGGGGAGAGCAAGAGATAGTAGTTTTTTCACGTAAGAAAGGA
>PvAMRU_070011700
TACTCTCAGTATTAGCTCACCGCAGAATCCCACATTACTATTAGAACCATCTACTCAATG
>PvAMRU_070011800
GACAATCACCTAAAAGAAGAAGCACGAAAGAAGGCTGAAGAAGAAGAACAAAAGGAAGCT
>PvAMRU_070011900
GGCAAGACATGAACAGCAAAGGGAATTAGAACGCATAAGTATTAGAGAAAAATTACCAGA
>PvAMRU_080005100
GGCATATGCAGAATTTAACATACCTATAAATAACAATATGCTTTCGACAAATCAAAGAAA
>PvAMRU_080005200
GGAAGGAGAAATGATAGTACCGCTTGCGAACTTAACAGATGGTTAGACCAAAAAAAAAGT
>PvAMRU_080005300
CAATTACAAGCATGCCCAAGAGCTTTTTACTGGCACCAAGAATTATCAAGATGATCTTGC
>PvAMRU_080005400
TGGAATAAAAGGAAAAAGGAATCATAACACGGCTTGTGAAAGTATAAACAGATGGTTAGA
>PvAMRU_080005500
GTAACAATAACAACACAGGCAAAAACAACAAGTGCAGCCACTACAACAACGGTAACTACA
>PvAMRU_080005600
ACAAAGGCAAAGACCACAAATTCAAACTGGAAATCATGCGGATAGAGGAGGATCAGATAA
>PvAMRU_080005700
CCGATAGGGTCGCAAACGAGTAAAGGTGAAAAGAAGAAAAGAAAACCTCAGAATAATTAC
>PvAMRU_080005800
CCAAATGATAATTTTTTAGTGTGTGCTGGGGTGATTGTAATGATCTTACTGACGAGATGC
>PvAMRU_080005900
TACGCTATACAATAGATACAGTAATTTTAAGAAAGACATACATCGACAAGTTATGCATTA
>PvAMRU_090005000
TTGCTTAACAATTACTGTAAAGGCAATTGGGAACAATGGAAGACTCATATAAGTGAAATG
>PvAMRU_090005100
GAGAAAAAGAAGGGGCTACACAAATTAGATTGCTATTGTGAGAAAAAAATATTCGACAAA
>PvAMRU_090005200
ACGGTAAAGAAAACATCTATATATGGACAATTGAAAAGACAGGGATTAAATGAGCTGGAC
>PvAMRU_090005300
ACTTCCATTTCTTGGATTTACATTTCTTGCATTATTTGGGGATAAAGACGTAGGACCTGG
>PvAMRU_090005400
CTTTACCACCCCAAATAAAAGATCCTGACCCAAATAATGTTGTAAATCAAGTATCCAAGG
>PvAMRU_090005500
CGAGCTTTGCATGATTTAGTTTTTATTATATTTTCTGCTATAGTTGCATTTTGGATTGTT
>PvAMRU_090005600
GACTAGTTTTTGGCCTTTTTCTTCTGCTGTACCTGATTACTTTAATTGCACACCGAGCTT
>PvAMRU_090005700
TCCAGGGTGTTGAGTTACCGAATCTTCCTCTACTCTGAAAAAGAAAAGTTAGTGATGAAG
>PvAMRU_090005800
GGCTAATTCCTTTCTTGGCGCAGCTCCAGTTTTATTTACTACTGCCACTATGTTATATAG
>PvAMRU_090005900
TTATGTCATTTTTGTTAGTTTACGCTATTGGTTGACGATCCTTATTACGCACGCGAGCAG
>PvAMRU_090006000
CAACCAGAAACACAACATCTGTAAATGCAACAACCAAAAATCGAAGAACCTGGAAAAAGG
>PvAMRU_090006100
GCTGTTACAATTGCGGAAGCAAATCAAAACCAGGAATCCCAAGAAGATACCCTAAGTATA
>PvAMRU_090006200
CAGGAGGGCAGCTAAAAAACAAAAGAAAAAGGAACGAAGTGAACAAAGTGGTGAGCAATT
>PvAMRU_090006300
GGACAAGCACAATCACAAAATGAACCAGCACTGAAGCAACAACATGAATTGAAGGAACAA
>PvAMRU_090006500
CTGTAGAAACTAACAGCGAATCCATAGAAAAAGTTAAGAGCACTGTGCTTCCCATAGCAA
>PvAMRU_090006700
CTGTGGTCAAGAACAAATACAAAGGCGTGAAAAAGAGGGAATAGGGAAAATAAGAGAACG
>PvAMRU_090006800
GTGAAAAAATTAACCAAGAGAACAAGTGTAGTGACGAAAAAGTAACAATTCCTGTTGCCG
>PvAMRU_090006900
GGACAAATGTATAACCCAATGTATCAAGGACAAATGATGCCACCCCAAATGTATCAAATG
>PvAMRU_090007000
ATATGAACTTTTAATGTTGCAGTTTGCTCTTGTAATGGGAGAAAAACCTGTTTGTAAAGG
>PvAMRU_090007100
TGTGGTAGTATCTTACCCACGAAGGAACCATGTAATAAACCTGCAGTAGCAATTTCAGTT
>PvAMRU_090007200
CCATTTACACCACGTCCTCTAGTAATGCAAGGAGCGCAGGAACAAGATATCAAAAAAAAA
>PvAMRU_090007300
ATGTCAAGTGCAGCTCCAGAGGCAGCTATTGCTAAAAAATTATCTGAATTATGTACTCAA
>PvAMRU_090007400
CAGAAGTGTCTACCGTTACGAAAGTACTTAAAAATCCAGAGGGAGCTGTTACCGATAAAA
>PvAMRU_090007500
AATGGCAGATGAAAGTGTACCTGCTAAGGTAAAAGTATCAAATCCACAAGAACAAGTTAC
>PvAMRU_090007600
TTGCCCAGCAGGTTCCTTTGCAAGCTTCATCGCTAGTCAATAATGCAATATCTGAATTAT
>PvAMRU_090007700
ATTGGCAGAAGAAGTAGAAGAAGAAAGGAGTAAAGCAGGCGAGAGTCAAGAGAAAGATTT
>PvAMRU_090007800
ACAATGGTACTAGGAAATAATGCTACTGTAAATGGTACCGTAGAATCAGGCGGTAATGGA
>PvAMRU_090007900
CATCGTATGGTCGAGCAGGGAAAATACATCTATGGAGAACCTAATATCATTCAATAACCC
>PvAMRU_090008000
ATGGAAAACTTGCAAAGGAAAATCCTGGAGGAATTACTATTAACAGATATGGGAGATGGG
>PvAMRU_090008200
GCAGATTATAGTAAGGATCACTGTAAAAACTTAAAAAACAGTGATGACCAGGATAGACAA
>PvAMRU_090008300
GTAGTTCTTACCGAGAGTTGAAGTATGAATATGATAGGGAAAAGGGTTTAAAGCGATTAG
>PvAMRU_090008400
CATCACGTATTAATTGCTCTCATTTAGAACGTGGACAGCGTGGTTGTAATCATGTTTCTT
>PvAMRU_090008500
GGCAGATTTGGAGAAAGCTGCAAGTGATTTAAATCTTCATAGAATGCACGGAGATTACCT
>PvAMRU_090008700
CAGGAGGAAGCTTGTAAAAACGGGAATACACAAAAAGGAATGGAAGAATACTGTAGAAAG
>PvAMRU_090008800
AGATTATTGGCAATAAACAATGGAATACCCAAAGAAGAATATGCTTCGTGTGGCAATGCA
>PvAMRU_100005000
TGAAGAACCTCCAGTACAAAGCAATGAAACAGATCGTCCTATAAATCAAAACGCATCACA
>PvAMRU_100005100
CACAAGAGAAAAAATGTGATTGTGGATGCGCTAAGGAATGTGCAAGCTTATATGACGAAC
>PvAMRU_100005200
GTCGAATGATGAAAATTCTGATATTACATCTTGTACTTTACATGATTTACAAAAAGCTGT
>PvAMRU_100005300
CGTTTAAAAAAAAATATGAAGATTACAATGGGGATAATAATTTGGGTGGGTGTAAACATG
>PvAMRU_100005400
CCGACTCTGAAAAAAAAATTCCGAATGCGAATGAAATCTGCAAAACTTTAAATAATGCTG
>PvAMRU_100005500
GGCTGGAGTATCTTCTGTTCTAGCATTTTTATACAAGGTTATTTACCCCTGCTAGAAGGT
>PvAMRU_100005600
CCACTTTCCAGCTCAAGATGATTTAGGAGAAAAAAAGCATCCAATATCCAATTCAAACAC
>PvAMRU_100005700
ACCCTCTATGAATGATGTAGGAAAAACTCATGTGGATCGCTGTTCTAATTTAACTTACTG
>PvAMRU_100005800
CCAATAAAGGAGAATTATTGCACTCAGGAGAGAGCCAATGAAAAAAATATAGATACGTGC
>PvAMRU_100005900
TTGAATGGTCCAAGCGATTCTAATAAAACTGCGTCGCGAAAATTTGCGTGTGAATGTGTT
>PvAMRU_100006000
AGATGGTAGCGAACAGGAATTTAGAGCTATATGTAAAGCGAATGAGCAATTATCGGCAAC
>PvAMRU_100006100
TCGATATGCCTATCAGATGAACCAAAAAAAGAAACAGGATCAGAACTACGTCCAGCAGAA
>PvAMRU_100006200
TAGTTATACATCATCTACAACACCAACAGAACCAGCAGGAAAAACAGTGCCTACAGCTAT
>PvAMRU_100006300
ATAAGTTCTGTATTACAAGATGCAACTCAGGAGGCAGATAGATATTCAGGCGCTATTCCA
>PvAMRU_100006400
ATATAAGTTTACACCCGCTGGAACATTTTTACATGCTAGAATACGAGGAAGTGAAGGAAG
>PvAMRU_100006500
CAAAATGAATTCCAAATACTGTCAAGGGGCAGATCCAAGTGATCAAAAGCAGCGAAATAC
>PvAMRU_100006600
GTTGGAACGTGGTTCCGGTCCAAATATAGAAATGATGCAGACGTATTCAAAAATGTAGAC
>PvAMRU_100006700
AACTGACATTAACCCCGAAGTTCAAAAACGGGATATTCCTATAAAAATTGATACGAACGC
>PvAMRU_100006800
ACGAGGAAGTGGGGGAAGAATAAATAACCATACTTATAGAGATGCTGCAAACGAACTATC
>PvAMRU_100006900
TAGCGGTAATACACAAGGGAAAAAATGTGATTGTAAATGCGCTAAAGAATGTGCAACTTT
>PvAMRU_100007000
GGAAGGAAATGGATACATTCAGGGTTTGGAGGAGGAAGAAGAGAAAGAATAAACAGCAAT
>PvAMRU_100007100
CATACAGTTTCTGAAGAAATAAAACAAGATACTCCTACAAAAGGGGGTGTGTCCACCTCT
>PvAMRU_100007200
TGAAGATGAAAACATAAGTTTCGATCAGACGAGATATAGCGTGGCATACAGTCCGGTATA
>PvAMRU_100007300
GCTATAAAGGAAGATTCAATAAAGGATATTCAACCAAGATATAACATAGGATATGAACCC
>PvAMRU_100007400
ACACAGATATATGTTCGCGAACAGAAAAAGGTGCCATTAATGCTCCTAGATTGAATGAAG
>PvAMRU_100007600
TCACTTAGTACATCTACAGTTGTGAGTACAATGGTCGGAATACCTCCCTTTTTAGCCTTA
>PvAMRU_100007700
TAGATATTGAAGAGTGCAGGTCGCAGACAAATGGAAAAGGATTAGATTCTCTTAGAGGTG
>PvAMRU_100007800
TTGCACTGGAACGAAAGCGCAAACTCCCGGAAATGTAGAAATTTGTAGGAAATTAAAAGA
>PvAMRU_100007900
AAAAATCAAACAGATCATTCTATAATTCAAAGCGTACCCCCTGCTCTTGGCTTTACCCCT
>PvAMRU_100008000
AAAAATCAAGGGAAGAATTATCTAGCCTTAGCCCCGGAGTTCAAAAATCGGATAGTCCTA
>PvAMRU_100008200
AGCTAAATTGCAATTAAGATCCGATGCCGGTGAAACTCTAGATAGTTATCCAGGACAAGA
>PvAMRU_100008300
AACGTAGAAACGGAAGCCCAACATTAAGCGCAGGTACAGATGAATATGCAGAAAGAAAAT
>PvAMRU_100008400
GGATACCCAGGTATTTCACGAACGTCTGAAGCATTTAATGAAGGAGATAGAGCTAATTCT
>PvAMRU_100008500
TGGAGGGAATTGGATACGATCTGGGTTTAGAGGAAGTAGAGGAAGAATAAGCAGTAATTT
>PvAMRU_100008600
TATTAGTTTACCCCAGTTGGAACGTGGTTTAGTTCCAAATATAGAAAAGGTGCAGACGTA
>PvAMRU_100008700
AAATCGGAAGAAGAAGATCAAGTCATTGATGTAAAAGTGGGGATGAACTCAGATGGTTCA
>PvAMRU_100008800
CTTCATTATTAGGAACTTCAGTGGTGTTGTACTTTTTGAGTAGAGCCGTTTGGTTCATGG
>PvAMRU_100008900
ACTACTTTTAAAAGCGAAGAATGCAGAAGTAAAATTACAGACTTTACCTACGAAGGTTGA
>PvAMRU_100009000
GAAGGGAAGCAGAAATAGAAAAAAGAATACCAAACATAGAATCTGGAGAAAGGAAAGAGG
>PvAMRU_100009100
GCAGAAGAATATCATAAAGAAATACAAAAGAGAGTTATGGAAGCAGCTGAAAGTGAATCA
>PvAMRU_100009200
CTCGCTAATACTTTTGACTCCAGTTGGAAGTTGGTTTTGTTCTAGAAAAATGGGACATCC
>PvAMRU_100009300
GGCGCTTTTTTATTTTTTTGTTTAGGTTTACCCCAGTTGGAAGTTGGCTTCGTTCTGGAA
>PvAMRU_100009400/PvAMRU_120009100
CAGATAAATGCCCAAAATTCTACCAAGAATGCAGTGTGTATAATCCTAAAGACGTGTTAG
>PvAMRU_100009600
TTTCAAGAACTACAGTGAATACAATAAAGAGTGTGAATCATTAACTAACCGCCATGGATC
>PvAMRU_100009700
TGTACCTGATTACTTTAATTGCACACAGACATTTGACCCCAAGAATCTCTTATCCAGTGT
>PvAMRU_100009800
CTTTTAAAATGTTTTATTTATATATTTTTAATATGGAATTCGCACCACGATATGCGTACC
>PvAMRU_100009900
AGGGGTAGTCCCAAAGAACATAAACTCGTGTAAGTATAGTGGATCTACAATAATGCAGAT
>PvAMRU_120005000
ATGATGCAGAAGTAGAAGTTCGGCTCCAAAAACAAACTGATGATGGTGGTGATGATCTTT
>PvAMRU_120005100
CTAACCAAATCACCAAAAGCGAAACCAGAATTAGTACTACCTACAGAAAGCTCAAATGCG
>PvAMRU_120005200
TTAAAGGTAGAACAGTTTCTAATTCAGAAGATAGTAATTCGCATCAGTCGACAGGACCCG
>PvAMRU_120005300
GAAAATTTAAGAACATGTGTGATATTGCAGAAAAGGTGCACAATGATAAGAAGAGTTGGA
>PvAMRU_120005400
GAACATGAAGGGGAACTAAAAAACCCTGTATTACGGGAAAAAATATCAGCTCATGGTGTG
>PvAMRU_120005500
CAACAGAAAAATTAACGTCAGAAAAACCCTCCACAAAGGTATCACAGGAAATGTCACCAC
>PvAMRU_120005600
CACAGGAACAGCACAAACATATTACACCAAACGAACCCTCTAGTAGCCCTTCTAACAATA
>PvAMRU_120005700
ATCTGATGAACCACCTGATACAGATGAGACAGATTTAGAGTCGGGATTAACACTTTACTC
>PvAMRU_120005800
AGAGAAGCACAAACAGGAGAAATATCGCTTTCAGAACCACAAGAATCAGTAAAAGCAGTC
>PvAMRU_120005900
AAGAGAGGGAGTCGCATAATAACTGGGCGGAATTCCTAATAATAAGGTCGTCACAAATTT
>PvAMRU_120006000
GCCTGCAGAGGAATTGGAAAAAGTTGCACAGGAATTAGGTCATAATAAATTGTACGATGG
>PvAMRU_120006100
TGTATCCCTGGAGAAACTTCTGGTTTAACTTGTACTTCAATGCTACTGTTGTAGGAAGCA
>PvAMRU_120006200
GTAATGGCATGTTATATGGCATTAAAACTTTTTGAGGGATCTGGATCACTAGGCGAAGAT
>PvAMRU_120006300
CGATGGGAATTTTTTTGCATATTGACAAGATGGATTGGTCTTGCATGATACTATTTCCGC
>PvAMRU_120006400
GAAGAATGCAGTAAAGGTTCCTGTGGTTGCGCTAAAAAATGCGTTCATTTATATGACACA
>PvAMRU_120006500
GTGCGAGAATCAGTGGATATAGGGGTACTAGAACAATCAACATTGCCAAAAGATAGAGTA
>PvAMRU_120006600
CGATGAAGGAGAACAACCAAAAAATAGAGTATCAGAACAAGAAATCACTGGAGTATCAGG
>PvAMRU_120006700
GATGCATTCAACCCATATAGTGATGAAATGCATCCTCGGGGTAGAAGAATGAACATATCA
>PvAMRU_120006800
CGCAGTTACAGGAACAGGTGGATTAATTCCCTTAATGGGGGTTTTATATAAGGTTATATA
>PvAMRU_120007000
ACTTACACCCCCAGGATTTTCACACAAATGAAAGTTTACGAACACGTAGATTGCACAACG
>PvAMRU_120007100
AAAAAGAAGATTCACCAACATACAAACGGTTAAAAAGGGAAGGATTAAATGAACTGGACA
>PvAMRU_120007200
ACAGGTTATTGGCAACATATGAACAGCAAAGGGAATTAGAGCGCACAAGATTGAGAGAAA
>PvAMRU_120007300
AAGTACACCTATATTAGAATTATGTGACAAGACTGGGACTGGACATTCGGCGTGTGATAA
>PvAMRU_120007400
GGAAGGAATATCTAAATGATGACAATACTGGACATAAGAACGTCAAACCCAGAAGAGGGA
>PvAMRU_120007500
CCTGACGGTCAGATGATTACTCAGAGATTGGGAAAAAGAAAGGAATTGTATGATTATTGT
>PvAMRU_120007600
ATATGAATATTATAACAATAATTAAAATTAACAAATAACAAAATTTAAATGAGATATTTT
>PvAMRU_120007700
CACAAGATTCACAAGGATTATCAAAAACACAAGATTTACAAGGATTAGCAAAGGCACAAG
>PvAMRU_120007800
TGTTCTTACTGTAGCAACAATTGACGTATTAGACGGCTCTGGAGTAAGTGCTTTTACTCT
>PvAMRU_120007900
ACTGACCCCCACGAAAATATTGATTGTAATGGTTTGAAGAGAGATGTATGGCAAACTACT
>PvAMRU_120008000
CACAACTAAAAAATTTGAAAAATATGAAGAACTTTATAAGAGCTGATGCACATGGTCCTG
>PvAMRU_120008100
GTTCAACACAGTACACAAAGGGTTCGAGGATTAGTCAGAATGAACGTACGCAAAATAATG
>PvAMRU_120008200
TAGATAAAGTACGCAAAGTAGAAGCAGAACAAGAACAAGGAACGGCACATGACCAAGAAA
>PvAMRU_120008400
ATCAGCCCAGTAAGTTCAGCAGTTACAAGGGGTTCAACAAGTTCAGTTGTTTCAAGAGAT
>PvAMRU_120008500
AGAACTTAGAGAGCTCAAGGATGAAAGAAAGATTACCGGATCATAGAATTCACACGGAAA
>PvAMRU_120008600
AGTATGTCTGATTTTTTGCCTGTCCCCAGTAGTGTCCTTTTTTTCCCATTAACAATTGCA
>PvAMRU_120008700
CAACATACTGAGACAGCTGGTAACGATTGTCCAAAAAAATGGCTTTATGAAAGTAAAGAT
>PvAMRU_120008800
TGAGATTAAGGAAAAATATGATTGGAAGAGTCTTGGAAGTGCTAAAAATGTGTTAGAAAC
>PvAMRU_120008900
GGAGGTGCTTATGAGGGAGGAGGGGAAAAAGTAAAAGAAGAAAAAGATGAAGATAATGGA
>PvAMRU_120009000
AGATGCAGGAATTTCAATATACGAAGAAAGTAAGAAAGGTACGGCTGATACCGCAGGAAA
>PvAMRU_120009200
GAATAATTTTTGCATAATAATAAAAGACAAATTTGAAAAGCTAAAATGTAACCCTAAAGC
>PvAMRU_120009300
CTTGGAGCAATTGTTACTACTATGACTTCCGGTGCAATATACAAGTTTACACCCTTTGGA
>PvAMRU_120009400
TAAGAAAACCAAGGGCCGCAGGTCCAGAAAAAAATTACGGAAGTGCTAAAAATCCATCAC
>PvAMRU_120009500
ATGAGTTGTCTCCCTAAAATAAAGGATTATAGTCTATATAAATTAATTCCTAATGTCAAT
>PvAMRU_120009700
AGACCAAAAAGTACATTAGAAGCAGAACCTCCACAACAAGAAGAATACACACGGAATGAG
>PvAMRU_120009800
AGGTAATGGCAACGATTACTTTGATGGAAGCGAAGATGTAAAAAAATGGGGCTTAGACGA
>PvAMRU_120009900
ATTCAGATTACAGTGGCCCCAAGCCAGTAGATGATGTGCCTATAGTTTCATCTTCCAAAA
>PvAMRU_120010000
TAGGAGATTATTAGCAAGATATGAAAAACAAAGGGAATTACAACACAGAGGTTTTAAGGA
>PvAMRU_120010100
AAGACTTAAGAGGTGCAATTGAATTATGCAGGGATACAGGCCATTATACTGGTGAAACAC
>PvAMRU_120010200
ATGATGAAATAGAAGCAACTCAAGAACTACAAATACAAGCGCATGGAACGGGGGAAGAAA
>PvAMRU_120010300
TGCAGACACACAAGACAATTTAGTAACACTACGCACAACAGAAGAAGAACCATCTACAGA
>PvAMRU_130005000
AATAATGTTGAGTTGGGTAAGTATGATGATGGCTGTTCTAAAATGCAAAATGAAGAAGCA
>PvAMRU_130005100
AAGCAGAAATGCAGGAAACTTTGCCTGTTGTAAAAGAGCGTTCACATTTAGAAATTGGGT
>PvAMRU_130005200
AGTTAAGCGAAGGAAAAGGCAAAAAGAGTGTGGCGACGCAATTAGTTCCAACCATTGGAT
>PvAMRU_130005300
GTGAGACCGAAGATTTATCTGCTGAAGATAGTTTATAAATTGTGATATCAGCTTATGGGC
>PvAMRU_130005400
TAATGAAGTAAAATGGAAAAAAGGAGGTGAAGAAGAGATTGTATGTAAAAGAAGAGATCC
>PvAMRU_130005500
ATTTTATAAGTCCTATCACGATAGCAGCAGTCATTTTTACTCCAGTTGGGTCTTGGCTAG
>PvAMRU_130005600
CTAATCCATTATTACCCCCTCCACAAGATGAACCCATTACTCCTACAGGTTTAGAAACAT
>PvAMRU_130005700
GCATTTGAACCATTGGATCGAACATGAAGAAAGTAGACTAATTTTAGCTAAGCTTGCGCG
>PvAMRU_130005800
TTAAGCGATGCAGGTTCTTGAATTACCTATTGAATAGTGAAAAAATATATAACCAAATTG
>PvAMRU_130005900
GGAGAAATTCCTTCCGGAGATTGGTTTTCTATCACCAGAGCTCACCAAAATGATATACAA
>PvAMRU_130006000
CTGAAAATGATAAAAGTAACATGTTCACCCCCGTTTTTGTTCCAACACTTGGAGTGCTTG
>PvAMRU_130006100
TAACGAAATAGAATGGAATAAAGAAGGTAAAGTCGTGAGAGTATGTAAAAGAGAAGATCC
>PvAMRU_130006200
CAGAATATGGATGGGAGTTCTATGTATAAAGCGGTAAAATCTGTGAGTAATGGAGCACGA
>PvAMRU_130006300
TGATGCGTTATATAAAGAAGCACAAAAAGGGGAACCTCCAACTAATATAAAAGAGCGTTC
>PvAMRU_130006400
TTTGGAACACGAATGTGCGCTAGAAAAAGGAACAAGAAAAAAAAGTTCCCTACCAGGGAT
>PvAMRU_130006500
AAAAAGGAAGACCTCACTAGAGAAATGGAAGGTATTTGCAACGAAGATGTTGGCTTGAAG
>PvAMRU_130006600
GGCTTTAAAATCTGCAAAACTATTGGACATGAAGGATTATCTGAAGAACAGTGTACCTAG
>PvAMRU_130006700
CTCGCGAAAGTGCATGCAATCCAAAAATGATAAAGTATTGTCAAATACTGAACAACCTGA
>PvAMRU_130006800
AAATTGCCTACAGCAACTGATGTAAGGGTTTGTGTTAGAAATCCAAATGTTTATTCCTCT
>PvAMRU_130006900
TAGCAACAGCTACTAAAGAATTAAGCGAACCTAAAGGCAAAAATAGTACGGTGACGAACA
>PvAMRU_130007000
GGATAACGGAGCGATGTTTAAGGATAAAACAGAATTAGATAAAATGTGTTACATACAGGA
>PvAMRU_130007100
GAGATAACAAAGATATTGTATGTAAAAGAGAAAAAGAGCCTTATAAAACTGAGCCTTTCG
>PvAMRU_130007200
ATCATCTGCTGCAGAGCAGAAAGGCAACGGCAATAATATAACATTACGCCCTATTACAAT
>PvAMRU_130007300
TGCATATGGAATAAATATAAATTGATGATAATTTTTACGCCTGTAGGATCCATAATGAGC
>PvAMRU_130007400
GATTATAAACCAAAAAAAGGGGACTAACTATAATACTGGAGAAATTCCTTCCGGAGACTG
>PvAMRU_130007500
TAGTTTACCCCCATTGGATCACGAATGCGTGCTAGAAGAAATAAGAAAAAATTCCGTGAT
>PvAMRU_130007600
GTTAGAATCACAGGAACCTGCACCTATAAAAGAGCGTTCACCACTAGAAATTGGGTTTTT
>PvAMRU_130007700
TGAAGTAATTGAGGGAGATGATAATGGAAATATAAGTAATTGTCAGCGGTCAGCAAAATC
>PvAMRU_130007800
GTAGTACATTAAAAAGGTTGATGATGTATAAAACTGTGAAAAGTGCATGCAATCCAAAAA
>PvAMRU_130007900
GTTTTAAAAGATCCCAAAGAATCCCAAGCCATTGATTGCCTGCGTAAAGTAAGTGTATTT
>PvAMRU_130008000
CCCAATGGATTACAACCCAACATGGAGTATGATGTTGCGCTTATTTTACCCTACAATTCT
>PvAMRU_130008100
TTCGAAGGGTGGGAAAAGCATTTCGAGACTTGTAATAAAAATGTGTGTGAGTATATGGAC
>PvAMRU_130008200
CCAGCATGTAATAGAGATGAAAGGAATCCATTGCCAGATATAACCTGGTTGGAGTTATCA
>PvAMRU_130008300
TACGTGGCCAATGTTTCTATAGCCATGGTCCGGAGACCTGTTGTAAATATATTAACTACT
>PvAMRU_140005000
CGAAAAATATATATATTACCTACGATATATTCCATGATTAATAGCTTTATAAAAGTTGTA
>PvAMRU_140005100
TTAACTGTATATTTTGATAATATTTATTAGATTTTTTGGAAAAAGAGCGCCAACAATATG
>PvAMRU_140005300
CTGATAAGGTTGACTCAAACTTTTATCTCTTCTGGTTTGAAATCAAGGTTTCCGAAAAGA
>PvAMRU_140005500
CGCCTAAAACCACTACAGTTGCTTTACCTGCTTTGTCAGTATTATCTCTTGGATTCATGA
>PvAMRU_140005600
TCATATTTCAGAAGCTCAGCGTGGATTAGTTAATGATATCTCTCCTTTCACGGATCACAC
>PvAMRU_140005700
CTGGTCCTATATATATCGGTGAGTCAGGTTCTTTTTCTCTTCCTTGCATAAGATGTATGA
>PvAMRU_140005800
TACAAGAACCTGTTGAAAGAAGCTCACCATATCAGAAACTAGAAGACTCAGAACCACATG
>PvSal1_000005000
GGAGAAAGTATGAGCATTTGGGTAGTGCTGTGTCTAGTGGTAAAAAGGGAAAAAGAAAAG
>PvSal1_000005100
TCATCAACACCAGTAGTTGTGTCTGCGGCTGAGTTGGAAAAATCTGCATTAGCTTTAAAA
>PvSal1_000005200
AGAGCATCTGCAGGAAAAGATAAGCAACAATCAGGGGGAGATTCAAAAACTTCTAAACAC
>PvSal1_000005300
ATGGACAATTTGCAGGAGGATCTGCAGGATATGATGATTTTTATGAAGGAGGTTTTGGAC
>PvSal1_000005400
TAAACCAAAACCAATTTTCAAGTGTAAGGGAAGAAGCAGTAAATGTTCCTGGGTCTCCAG
>PvSal1_000005500
AAAAACTTGAAAATTATATAAATAAAGCAAATGGCGATCAATCTGAGGATGCATCCGGGG
>PvSal1_000005600
AATTCCATCACAGAAATTAGATACGGTTAGTGAACTCAAGCAAGAACAAGTTCAAGCTGA
>PvSal1_000005700
GTGAAAGTGTTAAGATTTATGATATGCATCAGAAATACTGTGTGAAAAAAAAAGCAGGTG
>PvSal1_000005800
CATTACAAGCTGAACCTACAGGAAAATGTTCAGCGAATAAGGAAAGACAAGAATTAGGTT
>PvSal1_000005900
CAAATTAAGAAGAACTACAGGAATGATTAACAATACTTTTTATGGTGAAGAAGCAAATGG
>PvSal1_000006000
GAGGATATCGTAGATTGGATAAAAAAATATGATTTCTTAAAGGGCGTTTGGGAAAAGTAC
>PvSal1_000006100
TTTAGGAACCCTTTCCGTAAATCGCAGTGATTACGAGCCTTCAACATACCGTTGTAATAT
>PvSal1_000006200
ACCCACAGCTTTGGGCACAGTGGCAGGAGCATCATCTATATTAGCTTTATTATATAAGTT
>PvSal1_000006300
CTCTTTATTAGTTTACACCAGCAAAAAGATTGGTACACCCTGGATTTGGAGGGAATAGAA
>PvSal1_000006400
TAATGCTTTAAATAAAATAACATGTCCACACCATAAAAGTAGAGCATATAAATATGTTGA
>PvSal1_000006500
CCTTAGAAAATGTGGAAGAAGAATATAGTAAATGTAAAAAACAACCTATAACTGCATTAG
>PvSal1_000006600
TTTTAATGCTTTAAATAAAACATGTCCACACCATAAAAGTAGAGCATATTATAAATATGT
>PvSal1_000006700
CCAATCAGCAGATAAAACCTTAGAATTACAATCCTCTCTAGGTACCGGTTCACATACTAC
>PvSal1_000006800
CAGAAGAAATACACAAGAAACAATCAGAACACTCAATACTAAGGACTACTGGGGGTGAAG
>PvSal1_000006900
CCAAGAGACAATTACAGGAATACAGCAGAAGAATCTGAAGAAACCTTGTCCATACTTCTC
>PvSal1_000007000
AAGAATCAGGACCAACACTAGGGATGGGAACAGTATCATATCAAGGACAAGGATCAATAT
>PvSal1_000007100
GCTGGATGTTCATCACATGGAAATCAAGAAGGTTCACATTCAAATAATAATGATCAGTCA
>PvSal1_000007200
GTTATTATATAAGTTTTCACCAGCAAGGAGATGGGTAGACTCTGGAATTGGAGGAAGTAG
>PvSal1_000007300
GTATGAAAGTGTGTGTGATATGTTTATAGAAGATTTGGGTACTGATATGATGAGGCACAG
>PvSal1_000007400
GATCTAAAAATGGAATTATGAATTCTAGTAACGAAAGATATAGCGTGGCATATGAACCAG
>PvSal1_000007500
ACTACAACTGTTGGTACAGTGGCTGGAGCATCATCACTATTAGCATTTTTATACAGGTTT
>PvSal1_000007600
ACAAATAGGAAGACCTTCTAGATGTTTTGATTACTCATATGACCATGTTAATGAAGATAC
>PvSal1_000007700
GCTAGAAGGAGATGAACTCTGGGAACAATGGAAAGCAAATATGGAAAAATGGGAACACTA
>PvSal1_000007800
GTAGAAAATGAACTTTTATACGTTAAGGAGGATGATGATGATGCACCTGCAGCTACACCT
>PvSal1_000007900
CATCAGCGGTTATATATATCTGGATCTCTTTCTTGCCAAAACCTGCTCAGAACCTTAAAG
>PvSal1_000008100
AAACTCCTGCTGCAAAAACTACTGCTAAAACTACCGCTAAAACTACCGATAAAACTACCG
>PvSal1_000008200
CATCTGGATGGAACGACTCTCAATGGGGAAATTGGATGAACAATCAATTAAAGGAACAGT
>PvSal1_000008300
AGGCGATTTATTAAAAACAAGAGCAAGCGAAGATGGAGAAGATCCATTAGGGCAGAAGAT
>PvSal1_000008400
GCAGCACAAGAACAAGCACAAGCTCTACAAATACCACAAGAAAAACAAGAAACTCACGAT
>PvSal1_000008500
ATATCAGACGAACCCCCTAGTAAGCCTTCTAACAATATAATGGGAACAACACTCCCTGTA
>PvSal1_000008600
GCAGCTATAAGACCAGAACAAAATATGAAACTCAAAGAAGAAGAGGAAGACACAGATACA
>PvSal1_000008700
GGCAGATTCAAGGTTATTCGAGGGATTAAGGGATTATCTTAACATAGATTCAGTGGGATT
>PvSal1_000008800
ATTTTATCCTGGATGTTCAAGTAATGCAGATTTTGATGGGCAAATGTCAGTATTTTTACC
>PvSal1_000008900
TGCCTTATTTAAATAATAACACAGCCAGATATATTATAAGTTCTATAAGTATTCCTAGAA
>PvSal1_000009000
AGAAGGATGTACAGCTTCTATGTATAAGGAATCACAATTACATGTAGCTATAGTAGAAAT
>PvSal1_000010900
TTATACAGATAAATATTTAATAAATTTAAGACATTATTTAAATAAATATAAAAATTATTA
>PvSal1_000011100
GTCTATATTTAATTTAGTTTGGATAAAATATATAAATGAAGTTTTTTATATATTAACTTC
>PvSal1_000011200
CATAGTATTAATATAATATATAAAAATAAATATAATAATATTTATCATAAAATAAAATCG
>PvSal1_000011700
AGGTTATGTTTTAAAGAATTTATGTAATAATATTAAAGTTATTTGTATTTCATATTATAT
>PvSal1_000011900
ATTGTATAATAAAATAGGTAATTTTATAAATACTAAATATATTAAAAATAATTTAAAAGA
>PvSal1_000012000
GTTTCCTTCTAAAAATTAAATTAAATATATATTTTGTTATATAGGTATAAATAGTAATTT
>PvSal1_000015500/PvSal1_000016400
GACTCCTCCTAGCAATAGAACTTAATCTCATAACCAACAACATAAAACTAAGCACCCCAG
>PvSal1_000017200
TCCCCCGAATAAATAATATAAGCCTGACTTCTACCCCATCTCTACTACTCTTACTTGCAT
>PvSal1_000017500
AAGAAATCGCCCAGATGATTTTGAAGAAGAACTTTGTTCGTATTTGTATTATTGGCTAGG
>PvSal1_000017600
AGAGGAAGAGACAGCAATGGAACTAGCATCACAGGAACAAGAATCAGGAATTCAAGTAAA
>PvSal1_000017700
ATAGATCAGGAAGAGCTGGTGATTTAGTTGATGATGTCTCCCTTCAATTGGATGGCAAAT
>PvSal1_000017800
GAATGCATGAATTACAAAGAACATCAGAAATGGAAGGTAGGAGATACAAACTACCATACC
>PvSal1_000017900
GACCCACAGAGCGAAATAGAACAAAGTAGCATAAAAGAAAATTTAAAAGAACCTGTAGCG
>PvSal1_000018000
CACAAGGAGAAAGAGATCGAAGCCCCGTATGTAAAAGACAACAAGAAAAAAATGCATCAG
>PvSal1_000018100
CGGAAAAGAAATGCGCACAATGTACAAATTATATAGCTAGTCAACAAAGTACAGGAGAAG
>PvSal1_000018200
ATATGCAAATTAGAATGGGAAAATGTTCAAGAGACAGCTGAAGTGCAAACTGGGGAGCAA
>PvSal1_000018300
ACCTATGAACAAGGATGAAGAAGCTAAGAAATCTTGTGCTACTGATTCGGAAAAATCCCC
>PvSal1_000018400
TTACATACAAAACCAACAAAAATTCCACCAAAGGGAAATAGGAAAAGCCCCAATAGGGGA
>PvSal1_000018500
AGCAAAGCCGTTCGGATAATTTGGAAACATATAAGAAAAAATTAAGGCGTAATCACTCCA
>PvSal1_000018600
AATGGGAAATATAATGCTAATGGATCAAGAAAGTGAACGTATAAGTTCTCAGCAAGGGAC
>PvSal1_000018700
CACTTAAGGAATATACAGTTGGTGATGTTGTAGATGGTGATGAAGAGGATCCTGTAGAAG
>PvSal1_000018800
TATTTGAACCAGAAGAGGAAAAAATACAACCCCCCGCCAGAACACCATTAGCATCAGAAA
>PvSal1_000018900
CCACAGAGACGGACTGGCAAAAAAGAAAGGAATTACTAGATTATTGCAGCAATGTTAATG
>PvSal1_000019000
AAGGCCAATCAAAGGTTCATCCTGATTATAAAAAAGATTCGAGTTTTAATTACTGGGTAA
>PvSal1_000019100
GTTATGTGTTCAAATATGAATATTCCTTCTATTATCAGTTTACTCCTATGGGTTCATGGA
>PvSal1_000019200
GGGCAAACAGAGACTCAGGCACAAATACATTGGTCTCCTCCCTTAAAAAAGAAAACTTAT
>PvSal1_000019300
AGTACCTGTTGTTGGTGTGTCTGTATACTCCAGTCGGGACATTTTTAGAGGAGGAAGAGG
>PvSal1_000019400
AGATGGTCCTGAGAGTGAATTGGTGCAATTACAAGAAGAAAAAATCGAGTATCCCCACAA
>PvSal1_000019500
GAACATGCAGGAATTTCAATATACGAACAAATTACTCAAGGTACAGATGATGGCACTGGA
>PvSal1_000019600
GGTGACAGAGTGAGACTCTGTCTCAAAAAAACAAAACCAACCAACAAAACCAAAATCTAG
>PvSal1_000019700
GGCTAAGTTATGTATTTGTAGTACAGACGGGTTTTACCATGTTGGCCAAACTGCTCTCAA
>PvSal1_000019800
TATCAATCTTTTTGAAAACTGATTGTATTGGCCAGACGCAGTGGCTCATGCCTGTAATCA
>PvSal1_000019900
GCTCTACTGCACTCCGCTTGGGTGACAGAGCAAAACTCTATCTCAGAAAAAATAATTTTA
>PvSal1_000020200
TACTCGGAGGCTGAGGCAGGAGAATTGCTTGAACCCAGAAGGCGGAGGAGGTTGGGTTTC
>PvSal1_000020300
GCACTTTGGGAGGCCCAGGTTGGGGATCAACTGAGGAGGCTGAGGCTGAAGAATGGCTTG
>PvSal1_000020400
GTATCACAGCACTTTGGGAGGACAAGAAAGAGAGACACAGGAATCCAACACTCACAGGCA
>PvSal1_000020700
CGAAAGAAAAAAATATTGAGCGTAATTATTACGAAGAGTACGAAAAAGAGTTAGCGAAGT
>PvSal1_000020800
GGGTGATCCAAAGGACCTTTTATCTAAATTGCAAGAATGCAAGCCTAAAACCTGCAAGTA
>PvSal1_000020900
AGGGACATGTTGGTACTAACGATGATACTGAATATTCCCCTACATAGGGAACTGCTATAA
>PvSal1_000021000
TGCCAATAGTGGTTCCTCATGGCGATCATATTGAACGTAAATGCGAGATAACATTGAAGA
>PvSal1_000021100
TGGGGGTGAGGATAATGATAATCCCATAATAAGTTGGTGTAAGGAAACTCATAGCTCTAG
>PvSal1_000021500
GTTGCAAATGTCCTGAAAATGAAGTTGCTGATAGTTCCCAGATTACAGATAATACCCCAG
>PvSal1_000021700
ATTCCTGCACTTGGCGAACTTCATCGAGCGTGGAATGATCTTCTTGAAGATATATCAAAA
>PvSal1_000021800
TTGACAAAATAAACGCACTTGAAAAATATATGTATGATGATAGAAATTACATTAAAAAAG
>PvSal1_000022000
CCTTGCAGAAAAGTGGCAAGGGGGAAAAAATACTTTCATAAAAAAATCAAAAAAAATAGC
>PvSal1_000022100
GGCTAGATAAGAAAAATAAAGATTACGTTACTACAAATCGTATTAATGATGAAGCATGGC
>PvSal1_000022200
TCAAAGAAGAAGAGGAAGACAAAGAAGATGATTTAGGCCCAGAAGGGGAAAAAAACCTAC
>PvSal1_000022300
CTCCATTGGGATCATGGATACACCCTAAATTAACAGGAGGTAAAAAAAGAATGAACAACC
>PvSal1_000022400
GGAGAAGAAGCTTGTAAAAACGGGGAAATAAAGGAAGGAATGGAAGAATACTGTAGAAAG
>PvSal1_000022500
CCAGAAAAAAGTAGCGAATCTCAAGAACGTGATAATGAAGTACAAGTAACCCCTGGTGTA
>PvSal1_000022800
GGGAAATATCTGCTTCTAAATCCAAAAGCAGCTATAACAGAACGGTTGTCAATGTGTGCA
>PvSal1_000022900
GCCCAATACCGGCATATGGAAGAAACGCAGTAAAGCCAGGGAAATATCTGCTTCTAAATC
>PvSal1_000023000
CATTGGGTTTCACCTGGAGATCTTGACTTTCAGCCTGTAGCTTTTGAAAAGGTCGATATA
>PvSal1_000023100
GTAACAGCAAAAGTGGCTTTTTATCTGTAGAGCACACAACCTTTGGAAATGCACAGCTAA
>PvSal1_000023200
GTTCTCAGTGAGAAGTTTCTTGGTCTCATTCTGTCAAACGAAGTTGTTAATTTCCAGTAG
>PvSal1_000023300
TTAAAGTTGCAAACTTGGGTTAACACCTGGAGATCTGACTTTCAGCCTGTAGCTTTTGAA
>PvSal1_000023400
AATGACAAAACTAGAGAACCCATAAAATGCGAAAGTACTGCAGGAGTAGAAGCCAGACAT
>PvSal1_000023500
GATCCACGTATTAAGAACATAGAAGAAGAGGATGAGAGAGAGGAAGAGGAAGTACATTCA
>PvSal1_000023600
AAATCAACCAGAGAAACCAGCAACAGGGGTAACAATCGAAAATCAACATTTAGTAACGGC
>PvSal1_000023700
TGAAAAGACGAACTTTACAGGGATCATTTGTTGAGTTCACAGCTATTGGACCAAAGGTAC
>PvSal1_000023800
TGGCTAAAACATTCCCAAATATGATAAAGCCGTCAAAAATAGTAGATGATACATCACGAT
>PvSal1_000023900
TTTGTGTCATGCAAAGATGAAGCAAAAGAAAGATGAAGAAGCTGCTGCAAATGCTAGACC
>PvSal1_000024000
GTACAAACTGCGGACAATTATATCCGATATGAACTTCCTAAACTAACGGGAGAAAACAAT
>PvSal1_000024100
GCTAATTCAAGGAACTAGCTTCCTAATGCTCACACTCACATTTCCACTGATATATAAGGT
>PvSal1_000024200
AGTTCAAAAGGGAGTTTTGGGAGTATACCTCATAGTGATGAAGAGAAGCTTACACCTGTA
>PvSal1_000024300
ATGAAACAAATGAAGATCCAGAAAGGGAAATAGAATCAACGGACGAAAGAGCAATGGGAC
>PvSal1_000024400
AATTGACATTCACGAAATTATAGTTTACACTTAGCTCCTCTTTTTCACATAGAAAAATAT
>PvSal1_000024500
CTTAAAACCGTAGGTTCCATTAGGAGCATCGACCGTTTTTTTAGCGCGTATATGTTTACA
>PvSal1_000024800
ATGAAACACGGAAGGAATTACAACACAGAGGTTTGAAAAAAAAATCAGATGATAGATGGA
>PvSal1_000024900
GTAATCCAGAAAAAAGTAGTGGATCTCAAGAAAGTGATAATGAAGGACTAGTAAGCCCTG
>PvSal1_000025000
TTCCAAGGCCTCAAATAACTGATGAAAGAGGTTCAGGTAAAGAAGCCCTCAAAGATTTTC
>PvSal1_000025100
GTAAACATGATTATGATAGCGTGACAATAAATATAGATAGTGGAGATACAACGGATTGCT
>PvSal1_000025200
GTGAAGAAACCATTTCCCAAGTATCCAGTATCTCAGTTTCCCCTCTTCCATCAGTTAAAA
>PvSal1_000025300
ATGAATCTGATGCTCATAATTCTGCATAATGTTTTGAAGAGTTTACCATTATATAAGTAT
>PvSal1_000025400/PvSal1_040007800
GCATTACAAAAGCAACAAGAATTAGAAAACCAACAAAAATTACAAAGTCCAGAACAAGCA
>PvSal1_000025500
TGGTAAATTAGATAGTGGACGGGATACTTGTGAATATGATATTTTTTATAAAGAAGCAAA
>PvSal1_000025600
GACTCCACTTTTATACACAGTAGGTGGCTTAATTCCCTTATTAGGGATTTTATATAGGTT
>PvSal1_000025700
GGGGGTCAGCGTTAAATTCTTAGAAAATAAAAAAAATGTTGAAGCAGTATGGAACTTTAG
>PvSal1_000025800
ATCATGCAAAAATAGTTCCAATGGAGAAGATGATGTTCCATGTTTATGGGAAAAGGGGTA
>PvSal1_000025900
GTAGGAATATTTAACGCATTAGACGGTTGTGGAAAGTGCTTGATTTCTGCAACAAAGCAG
>PvSal1_000026100
ACCATACAGCACTGAAGGAGATTTATTAGAATCAAGAGTAAGCGAAGATGCAGAAGATCC
>PvSal1_000026300
TATAAAATATGAAAGATTAAAATATGGAAAAGGTAAAATGAGTGCAAAAGAATATTGTCG
>PvSal1_000026500
GGCCTCAAATAACTGATGAAACAGATTCAGGTAAAGAAACACAGAGAGATTTTCCACCAG
>PvSal1_000026600
ATTATGATACCCTTTTTAAAACGGCAGACATACAATGTCCAGACGTCTTTGATAAATGCA
>PvSal1_000026700
GATGTTTTAGGATCTGTTGAACCGCCAATTCTCGTATCTGGTGGAATGGGTGTTTTATTT
>PvSal1_000026800
TATCATCATACACAAGGTTTCAGCGATCAATGGCAAATCACGTACCTAAAAAGGAGTTGG
>PvSal1_000026900
TGTTGTAGGTTCTGCCATAGGATTATCCTCAATATTTTACTATTTTATAAGTTTACGCCC
>PvSal1_000027000
CCAGCCTGATAGATTCAATTCAGAAAGAAGTGGATATAATATATCGTATCGTCCTGTATA
>PvSal1_000027100
ATCAAGAATTATCACTTCCAAAACAAGATTCACCACCTCCAAAACCAGAATCATCACCTC
>PvSal1_000027200
CTTTCTAAAAACATATGACACTCTTACAGATGACCAATGTATGAATTATGTGGATGACTC
>PvSal1_000027300
AATTGAATAGAATAAATGCAAAACGAAGAAAAACTGGAAGCAAAAAGAAAGAAGAAAACA
>PvSal1_000027400
TTAATAACAATCAAATTTTTTCAACTTTTCCTGTTTTAAAAGATATTGTAGCAGAAAAGA
>PvSal1_000027500
ATTGTAAAAAACAATCAGCACCAAAAGAAGCGAAACCCAATCCCAATCCAACATCTCCTG
>PvSal1_000027600
ATTCTTACTTTTTAGGTATACTCCAGTCGGGACATTTTTTAGAGGAGGAAGAGGACGTGC
>PvSal1_000027700
AATCGAGAATCTCCGCAAGAAGAAAATTAACAGTAGCAGACAGAAACAGAGGTGAATACC
>PvSal1_000027800
CATGGCTGCTATTCCTAGTACTTTGGAAAGTGCTTCCGATAAGACGGATTCAAACTTTAT
>PvSal1_000027900
AAATATATCAACATATGGTCATTTAAAAGGGAAAGAGAATGAGTTAGATGCTTACAAGAA
>PvSal1_000028000
GGAAAGGGATCTAAAATCATCAGGCATAAGTAGTAACATATCACATAATCGAGCTCATGG
>PvSal1_000028100
GATCTAGAAGATCACAATACTGGACATAAGAACAACAAACCGAAAAGAGGGAAAATTCGC
>PvSal1_000028300
CCTGCAAAGGCAATAAGTGTAAGTATTTGGAATATGTTGGAAAAGGTTTAGACGAGATGA
>PvSal1_000028400
ACTGGATGGACCAAAAAATGGCAGACGGAAATAATATACACAGGAATGAACTTAAAAGCC
>PvSal1_000028500
GGATAAAAATTGTATGTATAAAGCTGTAATAACTGTGCGGAATGGTACTGCATTGGAGGC
>PvSal1_000028600
TAAATCTTTTAGCCATTCACCACAAGCTTCAACTGAACATTCATCTGAGGGTTCATCCTC
>PvSal1_000028700
CCCCTATTGGAACTCGAATGCGTGCTAGAAAAAATAAGAAACAAAATATGCGTAATAAGG
>PvSal1_000028800
TTAAGCGAAGGAAAAGGCAAAAATAGTGTGGCGACGCAAATTTTAGTTCCAACCATTGGA
>PvSal1_000029000
CCTAGAAAAGAAGATGTAGAATATGAATACGGCGGATTAAATAATAAAAACCTAACCATG
>PvSal1_000029100
CCGAAAACGATATTGATGACAGTTTAGTGAAGGAAAAATTCAGTGCACCATTATTACCAG
>PvSal1_000029200
TCACCTCTAGAAATTGGTTTCTTTATTGTTTCTTTTATGTTATTTTTATTATTATTTTTA
>PvSal1_000029300/PvSal1_000034900
GAAGCTTCTGGCCTGATAAAAAATTATTCTGAAAACGTGAAAACTGAAAATGAACTCTGT
>PvSal1_000029500
TAACATATTTAAGAATAACAGTGTAGTTTGTGCAGAACGAAATACTTGCTTAGGGTACTC
>PvSal1_000029600
GAGATTTGAATCACTGGATTAATGAAAAAATAAAAACTAAGATAGGGAAAGTTGGGGTGA
>PvSal1_000029700
ACTCGCGAAAAGTGCATGCGATCCAAAAAATGATAAAGCGTATTGTCAAATACTAGGCAC
>PvSal1_000029800
TGGATAAATATAGTATGTATAAAGCGGTAATAGCTGTGCGGAATGAGACTGCATTGGACG
>PvSal1_000029900
AGCGAAAGAAAAAAGACTTCACTGATAAAATGCAAGATATTTGCAGCAAGACTAAATGCG
>PvSal1_000030100
CTTCAGAAGTAAAATGCATGGTATTTGCAATCATAGTAAATGTAAGTGGGATGAGCACAC
>PvSal1_000030200
TAGTGATAGCCTGGATAGTTATAAAGGTTCTTGTGATTTTTCGTCAGAATCTAATGAAGA
>PvSal1_000030300
CCAATGATTGGAATATTTCTGTATTTTTACAAATTTACTACCTTTGGACAAAAATTTGGT
>PvSal1_000032300
TAGAGATGAAAACGTCAATAATGTATTGGGCATAAGACAAAACAGGCTGTTAAGGGGGGA
>PvSal1_000032400
GTAGCAGCAATAGTAGCAGCAATAGTGGCAGCAATAGTAACAGTAACAGTATAGTAACAG
>PvSal1_000032500
GAAAAATGGAAAGAGGATCAGTGGAATGATTTTATGAAGGAAACGGAGAGAGACTGGGAA
>PvSal1_000032600
GTGACTGGAAAGTTAAGGAAAAATACTGGACAGAGTGGGAAAAAAAGGACTGGAAAGAGT
>PvSal1_000032700
TGAACTACAGAATGGAAGAAACGCCAACGGCACATTAGGTGTTAGAACGAGTAGACTGCT
>PvSal1_000032900
ATAGAAGAAAAAGATGCAAGTCCCTTAGAGGAAAATACGAAACCCTCAATAAAATGGATG
>PvSal1_000033000
TTGAAAGGAATAATGAGAGTCAAAAACCCGAAGTAACGGATAAATGTGGAAGGGATCACC
>PvSal1_000033100
TCTGGTTTACTTAATTTTTTTATGTCTGACCCTTTCTACACTACATCACATGGATCACGG
>PvSal1_000033200
TAAAGAAAACCAAAGGAGACGGTTTGTGAAAGAAAGCCGAATGTATATCGCCAAAGCAGA
>PvSal1_000033300
GGTTAGGTTTAAGCCCTGAATACCAGAATGATGCCTTACAGAATAAGAGGTTTGAAGTTC
>PvSal1_000033400
TGGTTCATGGATGCGTACTAAAATTAATGGTTCAAATAGGACATATAGTAATATAGACGG
>PvSal1_000033500
CATTAAAAGCAAGATCAACAGAAAGAGACAGTTTTGAAAGGGATCCACCAGCAAGAGGTT
>PvSal1_000033600
TCAAGCATTTTGCGAACAAATAAGTGAACACTGGAACAGCTCTAATAAGGATAAGCGCTG
>PvSal1_000033700
GAGCCTCGCGTGATTCTTCAGGTAGTAACGAGCTTTGTACATATTTGAATTATTGGTTAT
>PvSal1_000033800
AGATTTCGAAGGGTTCGAACCTCCTAATCAACAAGAAGGCATTTCTGATTGTTGTGATGA
>PvSal1_000033900
AACATGCGACCCATAACAAAGAGTCAAAAAGAAAAAATCCCAAAAGTGAAAGAATTAGGA
>PvSal1_000034000
TGTGGAATGGCTAAAGCATGCGCTGATTCTTATATGAGTTATGGGGAAACTTGCAAATCT
>PvSal1_000034100
CAGAAATGGAAGATGAAGAAGGTGAAGAAGATGAAGATGTAGACAAGGGAGCTATAGGAA
>PvSal1_000034200
ATGTATTTAATGCTATAAAATGGGGAAAAATAGGTAAAGACGGGCTTGTGTGTAATAGAC
>PvSal1_000034300
GATGCGCGTAGAAATTTACCAGATCAACAACATGAGGAACCACCTTCTAATTCTTCTGTA
>PvSal1_000034400
AAAGGAACAAATCCTTGGCAGCATATATGGAAATGATACCCAAAGCATATCAAATATCAG
>PvSal1_000034500
CCAACGTACGCAGAAGTAGCCAAAGAATTGAGTATAAAGTACGCAGAGAAGATGACTATA
>PvSal1_000034600
GCCTGAAATAGAATATACGTGTAATGCGTCAGAAAAAAAAAAACTTCGGTCAACCAATGT
>PvSal1_000034700
CAGGAAACCAAATTACAAACGTACAATGAGTTACACCCCTCAGCAAATACTCCATCCATT
>PvSal1_000034800
ATGAAATGAGTAAGATTTGCGCTACTCCCGAATGCAACTTGAAGAATTATGAAATTGGGG
>PvSal1_000035100
TCTCCCGCTGGTTTTAAAGAAGATCTTTGGTATTTGTATTGGTTAGGTAAAATATATCCC
>PvSal1_000035200
TACAGGAAGAAGCAGCAGACAAACAAGGCCAGATAGGAAAAGATCTCGAACAACAAAAAT
>PvSal1_000035400
GTGCCATAGCCCATAGAAGAGATGGAGAGAAATCTATTGCTGAATCAAGTTTTTTGAGTG
>PvSal1_000035500
GTAACACACAAATATATAAGTTCACCTAAATCATCAAAAGCAGATTTCCAAAATAGACCA
>PvSal1_000035600
GTACCCACAAGTTAGAGGGTACATACGGAAAAGGGTTGAATCGTTTATTGTCAAAAACTG
>PvSal1_000035700
ACTTGCTAAAATGAACGATGATAAAGGTTTTATAAAAAAAATATGTAAAAGATATGGTTT
>PvSal1_000035800
GTTTGACCCCGATCACACTGATCCAAAAAATAAAGAATGTCCAGTTTACAGAGATCATTG
>PvSal1_000035900
TCTCTGAAATGTAACACAACACCTAAAACTCCGAAAGCTATGAGTGTTACTGAACCACAG
>PvSal1_000036000
TAAATTTAGACGGTGGACCCTTGAGTACTTGGTTAATTTCTGGAATGATCATTTCTGGAG
>PvSal1_000036100
AAAATTAAAAGGTCCAAAAGTAGTTCAGGGTCCTGACGCAGAATCAAAAGGTCCAAAAGC
>PvSal1_000036200
GGCATGATAGGCATGAAAGGCATGGAAAGCCCAGGAAATATCTAAATGATAATGAAATCG
>PvSal1_000036300
GCGCTATATATTGTACCTTTAATATTCGGATGTGTCCTTGCCGTTTTAACCCAATCAGGA
>PvSal1_000036400
GATATGGACCCTCCTATTGAATCAGAATGCAAATCACTGGACAAAGATCTTCCTTCATCA
>PvSal1_000036500/PvSal1_020007800
ACCCAGGTAGAACACATGGATATGGAAGAGAACAGGAAGATATGATAGGAACTGAATCAA
>PvSal1_000036700
ATAATACTATTAGCAATGTTTTACCAGTAGGTGTGATTTTTAATATTCGCGAGGATCACC
>PvSal1_000036800
GAACACACCAAATAAGAGAATGAAAAAATTGCCAAATGCATCAGAAAATGAAAGTACGCG
>PvSal1_000036900
CAAATACGGGTAATGTACTTCTGGGAGTAGTGGTGACTTCTATGACTTCTGGTGTTTTAT
>PvSal1_000037000
CTTTCCTACATGTAAACATGACTTTGATAGAGAGACAAAAATTGAATGGTGATATATGCA
>PvSal1_000037100
TGAATCCAGATGGCGCAGAAAGTTTAAGCATGCCGCATGATAATGGTGGTAATAATCTAT
>PvSal1_000037200
ATATTTCCTATTTTATTTGGGGGTAAGTTTGGGGAACGTCTCATTCCTTGGACAAGACAT
>PvSal1_000037300
GCTGGGAAAAGTAAAATGAAACCTAAAGAATATCTTTCCTTCATCAAAGAAGAATATATA
>PvSal1_000037500
TCTAAGGCTGAGAAAAATAAGTTAGGGAGTGAGCAAAATGCAAAAAATATATGTGATCTA
>PvSal1_000037600
GACAAACACAAAGCACATGAGAAACAAGAACCCCCATCAGTTCAATCTTATAGACAGACT
>PvSal1_000037700
CAGACACACAAGACCATTCAGTAAGACATCACACAACAGAGGAAATACGAACTAAAGAAG
>PvSal1_000037800
GCACACAAAGTGAAAATGCCATAAAAGCTGTAGAGGAGCAAGAGGTATTAAAAGAACTTG
>PvSal1_000037900
TCAATTAGCAGAAGCAGAAGAAGATGAGGTTCCAGTACCAAAAGCAACAAGAGATGATAC
>PvSal1_000038000
AGTGTGATAATACTATTAGCAATGTTCCAGTAGGTGTGATTAATATTCGCGAGGATCACC
>PvSal1_000038100
GAGTTCTAAAGCGTAAATATCCTAAAAAGAAAATTAAAAAATTAGACTGTTACTGTGAGG
>PvSal1_000038200
GGGACAACTGCTTAAGCCTAATAAAGGAAAAGTAATGGATGGGCAATATAATGGTAAAGA
>PvSal1_000038300
AGTTAAAACAAGAAGGAAGAAAAAATGGACGCCAAAAAGAAGAAAACATTCAAGATTACA
>PvSal1_000038600
TTCAAACGCAAAGTACTTGTCGTCCATGTCCAGTTTATGTCAGTTCCCCAGAGACAGTTC
>PvSal1_000038700
GAACGTAGGAAGTGACTGGTCTAAAATAAGTGAAGAAACAAAATACACTTTATCAGCAGG
>PvSal1_000038800
GTGTCCCCGTAGCAATGCTGAAGAAATGAAATTTAAAATAGGTAGAACCTTGAATATACG
>PvSal1_000038900
TGGCACATGTACAAAGCCAAAAGCTGAGAGTCCTAATGGTTGCGAAAATGGTTATTATCA
>PvSal1_000039000
AGAAGCAAGAGTTGCAAAACAAGAAAATGCAGAAAGAGAAAGAGCACAAATACCAGGACC
>PvSal1_000039100
ACATTGCCTATATTAAATGAAATCGATTCTGGTGTAGGCTGTACCAGGGGTAATTCAATT
>PvSal1_000039200
ATCATGTTAATGGATAAGGAAAGTGAACGTATAAGTTCTCAACAAGGGAGATATAATATC
>PvSal1_000039400
CCTGATGAAAGTGCCAAATGCCCGGAAAAAAGGTGTGATAATCCATCCCTAAAATTGAAA
>PvSal1_000039600
GAAGATGAAATAAGCAGCGATGGAGTGCAAGCAACAGATGCACAAAATCATGAAGAATTG
>PvSal1_000039800
TTCGAGTTACACACAAGGAGGTAGTCCTACAGAACTTTGCTACTTTACAGAGACAATACA
>PvSal1_000039900
TGCAGATGGTACTCCGGCTGATAAGGTACATGGTGAATTGGGTTTTATTAGGAAAGATAT
>PvSal1_000040000
CGCCCATTTTACGGCTGCAACCCAAAAACATACGAATGGACAGTATGAAACATGTTTATA
>PvSal1_000040300
ATCAGTTTTCCCCTACGAAAAATGGTTGATCCAAAAAAAAAAATTACAACAGTATACAAT
>PvSal1_000040400
AAATTACCGTTTTTATCTGACACTACTACTTCTAGCCATACTCCCACTGGTTCTCATGCA
>PvSal1_000040500
CTAACAGAACTTACAACAATTATAAAATACCATCCTTAGATAATGTAGAAAACGAATATA
>PvSal1_000040600
GGGTTCAGAGGAAGTGGAGGTAGAATAAACAGCAGTTTATATGGTGGTAAAGAAAATGGA
>PvSal1_000040700
TATTCCTTGCCGAAAGTATATTTGTGAAAGTGTTAAGATTTATGATGATATGCATCAGAA
>PvSal1_000040800
GTAATGATAAAGACTAAACTTAGGAAAAACCCTTCGAATAAGGAAAGACAAGAATTAGGT
>PvSal1_000040900
AAAAGCAAAGATTACACAAATACATGTAAATTAAGGGAGTTTAAGGACTCATATACGTGG
>PvSal1_000041000
GATGATAATGTTAAAAAAGGTAGTCCTATGTCACGTACTGTATCCACAGCTGTTGGCACA
>PvSal1_000041100
GTATTTAACTATACCACAAAGTCCTAATGGTGACAAGGGATGCAATTTGAGTACATCAGG
>PvSal1_000041200
AAGTTGCAAAGGATTATCTGAAGCAGAAGAATTAAAGGAAACTTTTACGCCTGTAGGATC
>PvSal1_000041300
TATTAAGGAATTGTGCAAAACAGTGAATAGTTTACCTCAGAAGGGTGACCTTTGTGAGCC
>PvSal1_000041400
AATACTGATAAGCTGGATGACCGTGAAACTGCATGTGAGTTTATGTCAAGTGACACAATG
>PvSal1_000041500
GTTCTATATATAAAGCTGTAAAATCTGTGAGTAATGGGGCAGGAATTGAATCATCTTCTG
>PvSal1_000041600
GTAGATTGGATGAACCTGAAGACGCATCGACATTGAAAAAATTAATTACAACTGGAGCTG
>PvSal1_000041700
CCCCCATAGGTTCTTGGCTAGTAAAAAAACGAATAAAGAAGAAAACAATGATAGATGACA
>PvSal1_000041800
GAAGTTTTAGCCATTTACACCAGGCTTCAACTGAACATTCATCTGAGAGTTCATCTTCGA
>PvSal1_000041900
CTTATTTTAATTTCACTCTTCACTTCAGTATTTGCGGTTTTCCTCATATTAATATATATT
>PvSal1_000042000
GCGAAACAGATAAAGGAAATCAAGAGAGACAAGGACTTCAAGTACCATACCCAAATCAAG
>PvSal1_000042100
TTAAAAATTCGCAGTTCTAGAGACAATGAGCAAGCTGGATTACCACAATCAGCTTCGGTT
>PvSal1_000042300
GATGTATCAGGTAGTTCTCCATCATCTAAAATTTCCACAACTATTGGCACAATGGCTGGA
>PvSal1_000042400
GGGAGTTCTACAAAGGAATTATAAAACAAATTTGAAAAAGAGGGGATTAGCAAAATTGGA
>PvSal1_000042600
TATATGGTGGTATTGGTATAGGACCAGGCATTAAATTTTGCTCCCATACAGACCATACTG
>PvSal1_000042700
GGAAAAGATATGGTTTTCGTTTTGTTATATTTTCATTGGTTCTATTATTTGAAGCAGGAA
>PvSal1_000042900
GTGATTGCCCTGAACATGGTAATGGGAAAAGGCATGAGGGTAAATATCAGAAGTCTAATA
>PvSal1_000043000
ATGAACAACACGACATCGCAATTTTGTAATAGTATCTCTCTATATAGTCATAATCAGATA
>PvSal1_000043100
CGAAAGTACAAAAACCAGAAGAACAAACACATTCATCACCATCCGTACAAATACCAGCAC
>PvSal1_000043200
AAACATATCCTGAGCAACCAACTGAAAGTTATGATGAAATCTGAACAGCCACCAGCACAA
>PvSal1_000043300
GTTTGGGCCATCATTGTATGCATACGTTGGGACTTGTTTTTCAGCCATATTCTTCCATAT
>PvSal1_000043400
CTCAAGTTTAAGGGAGAAATTACTCAGGGAATTACACAAGAAGGAAGATACCATATCATC
>PvSal1_000043500
GCAGTAGCTGGAGGAGGATTATCTAATCAAGTAGCTAATATGCAACCTAGAGTAACTTTG
>PvSal1_000043600
TTTTCAAATGTTGCAATGAATAAAAATACAAAAGTATTAAAAGATACATCATCCTATGGA
>PvSal1_000043700
ATTACCTGGACCTGTAGCGAACGTAAATACCAAAGAAGTGTTGAGTCAAGCATCAAAAGA
>PvSal1_000043900
TATAAAATTCTTAATATAACTTTTTTAATTTTAGTATACTCCTGTTGGAACATACTTTAG
>PvSal1_000044200
ACGAAAATACAACTGTCAAGGATTTTTATGACTATATAGGTAGCCATGCTCTAAGTGAAC
>PvSal1_000044300
GCAGGCTATTGGCAAAACATGAATTACAAAGAGAAGTTAGGTACGCAGATAAAAAGGAAA
>PvSal1_000044400
CTGTTTGAGGAAATGTATAAATTAGATACAATTGTAGGACATGTGAAAAGTAAAAATAGT
>PvSal1_000044500/PvSal1_140011800
GTATGAGGCTTATAGAAGGCAAAAGACAAGATGTCCGGATGAAATGATATACTTAGAGCC
>PvSal1_000044600
CTTATCCTACAAGTAGAAAGGACGGTAACTGTGGTTTATGCCCAAAAGGTTATTACCATC
>PvSal1_000044700
TGAAAAAAATGGTGAAACAAGTAAATCAATTTGGGAACATCATGGAATATCGCCTTACCC
>PvSal1_000044800
GGAAAATTTTAAAAAAAAGTATGAAGAACTTTACCCCACGGTGGAAACAAAAGGACATGA
>PvSal1_000044900
TCTACATCAGCTTACATGTCACAAAGAAATGAATAAAAAAGGGGCTTCTTCCCCTGCTTC
>PvSal1_000045000
GCAAGTGGACCAATGGGTACAAATGAATCAAATCATACTGGAAAAGGGTTAGAATTAGCC
>PvSal1_000045100
AATGCGGCAAAAGAAGAAATAAGTAGGAAAAGAGGACTCCAAGATGATTCTGATAAAATT
>PvSal1_000045200
ACTGGTTAAAAAGTAAAGATATTCATATAAAGCCTACTGAGAAGAGCTACAAACAATATC
>PvSal1_000045300
CAGGTGATCATGCAGAAAGAGGAAGAGGTGATACAGGATCTAAAAGTAATGATTTAGGAC
>PvSal1_000045400
TCACATGAAGAAGATCCAGAGGCAGGAATGATGACTACACAATTAGACCATAATGCAGAT
>PvSal1_000045500
CAGATGAATCAGTTATTAGTGCTGAAGCATGGGAAATTGTTGAGAACCTATGGGATAGGT
>PvSal1_000045600
TTAGGAGATGGTCCTGGATTGCCACAACTTGCAGCCGATTCTGATACACAATTAGAATAT
>PvSal1_000045700
TGCAAAAGCTAGACAAGAATTACAAGAAGGCAGGTCTGCAAATCAAGAACAAATTTCTGG
>PvSal1_000045800
TGGCGCAAGAAGAACCAGATTATGACATTTTCAACGATTTAGATGATTATTTAACAATTG
>PvSal1_000046100
AGTTTTCCGATGGTTTGAGCCATCATTGTACGTATACCTTTTCATATGAATTTCCGCCAG
>PvSal1_000046200
AATAATCAGACACCAGAACAAAATTGGGAGGATATATGGAAGGATTTAGAACTTAATAAG
>PvSal1_000046300
AAAAGCAACATGGACAAGAAACAGCACACGCTGAGGCAGGATCATATAAAAGTGATAAAC
>PvSal1_000046600
CTGGACATGAATCGCACACTGCAGAAATGGAAGAAGTAACAGATACTATGCAAATGGTAT
>PvSal1_000046800
GTGGAAGATGAGGACTTTATGTCAACTGATGCGACGATGGAATATAACGAAGAATTAGAA
>PvSal1_000047000
AAGGATGTTGAGGATACTTCACACATTTACGATGATGTTATAAAAGGATTTAAGGATCAC
>PvSal1_000047100
AGAGGAGATTCAGTGCAACAAGGGATAGGAGGTTTAGTGCAACAAGATATAGGAGATATA
>PvSal1_000047200
GGAATACCTCCCTTTTTGGTGTTAATATATATGTTTACCCCTGTTAGAAATATGTTTAGG
>PvSal1_000047400
AAAAATTCATATACGTATTTTTTTAGGAATGAACTTGGTGAAGAATCTGAAATACCATCC
>PvSal1_000047600
ATTGTTCCTAGAATATCTACAGACGAATCAGGTGTTCCCCTAAATTCACAGAAAGCTCCT
>PvSal1_000047700
TAAATAAGTTAGTTAAAGACAAACTGAGAAGTAGAGCATTAAGAAATATCGGTTGCTCTG
>PvSal1_000047800
AAGTTATTTAGAAGGAACGTTTAGAAGTAGTAATGAAAAAGTAGCCCTCGGTATGGTATT
>PvSal1_000047900
GTTCCAAACCAGGTTTAAAAAGTAAACTACCATCCTTATCTGATGGCAATGTGAGTGATA
>PvSal1_000048000
CCTGTGGTTGAAAATGGTCAACAACAAGAAAATTTTGATTTATGTAATATTGCTCCTTGG
>PvSal1_000048100
CAGATACAGATGAAGGCGAATATGAAAGTGGAGCTATGCCTTATGAAGTAGGTAATGTTG
>PvSal1_000048200
TTTGGGTTTACGTGGAGGTAGAAGTGGAATAAACAACAATTTGTATGGCGGCGAAAGAAA
>PvSal1_000048300
AATGTATAGGACATACTGCTCTGATGTACGCGCAAAAACTGAACAAGAACAAAGGACTTG
>PvSal1_000048400
AAACATATAAACATTTGCATACCAATTATTGCATTGGCACGAAGGAACAAGAACTCGGCA
>PvSal1_000048500
TATTAGCTAAATGCCCAAAAAATGGAAAAAGATTGCCATTAGATTCCGGTGCACGTGCAC
>PvSal1_000048600
CCGTTGTGATTCAAAAAAAAGGGAAGAATTAACTAGCACTAACTCCGAAGTTCATAAACC
>PvSal1_000048700
TGCTCTAGAGGAGAAGATACGAAGGATGAAAACAAAAATTCATGTGAAATAATAAGTCGA
>PvSal1_000048800
ATACGATCTGGTTTTAGAGGAGGTAGAGGCACAACAAACAGTAATTTATATGCAGGACCT
>PvSal1_000048900
GTCAAAAAAATCAAGGTACATCTCTATTATCTTCTTCTGAAGGTGCCAGAGCTCCACAAC
>PvSal1_000049000
CCAAATGTAAAAGACATGAACAAATCCAAGTAGTAGTGCCACATGTTGAGGATACAGGTG
>PvSal1_000049100
AATATGCACAGTAGAAGAAGAAAAACCAAAGCCAGGATATTCATCAGGGCCAGAATTACC
[truncated: 1,260 more rows]
