# Supplementary material for: Sterile protection against P. vivax malaria by repeated blood stage infection in the Aotus monkey model
Source: Life Sci Alliance. 2023 Dec 29;7(3):e202302524. doi: 10.26508/lsa.202302524 (PMC10756917; doi:10.26508/lsa.202302524)
Supplement: Supplementary file 5 [file LSA-2023-02524_TableS5.xlsx]

## Sheet: PV_MN_Microarray_Results_Quanti
					Sal 1st infection d14	Sal 1st infection d14	Sal 1st infection d14	Sal 1st infection d14	Sal 1st infection d14	Sal 1st infection d14	Sal 2nd infection d14	AMRU 3Sal day 14	AMRU 3Sal day 28	AMRU 3Sal day 28	AMRU 2Sal day 1	AMRU 2Sal day 14	AMRU naïve control day 1	AMRU naïve control day 14
Block	Row	Column	ID	Name	MN29012-12468	MN30014-12470	MN30034-12472	MN32028-12474	MN32047-12476	MN32029-12691	MN29041-12577	MN32047-12860	MN25029-12876	MN30014-12877	MN27050-12831	MN27050-12863	MN31029-12833	MN31029-12862
1	1	1	0	#N/A	0.99098	-0.472832	0.967495	-0.697493	NA	NA	NA	-1.03242	NA	NA	NA	NA	NA	NA
1	1	2	PvAMRU_120007800	#N/A	-0.500173	0.161281	-1.27769	0.454175	0.00603413	0.269956	-1.06067	-0.0641547	0.91323	0.138097	-0.968954	-0.394369	-0.108148	NA
1	1	3	PvSal1_020012500	#N/A	0.466827	-0.106954	-0.547318	0.260693	-0.466906	-1.0993	0.354864	0.114328	1.20496	0.06583	0.933942	-1.29632	0.0262105	0.123723
1	1	4	PvAMRU_000038600	#N/A	1.07378	-0.146491	-1.27849	0.655957	-0.488525	-0.196669	1.27384	0.136856	0.185239	0.0798618	-0.304059	-1.13492	0.159348	0.924441
1	1	5	0	#N/A	0.0470032	0.810088	NA	1.09231	-0.0186739	-0.292199	-1.1376	0.509332	NA	1.24472	0.195195	NA	NA	1.35149
1	1	6	aPv055690_0	variable surface protein Vir27, putative	0.671237	0.150884	-0.482008	0.325946	-0.505603	0.396935	-0.046926	0.412022	2.16226	0.281568	1.70172	-1.51581	-0.110028	NA
1	1	7	aPv101310_0	hypothetical protein	0.105843	1.04045	0.396805	0.827056	-0.149498	0.550627	1.33766	-0.217454	0.178891	0.993423	-1.24824	-0.571156	-1.60565	-0.68846
1	1	8	aPv106720_0	variable surface protein Vir33 (truncated), putative	1.04501	0.00581459	1.05854	1.11851	0.497797	0.586826	1.43661	0.2613	NA	-0.681903	-0.272689	-1.28205	-0.966509	-1.40785
1	1	9	aPv099895_0	guanylate kinase, putative	0.666771	0.201615	-0.0223855	0.190157	-0.386096	0.0386437	0.234623	0.473917	0.608912	-0.0492015	0.604399	-1.58327	-0.277343	-0.784808
1	1	10	aPv114955_2	hypothetical protein	-0.917646	-0.409428	-1.51823	-1.11395	-1.80404	-1.11647	-0.521154	0.0434407	1.31394	-0.638899	0.00016993	-1.5573	-0.129371	-0.244003
1	1	11	aPv100765_1	hypothetical protein, conserved	-0.679705	-0.420066	0.110235	-0.444063	-0.728068	-0.380842	-0.0224424	0.174192	NA	0.987578	1.02938	-1.36473	-0.398303	0.496993
1	1	12	aPv092095_1	hypothetical protein, conserved	-0.0513398	-0.447792	-0.282837	-0.545297	-0.944507	-0.339857	-1.14846	0.594951	-0.0687125	0.911276	1.47796	-1.86479	0.0385852	0.00628235
1	1	13	aPv117305_6	hypothetical protein	-0.783886	-0.42176	-1.21678	-0.86127	-1.30792	-0.856006	-0.35648	-0.189583	-0.0894988	0.319603	0.0820293	-1.61696	-0.227853	0.315647
1	1	14	aPv092075_1	26S proteasome regulatory complex subunit, putative	0.0892806	0.257508	0.549767	0.369897	0.152248	0.326898	0.24564	-0.0702048	-0.504801	-0.330527	-1.61131	0.203385	-0.87707	-0.117645
1	1	15	aPv091585_1	hypothetical protein, conserved	-0.637217	0.311134	-0.253782	0.022529	-0.396403	-0.679394	-0.35568	0.162336	-0.540387	-0.425066	0.789588	-0.566563	-0.688503	-0.129919
1	1	16	aPv123300_3	hypothetical protein	0.0200034	-0.047218	-1.10988	-0.435167	-0.884068	-0.74817	-0.295663	-0.169723	0.348993	0.321724	-0.1779	-1.67325	0.0382044	0.525915
1	1	17	aPv098735_1	coatomer complex beta subunit, putative	-0.1778	0.698702	-0.031167	0.623686	0.337891	0.232275	-0.0815551	-0.230674	0.0482584	0.0734697	-0.781045	-1.12442	-0.186582	-0.507428
1	1	18	aPv085945_0	hypothetical protein, conserved	-0.838992	-0.494733	-0.673659	-0.232121	-0.711373	-1.06974	-0.492068	-0.104103	0.315611	-0.0859271	-0.265189	-1.5668	0.132104	-0.428779
1	1	19	aPv089360_0	hypothetical protein	-0.528057	-0.32673	-0.635548	-0.445522	-0.595888	-1.16135	NA	-0.262934	NA	-0.364584	0.0277222	-1.65214	0.0876896	NA
1	2	1	0	#N/A	0.70372	0.186857	NA	NA	NA	-0.375147	0.530546	0.178096	NA	NA	NA	-1.457	NA	NA
1	2	2	PvSal1_000041300	#N/A	1.47118	1.2013	0.20034	0.433314	0.201023	0.88423	0.853845	0.0117125	NA	-0.0606261	0.333066	-1.2914	-0.1263	NA
1	2	3	PvAMRU_070009700	#N/A	-2.16878	0.549381	-1.11903	0.958916	0.196577	0.157811	1.32034	0.0918429	0.162217	0.184321	-0.666939	-1.07577	0.324961	0.926242
1	2	4	PvAMRU_000027100	#N/A	2.05299	2.35294	0.0380593	0.777292	0.520949	1.78731	0.418966	-0.200355	-1.51472	-0.622707	-1.66568	0.421556	-1.08988	1.09202
1	2	5	0	#N/A	0.113887	0.59817	-0.660928	NA	-0.321868	NA	-1.09332	1.53506	NA	NA	1.90333	NA	1.21205	NA
1	2	6	aPv087715_3	hypothetical protein, conserved	-0.0307816	0.424508	-0.186321	0.477174	-0.232392	-0.214142	-0.269561	NA	NA	NA	0.811386	-1.62794	1.15711	NA
1	2	7	aPv081440_0	hypothetical protein	0.225277	0.0858077	-0.187859	0.0928071	-0.615464	-0.111363	-0.269534	0.277346	2.08047	-0.148002	NA	-1.67119	1.42286	NA
1	2	8	aPv119675_2	Protein kinase domain containing protein	0.573231	0.264183	-0.284674	0.079038	-0.377184	-1.08457	-0.078044	NA	NA	-0.330286	0.082624	-1.71051	0.616666	NA
1	2	9	aPv096160_1	hypothetical protein	-0.579389	0.237438	-0.831523	-0.142192	-0.506322	-0.758535	-0.0594347	0.414367	NA	-0.592908	NA	-1.45383	0.000175951	NA
1	2	10	aPv113250_0	hypothetical protein	1.54465	1.54866	0.764787	1.13712	0.96714	1.64145	0.942835	-0.489989	-2.21021	-0.46665	-3.38298	-0.565484	-1.7994	-0.105166
1	2	11	aPv101225_1	hypothetical protein	0.358966	0.433453	0.0130052	0.349759	0.0738	0.230212	-0.288404	-0.044723	NA	-0.126803	-0.446554	-1.00226	-0.297946	-0.133948
1	2	12	aPv095435_0	hypothetical protein	-0.738378	0.432153	-0.152211	-0.20719	-0.638551	0.24983	0.48818	0.42784	NA	0.899902	1.23058	-1.12358	-0.224502	0.262938
1	2	13	aPv002785_1	ATP-dependent acyl-CoA synthetase, putative	-0.588143	0.530702	NA	-0.24028	-0.420203	0.468267	0.349325	-0.169254	NA	0.313574	-0.221075	-0.642321	-0.229211	-1.05807
1	2	14	aPv081425_1	hypothetical protein, conserved	-0.657855	0.51345	-0.0359816	-0.546261	-0.500986	-0.684194	-0.736779	0.113288	NA	0.425685	NA	-1.37483	0.516275	0.357729
1	2	15	aPv124080_2	hypothetical protein	-0.293787	0.26753	1.21119	0.00147161	-0.0132898	-0.543467	-0.137706	0.283306	NA	-0.0229675	NA	-0.858946	-0.095002	0.183343
1	2	16	aPv091470_1	heat shock protein 101, putative	-0.748043	-0.0189438	0.511386	-0.544626	-0.324543	-0.340069	-1.17908	-0.144431	NA	-0.25478	0.954589	-2.07995	0.0266532	-0.801414
1	2	17	aPv117130_0	hypothetical protein, conserved	-0.380547	0.371376	0.327141	-0.106337	-0.668583	-0.788222	-0.183937	0.209164	1.5292	-0.0837543	0.576368	-1.62384	0.0735235	-0.0901327
1	2	18	aPv123400_0	SET domain containing protein	-0.243063	-0.0979128	-0.0862955	-0.186933	-0.512435	-1.18997	-0.900507	-0.4605	0.168245	0.694636	-0.269094	-1.58819	-0.221631	-1.65763
1	2	19	aPv110985_0	hypothetical protein	-0.0929995	-0.251517	-0.534239	0.0431926	-0.356828	-0.365988	-0.056177	-0.65788	NA	-0.116314	-0.597162	-1.22645	-0.214213	-1.29614
1	3	1	0	#N/A	0.956001	NA	NA	NA	0.47915	NA	NA	-2.2531	NA	NA	NA	-2.065	NA	NA
1	3	2	PvAMRU_100009600	#N/A	-0.653387	0.259842	NA	1.11493	0.176613	0.818711	0.298978	0.442023	NA	NA	1.56844	-0.608681	-0.309856	NA
1	3	3	PvAMRU_010008000	#N/A	0.00323338	0.564109	NA	0.677415	-0.0762145	0.259635	-0.50633	0.971808	0.841201	-0.158433	1.11957	-1.52598	-0.414558	NA
1	3	4	PvAMRU_050006200	#N/A	0.148455	0.834792	-0.682797	0.0849203	0.314791	0.963642	-1.28306	0.0298763	1.63799	-0.178667	-0.845471	-0.992102	0.032423	NA
1	3	5	0	#N/A	-0.00577006	0.755321	0.857583	-1.10779	-0.134173	0.199988	-1.56721	1.14799	NA	0.390634	-0.759663	-1.41476	-0.165321	1.50764
1	3	6	aPv099505_1	hypothetical protein, conserved	0.0110787	0.672199	0.579637	-0.124208	-0.295291	0.109701	-0.398614	-0.130859	-0.124793	0.488401	-0.445468	-1.01376	-0.521632	0.0660408
1	3	7	aPv118005_1	hypothetical protein	0.0785613	0.669413	0.387879	0.562669	0.159132	0.329844	0.523528	0.449796	1.14575	0.240757	1.18694	-0.655541	0.445686	0.404593
1	3	8	aPv116620_1	phosphoribosylpyrophosphate synthetase, putative	1.10736	1.32813	1.69692	1.24544	0.711741	0.783642	1.23235	0.00832887	0.549979	-0.605546	-0.256971	-0.697114	-1.17298	-1.5401
1	3	9	aPv083395_0	hypothetical protein	0.385293	0.442408	0.682511	0.402187	-0.00857295	0.433144	-0.0268449	0.748571	NA	-0.237327	NA	-0.910161	0.504903	NA
1	3	10	aPv091890_1	mitochondrial import inner membrane translocase, putative	-0.0851132	0.212094	-0.190982	0.408155	0.00289694	-0.604687	0.0444578	-1.0632	-0.976238	-0.415943	-1.99617	-1.23302	-0.782483	-0.0111735
1	3	11	aPv082470_1	elongation factor Tu, mitochondrial precursor, putative	0.263637	0.276855	0.620353	0.462078	-0.0665635	0.00898172	-0.804624	-0.0345991	NA	-0.222194	-0.0767484	-1.42629	0.116715	NA
1	3	12	aPv099395_1	dolichyl-diphosphooligosaccharide--protein- glycot ransferase,putative	-0.0194925	0.159095	NA	0.560707	0.00512179	-0.533114	NA	-0.0142224	0.449814	0.795036	NA	-1.47508	-0.829895	-0.790174
1	3	13	aPv111035_1	aspartyl protease, putative	-0.212268	1.27156	0.675442	0.388205	0.0403003	0.58606	0.715299	-0.0330477	-0.116543	0.589695	0.626733	-0.630923	-0.406652	-0.394166
1	3	14	aPv110850_1	GDP dissociation inhibitor domain containing protein	-0.449155	0.24165	-0.420655	-0.22636	-0.302744	0.435453	-0.0942452	0.336174	NA	-0.479209	0.537464	-1.17932	-0.225534	0.932586
1	3	15	aPv094850_1	GMP synthetase, putative	0.318255	0.747397	0.707798	0.76259	0.277542	0.390066	0.380867	-0.0942733	-0.578333	-0.49333	-2.18727	0.222215	-0.773739	-0.37635
1	3	16	aPv122890_1	3',5'-cyclic-nucleotide phosphodiesterase, putative	-0.573245	0.0188824	-0.125228	-0.612897	-0.577668	-1.20028	-0.264787	0.00631186	NA	0.00934151	-0.102246	-1.7437	-0.293186	0.0639736
1	3	17	aPv113725_1	hypothetical protein	-0.555074	0.433458	0.0821802	0.310031	-0.416814	-0.334506	0.119834	0.0907585	-0.00731941	-0.34105	0.253538	-0.766457	-0.19603	-0.772973
1	3	18	aPv095070_2	hypothetical protein	0.28614	0.464866	0.238046	0.623366	0.370732	0.456046	-0.335757	-0.173845	-0.707538	0.297865	-1.30458	-0.208812	-0.356898	-0.0966709
1	3	19	aPv101215_0	myosin A tail domain interacting protein MTIP, putative	-0.761962	0.517167	-1.08855	-0.796547	-1.02232	-0.761649	0.683911	-0.345683	-1.26997	-0.174482	-1.07371	-0.522115	-0.404737	-0.485616
1	4	1	0	#N/A	-0.260884	1.18801	NA	NA	NA	NA	NA	NA	NA	1.67966	NA	NA	NA	NA
1	4	2	PvSal1_120011800	#N/A	0.685336	0.605977	0.540347	0.416726	0.836042	-0.244661	-0.404974	-0.0253214	NA	-0.284473	-0.510639	-1.36767	-0.228369	0.709832
1	4	3	PvAMRU_000028800	#N/A	0.435647	-0.240957	-0.47313	1.04754	0.564736	-0.441489	-0.615896	0.0140834	NA	0.0649948	-0.744021	-1.1582	0.0378447	0.765774
1	4	4	PvSal1_000024800	#N/A	0.393672	0.7018	2.86895	1.25812	0.761145	0.615639	0.57532	0.188195	NA	-0.145812	0.692684	-1.07614	-0.347956	1.3972
1	4	5	0	#N/A	NA	1.19891	0.795982	-2.94248	0.020234	-0.113055	-0.831837	-0.868518	-2.00997	-0.0721557	-1.75329	-1.53254	-0.0468877	-0.799675
1	4	6	aPv100870_0	hypothetical protein	-0.271281	-0.251172	0.579003	-0.166048	-0.621849	-0.393309	-0.147993	-0.782176	NA	-0.313939	-0.697864	-1.26304	-0.730815	0.126815
1	4	7	aPv088105_1	hypothetical protein, conserved	0.358377	0.48449	-0.140918	-0.320298	0.555756	-0.0885215	0.0231272	0.916501	NA	-0.451198	0.602756	-1.61793	0.448062	-1.36718
1	4	8	aPv085095_0	hypothetical protein, conserved	0.316675	0.426765	0.982554	1.00011	0.461866	0.220842	-0.456819	NA	NA	1.22439	1.27003	-1.18933	-0.431085	0.85207
1	4	9	aPv091885_1	DNA-dependent RNA polymerase, putative	-0.201433	0.166932	0.330898	0.0861245	-0.276778	-0.459631	-0.242696	0.908731	NA	-0.263444	0.837137	-1.49607	0.341953	NA
1	4	10	aPv002675_0	clathrin coat assembly protein AP17, putative	0.324389	1.02425	-0.628423	0.46425	0.193862	0.249225	0.0613525	0.129357	0.227991	0.0549133	-0.28397	-0.136954	0.0864337	0.482313
1	4	11	aPv099675_1	hypothetical protein, conserved	-0.302464	0.305197	0.3764	-0.25313	-0.141699	-0.289544	-0.507897	0.0199989	NA	0.886212	0.00172696	-1.19609	0.0631676	0.223353
1	4	12	aPv116805_1	hypothetical protein	0.240843	0.276261	0.636758	0.522592	0.217337	7.32e-05	-0.216102	0.358897	0.417586	-0.215876	-0.934236	-1.54826	-0.0323994	-0.51493
1	4	13	aPv090085_4	hypothetical protein, conserved	-0.390582	0.603912	0.0843581	0.302687	0.119863	-0.240247	-0.268753	0.577175	1.54392	0.0266497	0.344288	-1.55026	0.595749	-0.776029
1	4	14	aPv082350_1	hypothetical protein	-0.57163	0.0705493	0.537849	-0.555589	-0.823322	-0.883773	-0.9364	0.917011	NA	0.662125	NA	-1.76238	0.182887	-0.550013
1	4	15	aPv087895_1	AAA family ATPase, putative	-0.114982	0.137092	0.935204	0.0338994	-0.159821	-0.295919	-0.108936	0.070814	NA	-0.308098	1.9033	-1.23482	-0.334731	0.319567
1	4	16	aPv083160_1	hypothetical protein, conserved	0.0608945	1.12275	0.192877	0.00315823	-0.354968	-0.91334	-0.32195	-0.528142	0.647921	-0.286638	NA	-1.65517	-0.0152205	-0.792914
1	4	17	aPv089395_1	MAC/Perforin domain containing protein	-0.608842	0.183447	0.531335	0.020918	-0.210025	-0.532349	-0.129274	0.137281	1.36537	0.0201982	-0.276286	-1.05301	0.461132	0.020158
1	4	18	aPv111295_1	hypothetical protein	0.239534	1.31151	0.944083	0.128497	0.369427	0.880166	-0.393731	0.0201937	-1.4539	-0.0912287	-0.859407	-0.544189	-0.295967	-0.656063
1	4	19	aPv115095_1	hypothetical protein	-1.22432	0.240309	-0.774454	-1.25521	-1.03981	-0.867127	-1.07737	-0.060008	0.0571958	-0.258074	-0.74324	-2.02386	-0.294358	-0.685214
1	5	1	0	#N/A	NA	NA	NA	1.17392	0.339988	NA	-1.79499	-0.99578	NA	NA	NA	NA	NA	NA
1	5	2	PvSal1_000049400	#N/A	0.827753	1.1346	-1.00244	-0.150516	0.233155	-1.08608	0.0650068	0.0429848	0.790543	-0.00503677	-0.73774	-1.20355	-0.00120605	0.0993745
1	5	3	PvAMRU_000046300	#N/A	-0.489248	-0.17496	0.578675	0.159456	-0.0581742	-0.632636	0.454026	0.23683	NA	-0.605006	0.432215	-0.794556	-0.272309	1.15931
1	5	4	PvSal1_000045600	#N/A	0.646984	0.318254	-0.74039	-0.3876	-0.895055	-1.17166	-0.188978	0.22577	1.32777	0.33243	-0.636967	-1.56567	0.225564	0.270328
1	5	5	PvSal1_100005000	#N/A	0.350589	1.30331	NA	0.0191877	1.06933	NA	NA	NA	1.51874	NA	0.768799	-1.08259	1.91034	NA
1	5	6	aPv099430_0	hypothetical protein	-0.460299	-0.0189987	0.0742038	0.0908959	0.05067	-0.278967	0.642713	-1.35738	-1.6378	-0.61014	-1.80623	-1.38109	-0.949345	-1.13331
1	5	7	aPv119290_0	DNA-directed RNA polymerases I, II, and III 14.4 kDa polypeptide, putative	1.12981	1.52539	0.468968	1.01908	1.15203	1.38671	0.919267	-0.30401	-1.63971	-0.0144183	-2.59182	0.945984	-0.702136	-0.000976437
1	5	8	aPv094370_2	hypothetical protein	0.127832	0.000405445	0.713186	0.129515	0.00596292	0.0845333	0.370622	0.34482	NA	-0.595894	1.23602	-1.00242	-0.327215	0.362092
1	5	9	aPv088060_0	hypothetical protein	0.251938	0.182636	0.867996	0.365269	0.357331	0.223791	0.00621613	1.43723	NA	1.60783	NA	-1.57677	0.977046	0.618693
1	5	10	aPv121885_2	cytoadherence linked asexual protein, CLAG, putative	0.282875	1.21897	-0.0348644	0.535367	0.688076	1.34457	0.604586	-0.604805	-2.24354	-0.271942	-1.89456	-0.109556	-0.716959	-0.328673
1	5	11	aPv117160_1	protein serine/threonine phosphatase, putative	-0.228135	0.0336086	-0.511164	0.147824	0.101534	-0.401954	-0.182244	-0.629229	-2.02675	-0.224559	-1.67789	-1.38444	-0.513256	-0.46612
1	5	12	aPv095395_0	hypothetical protein, conserved	1.40671	1.63966	1.05694	1.02317	1.19607	1.69673	0.831217	-1.28726	-1.28719	-1.19428	-4.56783	0.658717	-2.71281	-0.863531
1	5	13	aPv112100_1	hypothetical protein	-0.392676	0.687139	0.00668829	-0.928315	-0.709629	-0.791375	-1.03383	0.516385	NA	0.741216	1.15431	-1.36534	0.955077	NA
1	5	14	aPv092705_1	hypothetical protein	-0.26877	0.53884	0.582386	-0.294958	-0.318635	-0.377179	-0.601899	0.48929	1.73135	0.578818	NA	-1.42584	0.99403	0.565825
1	5	15	aPv091415_1	vivapain-2	0.650831	0.728488	0.959476	0.896377	0.529691	0.255135	0.769956	-0.335796	-0.634852	-0.907121	-0.867606	-0.241641	-0.0112772	-0.117758
1	5	16	aPv115205_0	ferrochelatase, putative	-0.276835	0.369994	0.393293	-0.302924	-0.121366	-0.657627	-0.296755	0.187023	0.644859	0.175615	-0.151563	-0.641287	-0.294331	0.423734
1	5	17	aPv077695_1	variable surface protein Vir12-like	0.413556	0.318679	0.492305	-0.249864	0.102466	0.322964	-0.551018	-0.186061	-0.075209	-0.114561	0.517665	-1.90789	-0.109328	-0.200348
1	5	18	aPv087735_4	hypothetical protein	-0.267149	0.588428	-0.0868499	-0.22084	-0.0427808	0.0209014	-0.143933	-0.178096	-0.61243	-0.189153	-0.379413	-1.63763	0.00952999	-0.303946
1	5	19	aPv122400_0	ATP synthase gamma chain, mitochondrial, putative	-0.939485	0.0291477	-1.17151	-0.463233	-0.403084	-0.983207	-0.234281	0.138094	-0.500296	-0.419548	-0.23136	-0.830199	-0.085394	-0.761277
1	6	1	0	#N/A	-1.07	NA	NA	-0.734428	-0.850335	NA	0.136817	NA	NA	NA	NA	NA	NA	NA
1	6	2	PvSal1_020009600	#N/A	2.23104	0.00417181	2.09038	0.666352	0.732103	1.56366	-1.01668	-0.00414004	NA	-0.575661	0.915091	-1.70956	-0.543205	NA
1	6	3	PvSal1_090008000	#N/A	-0.0371595	2.72185	NA	0.853017	0.313595	-0.25001	-0.0504803	0.05038	NA	-0.234029	-0.139091	NA	-0.14059	NA
1	6	4	PvAMRU_020005500	#N/A	0.539619	1.05342	0.596376	0.306604	0.616026	0.723108	-0.125691	0.812721	NA	-0.184959	NA	-0.236472	-0.207709	NA
1	6	5	PvAMRU_100005100	#N/A	1.16336	0.780777	-0.977516	1.1726	2.33148	0.105925	NA	-0.245937	-2.55603	-0.480504	-0.432974	-1.38811	-0.890083	-0.195689
1	6	6	aPv123495_0	signal recognition particle 19 kd protein, putative	1.25215	0.65964	1.28604	1.00596	0.922949	1.168	0.437044	-0.184141	5.11271	0.360404	-1.02354	-0.227043	-0.178797	-0.710612
1	6	7	aPv123870_0	hypothetical protein	0.634964	0.28562	0.712511	0.840902	0.41005	0.664195	0.300038	0.977638	NA	-0.719657	0.167955	-0.504057	0.00443232	1.33588
1	6	8	aPv088785_0	hypothetical protein, conserved	1.38871	-0.324308	-0.927839	0.0491998	-0.174965	-0.247791	-0.82712	-0.471463	-0.782504	-0.34443	-0.522898	-1.94533	-0.328479	-0.768891
1	6	9	aPv123275_0	acyl CoA binding protein, putative	0.471211	0.585632	0.193178	0.122806	0.144807	1.65071	1.01985	-0.754829	-2.53673	-1.06011	-3.18292	-0.214543	-2.06472	-0.675503
1	6	10	aPv098865_2	hypothetical protein	-0.334171	-0.119478	0.965719	-0.337251	-0.14332	-0.209275	-0.100594	0.661896	1.06822	0.136319	-0.110507	-1.37221	0.791537	0.476363
1	6	11	aPv099410_1	hypothetical protein	-0.389932	0.062238	0.920379	-0.291568	-0.109451	0.0100886	-0.11975	0.979409	NA	-0.133516	NA	-1.55203	0.862818	0.301778
1	6	12	aPv119645_0	hypothetical protein	0.446225	0.11167	0.534306	0.472847	0.43235	0.649612	0.280558	0.0555874	NA	0.154514	NA	-0.381307	-0.147801	-1.1275
1	6	13	aPv099580_1	hypothetical protein	-0.158084	0.972428	1.07425	0.0262637	-0.291915	-0.0482171	-0.167302	-0.182229	0.68485	0.921768	-0.294939	-0.901699	0.228921	0.708239
1	6	14	aPv117020_1	hypothetical protein	0.36092	0.892482	0.91444	0.506925	0.726421	0.14119	-0.435684	0.565846	-0.245433	-0.344119	1.36351	-0.992583	-0.21377	-0.975757
1	6	15	aPv097610_0	hypothetical protein	-0.329965	0.259097	0.265061	-0.37224	-0.419203	-0.594205	-0.221628	0.036178	NA	-0.12544	NA	-1.54995	-0.221709	0.112796
1	6	16	aPv099605_0	RNA-binding protein, putative	0.0255224	0.799402	-0.562801	0.195766	-0.0655727	-0.485112	0.237713	-0.743532	-1.33199	-0.617823	-1.722	-1.43345	-1.20344	-0.62293
1	6	17	aPv081710_1	hypothetical protein	-0.976647	0.237662	-1.00787	-1.19107	-1.15805	-1.12006	-0.275517	0.289888	0.332945	0.200586	-0.482195	-1.56672	0.110561	0.364479
1	6	18	aPv100515_3	hypothetical protein	-0.853268	0.266548	-0.204553	-0.491638	-0.72052	-0.593318	-0.328883	-0.188474	NA	-0.149827	-0.18671	-1.63621	-0.0971647	-0.268255
1	6	19	aPv084520_1	ABC transporter, putative	0.295927	-0.18536	-0.0241572	0.0453844	0.231736	-0.414404	-0.910947	-0.239871	-0.656823	-0.405774	-1.02367	-1.3297	0.377955	-0.642107
1	7	1	0	#N/A	1.16216	NA	NA	-0.230202	-1.10049	NA	-1.49462	NA	NA	-0.352802	-0.0392836	NA	NA	NA
1	7	2	PvSal1_000048500	#N/A	1.03835	0.232219	0.440123	0.756351	0.795133	0.884014	-0.0395784	0.628518	NA	0.588439	0.739639	-0.493373	0.0289816	NA
1	7	3	PvAMRU_010009800	#N/A	1.104	0.987545	0.528492	0.976399	0.483526	0.418881	-1.85014	NA	NA	-0.597786	-0.147584	-0.950354	-0.619004	0.885796
1	7	4	PvSal1_000032600	#N/A	1.49993	1.15399	1.38821	0.165662	0.8546	1.02261	-0.257568	-0.359497	-1.69365	-0.482804	-1.96428	0.526884	-1.21382	0.165738
1	7	5	PvAMRU_070008200	#N/A	0.0305268	0.587568	0.214211	NA	-1.66027	0.44001	NA	-0.310561	1.14375	-0.362853	-0.489337	-0.444645	-0.452425	0.415244
1	7	6	0	#N/A	-0.0974478	0.321522	-0.259801	-1.68127	-0.773167	-0.192492	-1.00089	-0.824413	-0.828902	-0.145936	-1.87338	-1.26352	-0.553157	-1.36388
1	7	7	aPv095320_3	DNA-directed RNA polymerase II largest subunit, putative	0.332677	-0.134227	0.874458	0.519726	0.368671	-0.152639	-0.0250982	0.236371	NA	0.0565296	0.218933	-0.775858	-0.236345	1.18224
1	7	8	aPv000780_1	hypothetical protein, conserved	-0.781199	-0.504918	-0.0275977	-0.459095	-1.32844	-0.980067	-0.291404	-0.689657	0.00217376	-0.249149	0.944048	-1.4842	-0.899697	-1.05549
1	7	9	aPv089720_2	Protein kinase domain containing protein	-0.387327	0.123386	1.27852	-0.0847493	-0.54801	-0.36005	-0.313091	0.670534	NA	1.26444	0.668469	-1.24067	0.874059	0.47563
1	7	10	aPv004500_1	hypothetical protein	-0.103512	-0.152518	0.432975	0.0606817	-0.087238	-0.350795	-0.971559	0.880328	NA	1.46213	0.53591	-1.42515	0.402498	1.15326
1	7	11	aPv098975_1	actin-like protein, putative	0.382595	0.572616	0.246726	0.211187	0.57213	0.198654	0.509062	-0.00412034	1.31097	-0.577552	-0.475817	-0.437516	-0.553901	0.0963285
1	7	12	aPv091740_1	hypothetical protein	-0.624323	-0.44473	0.200717	-0.47773	-0.45942	-0.128382	-1.12806	-0.178156	NA	0.82299	0.506851	-1.47545	0.165312	-0.638864
1	7	13	aPv114585_3	SET domain containing protein	-0.595952	0.112042	0.827909	0.0127913	-0.209243	-0.0252128	-0.0771284	0.955421	NA	0.252376	1.16945	-1.60976	1.27033	-0.217034
1	7	14	aPv086310_1	hypothetical protein, conserved	-0.0383819	0.128442	0.697776	0.106772	-0.0740281	0.195074	-0.172107	-0.0366511	-1.17816	-0.0767575	-1.26991	-0.886126	-0.313914	-0.0781627
1	7	15	aPv110970_0	hypothetical protein	-0.36232	0.204473	-1.0225	-0.116837	-0.334546	-0.200726	-0.180468	-0.278247	-1.73933	-0.535536	-2.68666	-1.82141	-0.749754	-0.518328
1	7	16	aPv113860_0	60S ribosomal protein L19, putative	0.530988	1.50624	1.16378	1.01945	0.756469	0.79108	0.617698	-0.421399	-2.54913	-0.650402	-2.98546	0.381649	-1.91262	-0.720474
1	7	17	aPv081485_2	hypothetical protein	-0.84055	-0.058029	-0.524135	-0.623994	-0.54165	-1.06046	-0.303885	0.121366	0.0891398	0.820628	-0.447833	-1.74319	0.322061	0.593606
1	7	18	aPv119400_1	hypothetical protein	-0.901923	0.012825	-1.3546	-1.02848	-0.943075	-1.40106	-0.248856	-0.0100303	-0.222801	-0.243925	0.0442772	NA	0.0329713	-0.326064
1	7	19	aPv092860_1	coat protein, gamma subunit, putative	-0.24557	0.478968	-1.23118	0.0799817	-0.138804	-1.28585	-0.860262	0.105011	-1.15254	-0.139356	-1.44207	-1.8114	-0.212494	-0.673866
1	8	1	0	#N/A	-0.25535	NA	-2.81605	-0.164596	0.250271	NA	NA	NA	NA	NA	0.641251	NA	NA	NA
1	8	2	PvSal1_060005300	#N/A	-0.278218	0.11651	-0.43797	-0.421173	-0.965646	0.136168	-1.02022	0.495041	0.615768	-0.454371	-0.291787	-0.182302	-0.066415	0.336261
1	8	3	PvSal1_000042300	#N/A	1.5964	0.416185	0.638445	1.46685	0.789537	-0.31494	1.38615	-0.248971	NA	-0.3073	0.191091	-0.894751	-0.170685	NA
1	8	4	PvAMRU_020007100	#N/A	0.0210348	0.289414	NA	0.430579	0.786764	0.226069	0.448123	-0.255738	NA	-0.191671	NA	-0.181648	-0.24681	2.31085
1	8	5	PvSal1_000048100	#N/A	1.87487	0.522941	1.04057	3.36525	0.194911	0.25327	NA	0.0924599	NA	-0.108483	-0.0661575	-0.941695	0.0335225	0.591104
1	8	6	0	#N/A	-0.00311767	-0.221423	0.681065	-0.251333	-0.419972	NA	-0.9793	1.05856	NA	1.57412	0.133887	NA	NA	NA
1	8	7	aPv082435_1	hypothetical protein	0.610217	-0.485642	0.428514	0.803575	0.653985	0.222389	-0.230026	0.217972	0.928638	0.00533147	0.174695	-0.890174	0.512588	-0.879685
1	8	8	aPv090310_1	hypothetical protein, conserved	-0.0106942	-0.386188	-0.589438	-0.22211	-0.506287	-0.635071	-0.144608	0.737849	NA	-0.183858	NA	-1.84365	0.707829	-0.00737275
1	8	9	aPv114125_1	hypothetical protein, conserved	-0.752119	-0.277077	0.387293	-0.400186	-0.396507	-0.57321	-0.341513	1.05673	NA	0.0770833	0.553943	-1.32644	1.10972	0.38502
1	8	10	aPv084615_1	DNA replication licensing factor MCM5, putative	-1.03886	-0.271421	-0.117855	-0.534882	-1.24933	-1.07024	-0.205257	0.120252	0.301065	-0.177311	-0.451091	-0.860943	-0.231207	0.558135
1	8	11	aPv096410_1	cysteine repeat modular protein 2 PbCRM2, putative	-0.427501	0.0941015	NA	-0.205915	-0.338379	-0.20708	-0.76255	1.67792	NA	0.882275	1.98624	-2.38942	0.790105	NA
1	8	12	aPv079960_0	hypothetical protein, conserved	1.04993	0.499706	1.06724	0.811866	0.843971	0.964611	0.567945	0.249749	-0.394794	-0.95449	-0.929966	-0.0638926	-0.0177006	0.294044
1	8	13	aPv084670_0	hypothetical protein	-0.835695	0.333138	-0.0286812	-0.302439	-0.41115	0.489296	0.56453	-0.299453	-1.4792	-0.0706839	-2.03449	0.277086	-0.695255	0.0592162
1	8	14	aPv082760_0	hypothetical protein	0.340188	0.872629	0.396253	0.191084	0.402864	0.926794	0.445346	-0.328179	-0.208317	-0.567309	-1.42559	-0.242306	-0.221681	0.0359169
1	8	15	aPv099845_0	hypothetical protein	0.0286202	0.909988	-0.635322	-0.00320081	-0.245561	-0.329796	0.0736972	-0.178766	-1.59279	0.153348	-2.31632	-1.53509	-0.0452322	-0.582555
1	8	16	aPv091440_0	hypothetical protein, conserved	0.23619	0.600681	-0.0270525	0.281827	0.636428	-0.542039	0.151552	0.153522	-0.522407	0.0171512	-0.620826	-0.262443	-0.362036	-0.316319
1	8	17	aPv098875_0	tRNA pseudouridine synthase, putative	-0.149048	0.163746	-0.215883	0.618337	0.544025	-0.497284	-0.148133	-0.154438	2.22483	0.140712	0.0739875	-1.52898	-0.159777	-1.04373
1	8	18	aPv090020_2	hypothetical protein	-0.58362	0.221326	-1.24372	-0.66406	-0.950662	-0.217481	-0.219364	-0.0373902	-0.387658	-0.038462	-1.22761	-1.12343	-0.0180893	0.221344
1	8	19	aPv094460_0	hypothetical protein	-0.147938	0.576061	-0.800183	0.208974	-0.0967246	0.713353	-0.0703093	0.209156	-0.216936	-0.286839	-1.0004	-0.362607	-0.0949301	-0.209604
1	9	1	0	#N/A	0.738784	NA	NA	NA	NA	-0.28367	NA	NA	0.791794	NA	NA	NA	NA	NA
1	9	2	PvAMRU_000014300	#N/A	0.566959	-0.773152	NA	0.789288	0.491452	0.356665	NA	NA	NA	-0.195676	NA	0.25569	-0.0222539	NA
1	9	3	PvSal1_010009900/PvSal1_120011600	#N/A	-0.126531	1.03391	1.31823	1.14377	0.578915	0.0427327	0.412592	1.01986	NA	-0.396049	0.215429	-1.19618	0.243533	0.9683
1	9	4	PvSal1_000018800	#N/A	0.392725	0.474198	1.5663	-0.0695447	0.0152646	-0.0302435	0.370383	0.203031	0.201004	-0.0864373	-0.50411	-0.954845	0.0449224	0.694464
1	9	5	PvSal1_000030300	#N/A	0.114835	0.109134	-0.870342	1.16895	1.36008	1.22938	-0.238732	0.030821	0.601383	-0.0630923	-1.01496	-1.20358	0.174795	NA
1	9	6	0	#N/A	0.760803	0.224594	NA	-0.457611	-0.0690459	-0.206517	NA	0.584863	NA	1.14975	0.795115	NA	NA	0.19869
1	9	7	aPv085040_1	hypothetical protein	-0.14557	-0.377831	0.253257	0.0722767	0.332022	-0.28814	-0.238951	0.276766	NA	0.105999	0.146066	-1.10666	-0.0446669	0.645847
1	9	8	aPv123155_1	hypothetical protein	0.413786	0.244666	2.17811	-0.181253	0.167556	-0.388982	-0.106062	0.0482017	NA	0.573939	NA	-1.63497	0.608997	-0.111756
1	9	9	aPv100655_1	hypothetical protein	0.206159	-0.251771	0.262091	0.431683	0.500741	0.36872	0.0990397	0.872115	0.964161	NA	-0.0385658	-0.424099	0.393242	0.304468
1	9	10	aPv090875_3	hypothetical protein	0.152114	-0.331994	1.0623	-0.178481	0.473193	-0.229586	-0.289056	0.685246	NA	-0.640265	0.32733	-1.20712	0.0741903	0.218593
1	9	11	aPv095470_0	hypothetical protein	-0.0673025	0.0208566	0.313779	-0.158668	0.169494	0.26186	-0.210475	-0.740912	NA	1.23355	0.35474	-2.01173	1.08619	NA
1	9	12	aPv122515_1	hypothetical protein, conserved	0.0736509	-0.027155	-0.377928	0.0574542	0.129423	-0.296695	-0.439297	-0.159202	0.915077	-0.0995782	-0.725972	-0.382102	-0.215768	0.626959
1	9	13	aPv117650_1	hypothetical protein	-0.164474	-0.17742	0.810006	-0.23791	0.256279	-0.257707	-0.134101	-0.245911	0.706507	-0.288563	0.275753	-0.645864	0.218785	0.873035
1	9	14	aPv117795_0	hypothetical protein	0.656058	0.45319	0.049743	0.801462	0.960591	-0.26822	0.342445	-0.880567	0.486542	-0.782089	-2.40552	-1.83359	-0.391982	-1.24053
1	9	15	aPv087730_1	hypothetical protein	-0.247596	0.170517	0.599692	0.0880352	-0.121743	0.113114	0.0457765	0.546733	NA	1.04266	0.231074	-0.54855	1.22584	0.264512
1	9	16	aPv122250_3	hypothetical protein	-0.0109477	0.259277	0.113735	-0.27862	-0.0720099	-0.217605	-0.260135	-0.140884	0.49611	-0.396673	-0.0574159	-1.48018	0.26735	0.0638195
1	9	17	aPv113610_2	hypothetical protein	-0.617761	0.0137606	-1.29728	-0.36779	-0.22149	-1.17476	-0.422524	0.0227693	0.331208	-0.114301	-0.352947	-1.34536	-0.201023	-0.0279034
1	9	18	aPv123110_0	Mitotic apparatus protein p62, putative	0.532441	1.32082	0.43895	0.419977	0.781599	0.673766	-0.115455	-0.855678	-2.49492	-0.920677	-2.44602	0.101221	-1.20178	-1.30882
1	9	19	aPv091220_0	hypothetical protein	0.432084	0.581421	-0.0225401	0.0886926	0.378032	0.0917077	0.150231	-0.373561	-1.27151	-0.0675767	-1.20616	-0.490539	-0.264234	-0.317487
1	10	1	0	#N/A	-0.996686	2.15401	NA	NA	-0.172614	0.37513	-1.72744	NA	NA	NA	NA	-1.67425	NA	0.111918
1	10	2	PvSal1_000026800	#N/A	1.99883	0.542375	0.61695	0.785181	1.14045	0.245203	NA	-0.0647647	2.75305	-0.138876	-0.279587	-1.12843	-0.332288	0.729727
1	10	3	PvSal1_000029700	#N/A	1.50885	-0.94107	0.818817	0.827136	1.03852	2.08881	1.32176	NA	NA	-0.175283	NA	-0.540263	-0.166391	NA
1	10	4	PvSal1_010009000	#N/A	1.20218	-0.854733	1.39421	0.363792	1.28106	0.902038	0.622393	-0.109321	NA	-0.415915	-1.02551	-2.01892	-0.465976	0.423571
1	10	5	PvSal1_120014400	#N/A	0.625077	1.80702	-0.265384	0.970949	1.04184	1.38589	-1.72531	0.194166	NA	-0.230926	-0.881783	-0.347551	0.00517935	NA
1	10	6	0	#N/A	0.093858	0.594089	-0.519628	-0.288537	NA	-0.26287	-0.451618	-0.033744	-1.08985	-0.765507	-1.50157	-1.6601	1.32016	-0.814324
1	10	7	aPv119460_0	hypothetical protein	0.755472	0.208092	0.115059	0.794705	0.590951	0.896929	0.583296	-0.189219	-1.49368	-0.531368	-1.54981	0.0355558	-0.367403	-0.402088
1	10	8	aPv005570_1	hypothetical protein	0.249729	-0.410271	-1.42853	-0.177718	-0.573264	0.389507	-1.79995	-0.103419	1.63873	0.116434	-0.549754	-1.45671	0.38689	NA
1	10	9	aPv003625_1	5'-3' exonuclease, N-terminal resolvase-like domain, putative	-0.141372	0.00668455	0.0745555	-0.278314	-0.0674572	-0.435942	-0.143776	0.95922	NA	1.37871	0.369404	-0.475418	0.524853	-0.0051707
1	10	10	aPv092605_1	hypothetical protein	-0.0337639	0.0267687	1.23448	-0.263525	0.00436151	-0.720777	-0.101196	0.717305	NA	-0.231005	1.0796	-1.31337	0.595061	-0.169702
1	10	11	aPv085260_0	hypothetical protein	-0.194736	0.093937	NA	-0.0530734	-0.525852	-0.68816	-0.864949	-0.0495877	NA	0.254148	NA	NA	1.32559	-0.109147
1	10	12	aPv083060_1	hypothetical protein	-0.119518	-0.0849712	-0.420259	-0.191414	0.0288553	-0.165145	-0.268067	0.803613	-0.270126	-0.159606	1.04951	-2.1121	1.40127	-0.246985
1	10	13	aPv122530_3	hypothetical protein	0.241913	0.172564	1.26627	0.393116	0.00936729	0.138203	-0.416483	0.691308	NA	-0.0113314	0.0289694	-1.04922	0.0273042	0.136962
1	10	14	aPv099055_1	hypothetical protein, conserved	0.491779	0.0379542	1.20872	0.661482	0.348008	0.634613	-0.519163	0.706975	NA	0.219926	1.16848	-0.180136	-1.44667	0.0103102
1	10	15	aPv092990_2	hypothetical protein	1.17433	1.35302	0.372229	0.743712	1.07229	-0.140239	-0.740172	-1.22555	-1.98389	-0.304623	-2.00892	-1.78844	-0.35095	-1.06449
1	10	16	aPv084820_1	hypothetical protein, conserved	0.550484	0.948678	0.379973	0.435274	0.415334	-0.713612	-0.379065	-0.469326	-1.12833	-0.63682	-0.864895	-0.574061	-0.234112	-0.269686
1	10	17	aPv088240_1	hypothetical protein	-0.787694	0.0310637	-0.383147	-0.700629	-0.712911	-0.893834	-1.54373	0.319799	NA	0.31558	1.71191	NA	0.243944	-1.00265
1	10	18	aPv089945_1	RNA-binding protein of pumilio/mpt5 family, putative	-0.613175	0.303822	-1.07365	-0.537005	-0.758897	-1.43205	-0.288117	-0.0347152	-0.199427	-0.233512	-0.254293	-1.15838	0.178553	-0.165892
1	10	19	aPv082640_1	hypothetical protein	0.885797	0.866991	0.86553	0.249494	0.291842	0.232747	-0.576002	-0.633534	-0.957956	-0.595832	-0.639722	-0.213677	-0.332025	-0.615501
1	11	1	0	#N/A	NA	-0.150368	NA	NA	-0.605172	NA	-0.972474	NA	NA	NA	1.18993	-2.07482	NA	NA
1	11	2	PvSal1_140010200	#N/A	1.76367	-0.477363	NA	-0.421297	0.695054	0.53286	0.0530503	0.700847	1.37428	NA	0.160829	-0.745363	0.209648	NA
1	11	3	PvAMRU_130007000	#N/A	0.452603	0.0862909	2.21535	0.417461	0.565766	0.84606	-1.21714	1.62528	NA	-0.277361	NA	NA	-0.300873	NA
1	11	4	PvAMRU_000040700	#N/A	0.275396	0.242427	-0.713574	-0.355413	0.722193	NA	-0.87194	-0.215288	4.6422	-0.182553	NA	-0.753055	0.0952518	NA
1	11	5	PvSal1_090009100	#N/A	-0.163635	1.13699	0.28527	1.12473	0.786129	0.619298	-3.03243	0.805711	1.19025	-0.411787	0.201161	-1.05156	0.454791	0.698368
1	11	6	0	#N/A	-0.251615	0.591771	-0.129078	-0.758345	0.156786	-0.163016	-1.22823	-1.07292	-1.66977	-1.17394	-1.55526	-1.42714	-1.02672	-0.922694
1	11	7	aPv119735_1	hypothetical protein	1.03512	1.20959	0.232465	1.00099	0.948131	0.2183	0.902032	0.110285	0.350838	-0.290197	-0.898041	0.321128	-0.248551	0.378147
1	11	8	aPv033690_0	variable surface protein Vir6, putative	0.0520194	-0.358002	0.54705	0.0128094	-0.162387	-0.594549	1.24312	0.402912	2.88644	1.36942	0.752488	-1.85499	0.117826	-0.0377352
1	11	9	aPv117340_4	hypothetical protein	0.312501	0.0236492	0.103552	0.355565	0.431367	0.509554	-0.58314	-0.286048	NA	1.44297	0.0159195	-1.92994	-0.0337507	-0.00476331
1	11	10	aPv091785_1	translation elongation factor EF-1, subunit alpha, putative	0.540822	0.11114	0.690786	0.368167	0.387377	0.0319228	0.000931066	-1.02838	-0.935903	-0.589289	-2.06838	-0.2846	-0.96923	-0.112344
1	11	11	aPv087155_1	elongation factor, putative	-0.647495	-0.701941	-0.635285	-0.271062	-0.569545	-1.26615	0.143003	0.0127614	NA	-0.689256	0.0446797	-1.35308	0.264124	0.127614
1	11	12	aPv118700_1	hypothetical protein	0.199719	-0.269582	0.228723	-1.0025	-0.147163	0.705721	-0.435928	-0.210307	NA	-0.406284	-0.926386	-0.506655	-0.233654	0.653545
1	11	13	aPv087995_1	cllroquine resistance associated protein Cg2, putative	-0.645977	-0.371082	-0.17346	-0.127877	-0.380527	-0.774955	-0.571882	-0.22761	NA	0.091889	1.19403	-1.56062	0.706006	0.309866
1	11	14	aPv100930_0	hydroxyethylthiazole kinase, putative	-0.430614	-0.0763108	0.879264	-0.011818	0.264787	-0.172476	0.461297	0.3436	0.291855	0.817689	-0.198768	0.214753	0.609834	-0.029281
1	11	15	aPv000630_0	phosphopantothenate--cysteine ligase, putative	0.397435	0.455889	0.87455	0.40673	0.520387	0.389658	0.373808	0.0840714	-0.162403	0.711683	-0.0414197	-0.0518036	0.372542	0.324377
1	11	16	aPv010610_0	variable surface protein Vir14, putative	0.139397	0.00278205	-0.551016	-0.178293	-0.396033	-0.994824	0.0583741	-0.0470092	-1.43529	-0.607621	-0.288609	NA	0.347724	-0.730158
1	11	17	aPv118535_3	RNA helicase, putative	-0.151639	0.110577	-0.113958	-0.202193	0.318267	-0.583349	-0.414079	0.15305	NA	0.285898	0.235124	-1.21482	0.0778269	0.221393
1	11	18	aPv087915_1	hypothetical protein	-1.04287	-0.498751	-0.907575	-0.589134	-0.674003	-0.832716	-0.310116	0.000643477	-0.072071	0.08623	-0.131458	-1.20023	-0.00524229	0.340024
1	11	19	aPv092950_4	hypothetical protein, conserved	-0.648191	0.25922	-0.930292	-0.688631	-0.872599	-0.233017	-0.146776	-0.0617594	0.0836867	-0.0200324	-1.03312	-1.16247	-0.156712	-0.0969686
1	12	1	0	#N/A	-0.513653	1.01706	NA	NA	-0.262094	-0.3415	-1.7404	NA	NA	1.08593	0.350241	NA	NA	1.90614
1	12	2	PvSal1_020008700	#N/A	0.521505	1.1476	0.507754	-0.64658	-0.152167	-0.0394008	0.0651192	0.565197	0.566296	-0.425571	0.696016	-0.275173	-0.1994	0.316852
1	12	3	PvSal1_130005900	#N/A	1.27106	0.483863	0.50622	1.19363	0.368869	0.516408	0.731757	1.46615	NA	-0.440052	0.12515	-0.126567	-0.116887	0.892344
1	12	4	PvSal1_090009500	#N/A	2.10795	1.5576	0.71128	0.716591	1.46099	2.55504	1.19779	-1.12847	NA	-0.376392	-2.39856	-0.265258	-0.738684	-0.935138
1	12	5	PvSal1_000008800	#N/A	-0.388363	0.394646	-1.4041	0.535147	0.262975	-0.64931	0.52195	0.200863	0.251372	0.032665	-0.241716	-1.08855	0.245814	1.33079
1	12	6	0	#N/A	-0.0801217	0.736734	NA	-1.17328	-0.130344	NA	-0.580095	0.64704	NA	1.49426	NA	-2.1072	-0.0132399	NA
1	12	7	aPv089230_1	hypothetical protein	-0.648644	-0.166947	0.20809	-0.136705	-0.347052	-0.2617	-0.016433	0.467677	NA	-0.0701654	NA	-1.39926	-0.329562	0.312053
1	12	8	aPv124100_1	t-complex protein 1, gamma subunit, putative	1.0878	0.352099	0.722475	1.03352	0.817407	0.118081	1.13016	-0.339817	NA	-0.977823	-1.63504	-0.33607	-0.543553	-0.102799
1	12	9	aPv087760_1	WD domain, G-beta repeat domain containing protein	-0.0968965	0.329838	-0.0206434	0.329119	0.106798	-0.0185889	0.385196	0.52724	NA	0.432923	0.266069	-0.653855	0.423741	0.112393
1	12	10	aPv093680_1	hypothetical proteinhypothetical protein, conserved	1.53409	1.24189	1.18645	1.1707	1.49869	1.30081	0.67575	-0.628291	-0.582466	-0.0642225	-1.41602	-0.780851	-1.0241	-0.798501
1	12	11	aPv082860_1	hypothetical protein	-0.129998	-0.0225812	0.0935818	0.0199165	0.407139	-0.522305	0.212062	-0.205517	0.527488	0.174361	0.20561	-0.933265	1.00353	NA
1	12	12	aPv003800_1	cysteine protease, putative	-0.466653	-0.0309255	-1.80478	-1.31297	-0.87964	-2.53887	-1.63746	0.21325	-0.862187	-1.9118	-0.243938	-1.49405	-0.0560324	-2.13886
1	12	13	aPv123280_1	hypothetical protein, conserved	-0.160769	0.233324	1.2224	-0.754931	-0.113637	0.444471	-0.786387	0.788326	NA	0.793115	-0.236387	NA	0.431217	NA
1	12	14	aPv114610_0	hypothetical protein	-0.0779099	0.508807	0.479375	-0.376167	0.24813	0.162962	0.706831	-0.474317	-1.44144	0.549783	-0.850107	-0.504263	0.707148	-0.612271
1	12	15	aPv084780_0	hypothetical protein	0.282436	0.0698199	0.928171	0.371844	0.716066	0.386839	0.350984	0.399726	NA	1.18418	0.423219	-1.01845	1.58887	-0.335663
1	12	16	aPv098945_1	hypothetical protein, conserved	-0.0551352	0.0338754	0.485145	-1.10897	-0.79904	-0.139056	-1.41017	0.0506349	NA	0.834709	0.323788	-1.33391	-0.0422199	1.84575
1	12	17	aPv056690_0	variable surface protein Vir30, putative	-0.623999	-0.277977	-1.00718	-0.749651	-0.567655	-0.759734	-0.840485	-0.145636	1.58812	-0.159618	-0.663678	NA	-0.272548	1.7308
1	12	18	aPv092655_3	hypothetical protein	-0.753545	-0.456446	-0.281557	-0.43265	-0.454524	-1.51233	-0.611839	-0.353167	NA	-0.465925	0.453948	NA	0.24611	0.55589
1	12	19	aPv054190_1	variable surface protein Vir14-related	-0.870927	0.149097	-0.457987	-0.503232	-0.566337	-0.783106	-0.643219	-0.498868	-1.07714	-0.315574	-0.983705	0.108556	-0.228098	-0.390629
1	13	1	EMPTY		NA	NA	NA	NA	NA	NA	NA	NA	NA	NA	NA	NA	NA	NA
1	13	2	PvSal1_140008700	#N/A	1.00664	0.868969	0.65555	0.584464	0.648889	0.991718	-1.27121	-0.201859	NA	-0.545709	-0.994452	-0.468741	0.0523078	0.188368
1	13	3	PvSal1_000042700	#N/A	1.80335	0.622049	NA	1.16083	0.906671	-0.150114	0.721815	-1.67762	0.166055	NA	-1.12764	-1.5513	-0.0456666	-1.2497
1	13	4	PvSal1_050006400	#N/A	-0.0181039	NA	-0.524134	-1.92308	0.121738	1.3106	0.611897	1.63507	NA	0.107366	0.827796	-1.26017	-0.015455	NA
1	13	5	PvAMRU_000013200	#N/A	1.59447	0.248963	-0.331381	0.792771	1.05394	0.380866	NA	0.135446	0.0988367	0.10546	-0.000195815	-0.855745	0.274287	0.504893
1	13	6	0	#N/A	0.390665	1.14163	0.672915	-0.384533	-0.278558	-0.196157	-1.39126	0.639904	NA	2.41969	0.204864	NA	1.29275	NA
1	13	7	aPv111435_7	hypothetical protein	-0.0221808	0.118661	-0.317806	-0.34352	-0.032043	-0.43797	-0.193687	1.58846	NA	0.146548	-0.266929	-1.85397	0.0677326	0.672021
1	13	8	aPv121975_2	RNA helicase, putative	-0.113329	-0.169162	-0.0497336	0.101229	0.152904	-0.458796	0.0141755	0.493419	NA	0.0299424	0.583225	-1.56103	-0.146662	-0.0826046
1	13	9	aPv113770_1	hypothetical protein, conserved	0.775019	0.740338	NA	0.787009	0.993882	0.616273	0.426064	1.36193	NA	NA	0.37389	-0.469408	1.08629	0.26101
1	13	10	aPv091875_1	hypothetical protein	-0.237736	0.324685	0.973973	0.0144571	0.487772	-0.284209	0.189652	0.634239	0.111971	0.560863	0.489584	-0.211755	0.113652	0.663719
1	13	11	aPv114150_1	cleavage stimulation factor subunit 1-like protein, putative	0.654757	0.89676	1.05373	0.572843	0.629617	0.522877	0.565446	0.0106219	NA	0.778828	0.0920701	-0.223446	0.100131	NA
1	13	12	aPv118340_1	serine/threonine protein kinase, putative	-0.182102	0.0791287	0.435167	-0.775489	0.0389667	-0.038212	-0.353655	0.0808057	1.32576	-0.348601	1.27992	-1.79055	0.169287	0.66506
1	13	13	aPv117790_1	glucose-6-phosphate 1-dehydrogenase, putative	0.25008	0.447102	0.313165	0.576444	0.313531	0.105368	-0.0322388	-0.223061	-0.0636147	-0.21445	-1.24047	-0.300945	-0.320269	0.0126298
1	13	14	aPv110950_1	hypothetical protein, conserved	-0.39065	-0.0226258	-0.749845	0.39575	0.0968287	-0.285251	0.0332029	-0.99281	-1.81132	-0.883823	-1.79505	-1.42403	-0.763026	-0.879599
1	13	15	aPv096360_0	serine/threonine-protein kinase NEK4, putative	-0.911198	-0.626253	0.397829	-0.657786	-0.796562	-1.01915	-0.222865	0.256358	NA	0.187336	NA	-0.705466	-0.242607	0.0575967
1	13	16	aPv122975_0	hypothetical protein	-0.907686	0.284172	0.369201	-0.192421	-0.2859	0.468246	0.41238	-0.499515	NA	-0.855401	-0.577257	0.0941391	-0.587035	-0.256006
1	13	17	aPv089900_0	hypothetical protein	-0.391812	-0.209101	-0.0434254	-0.375811	-0.426215	-0.0768261	-0.125795	-0.128802	0.348759	-0.0587256	-0.555681	-0.533457	0.120738	0.234823
1	13	18	aPv090160_0	40S ribosomal protein S19s, putative	0.107219	0.281902	1.00326	0.441767	0.510856	0.464155	0.27263	0.0325418	-1.97568	-0.538238	-2.32797	0.732836	-1.20995	-0.570075
1	13	19	aPv088855_0	hypothetical protein	1.3786	0.771298	1.10979	0.407608	0.670087	0.528425	0.384603	-0.674165	-1.61859	0.369558	-0.571531	0.136072	-0.577857	-0.292713
1	14	1	EMPTY		NA	NA	NA	NA	NA	NA	NA	NA	NA	NA	NA	NA	NA	NA
1	14	2	PvSal1_000044900	#N/A	2.39089	2.01489	1.1371	1.75417	1.53708	2.40564	1.45232	-0.592368	-1.83013	-0.330489	-2.70508	-0.55189	-0.449138	-0.704836
1	14	3	PvSal1_000027900	#N/A	1.79741	1.56908	1.77454	0.713264	0.894975	1.039	NA	NA	NA	-0.38206	1.29495	-1.18787	0.197423	NA
1	14	4	PvSal1_000039800	#N/A	-0.49858	-0.298129	-1.53688	0.089562	-0.521477	0.280167	-0.872439	0.740208	NA	0.183068	NA	-1.08133	-0.311279	1.54798
1	14	5	PvAMRU_020006100	#N/A	0.461779	0.221373	0.637359	-0.0274143	-0.0393917	0.40882	0.878472	1.44185	NA	-0.376002	-0.470299	-0.696396	-0.202348	0.451624
1	14	6	0	#N/A	0.854179	1.14135	0.379396	NA	NA	0.184438	NA	0.672498	NA	1.75359	NA	-1.96656	1.55435	NA
1	14	7	aPv088070_0	hypothetical protein, conserved	0.910695	0.534835	1.25237	0.789925	0.73443	0.816081	-0.0191298	-0.573199	0.173721	0.28627	-1.66406	0.0747443	-1.29275	-0.560025
1	14	8	aPv098870_1	ribosomal RNA methyltransferase, putative	0.448645	-0.193989	0.289917	0.218662	0.581741	0.109439	0.494332	0.272054	NA	1.10934	-0.0026358	-1.33266	0.215737	-0.857992
1	14	9	aPv094405_2	hypothetical protein, conserved	0.786083	0.432224	1.1628	1.46661	0.700716	0.323009	0.129018	0.961616	NA	-0.824632	-0.377034	-1.49758	-0.0599368	-0.229527
1	14	10	aPv118505_1	leucine carboxyl methyltransferase, putative	-0.2888	0.26354	0.16155	-0.255735	-0.280061	-0.739941	-0.780173	-0.0996661	-0.242805	1.79088	-0.59845	-2.27424	0.38303	-0.709583
1	14	11	aPv100830_1	hypothetical protein, conserved	-0.132647	-0.18397	0.417569	0.259439	0.190884	0.121808	-0.0175051	0.713947	NA	1.8026	-0.171154	-0.616248	1.43749	-0.446772
1	14	12	aPv101565_1	variable surface protein Vir24-related	-0.161885	-0.249239	1.01612	-0.144082	-0.0719663	-0.187041	-0.0789333	-0.317128	NA	-0.844242	-0.364058	-0.572915	-0.241663	0.597317
1	14	13	aPv118250_0	hypothetical protein	-0.443273	-0.249458	NA	-1.16651	-0.396207	-0.149444	-1.07481	-0.230573	0.482826	0.861871	NA	-1.07152	0.692487	0.472412
1	14	14	aPv100745_1	hypothetical protein, conserved	0.43703	-0.0682717	0.253731	-0.378557	0.0384926	-0.566497	-0.0229493	0.645147	NA	0.0630393	NA	-1.07011	0.0404001	NA
1	14	15	aPv079955_0	hypothetical protein, conserved	-0.741008	0.0102698	0.471403	0.140512	-0.293117	1.20168	0.946122	-0.0924224	NA	-0.187929	-0.191562	0.0716687	0.0609586	-0.0687383
1	14	16	aPv092100_0	hypothetical protein	0.159355	0.14356	0.739697	0.168506	0.348387	-0.162932	-0.485973	0.0757133	NA	-0.269952	-0.0926994	-0.262298	-0.435163	-0.372539
1	14	17	aPv000955_1	lysine decarboxylase, putative	-0.40549	-0.172949	-0.325053	-0.95545	-0.452182	-1.1743	-0.707831	0.102368	NA	0.36541	0.54387	-1.37193	0.128808	0.300793
1	14	18	aPv111015_0	50S ribosomal protein L27, putative	-0.170805	-0.139899	-0.509063	0.0877118	0.0787348	-0.522917	-0.128268	-0.0447775	NA	-0.148078	-0.402508	-0.270666	-0.0380237	-0.439123
1	14	19	aPv111280_0	hypothetical protein, conserved	-0.828061	-0.596633	-0.892181	-1.07081	-1.074	-1.12686	-0.155098	-0.103581	NA	0.079318	-0.135915	-0.94805	0.0518398	-0.332968
1	15	1	EMPTY		NA	NA	NA	NA	NA	NA	NA	NA	NA	NA	NA	NA	NA	NA
1	15	2	PvAMRU_090008500	#N/A	0.0336429	-0.0133761	0.388648	NA	2.13764	1.83101	2.61268	-1.17236	NA	-0.817962	-1.90394	-0.454843	-0.838063	-0.936704
1	15	3	PvSal1_000036900	#N/A	2.00564	-0.0110609	0.0588928	0.810815	1.46313	-0.0629386	NA	0.016567	0.299652	-0.233234	-0.420802	-0.661071	0.300242	0.552305
1	15	4	PvSal1_120010300	#N/A	-0.292238	-0.179173	-0.959012	-0.365859	-0.518251	0.147453	-0.0122222	0.653539	0.708267	0.113456	-0.894128	-0.395279	0.0442681	0.342339
1	15	5	PvSal1_130006200	#N/A	0.57513	0.308954	-0.183196	1.06116	0.424067	0.569448	0.854804	NA	NA	-0.302635	0.746522	-1.74219	0.575875	NA
1	15	6	0	#N/A	0.00760314	0.626306	-0.123536	0.500893	-0.208754	NA	-1.20871	0.679222	NA	1.73577	NA	NA	0.0768518	NA
1	15	7	aPv116625_0	U6 snRNA-associated Sm-like protein LSm6, putative	0.880976	0.302974	0.299767	0.406212	0.588247	0.170725	0.16503	0.182482	0.458381	0.197348	-1.23081	-0.910961	0.112318	-0.274883
1	15	8	aPv096115_2	hypothetical protein	0.327804	-1.00691	0.123485	0.251267	0.436377	-0.0507228	0.373647	-0.318496	NA	-0.537359	NA	-1.87283	0.220444	NA
1	15	9	aPv114375_1	hypothetical protein	0.818994	0.36002	0.309809	-1.05611	-0.0415957	0.146752	-1.12115	1.0441	NA	1.8776	0.175773	-2.28612	1.36121	NA
1	15	10	aPv001080_5	hypothetical protein, conserved	0.596436	-0.227371	1.41801	0.273775	0.501591	-0.0579099	-0.43356	0.429566	NA	-0.130552	0.377107	-0.0556703	0.612346	0.068958
1	15	11	aPv084440_4	hypothetical protein	-0.0251482	-0.228472	1.32563	-0.0960089	0.018259	-0.509604	0.0446268	1.5925	NA	-0.398322	0.332603	-1.14629	0.330702	0.197074
1	15	12	aPv082550_1	hypothetical protein, conserved	0.023358	-0.369999	0.79022	-0.0409983	0.367843	-0.0617875	-0.493351	-0.113492	NA	0.763035	-0.903145	-1.7099	0.445111	-0.972725
1	15	13	aPv084740_0	hypothetical protein	-0.28634	-0.194565	0.322912	-1.13827	-0.537655	-0.70259	-0.711104	0.420242	NA	-0.142795	0.331198	-1.00545	0.791033	NA
1	15	14	aPv118330_1	hypothetical protein	-0.62485	-0.021802	0.834342	-0.520206	-0.362569	-0.323931	0.112205	0.35305	NA	0.282254	0.235097	-0.972197	0.206789	0.0220087
1	15	15	aPv099730_1	hypothetical protein	0.437562	-0.236746	0.416077	-0.773369	0.322648	0.330246	-1.25037	0.574658	-0.290676	-0.0218794	NA	NA	-0.068718	NA
1	15	16	aPv025190_0	Pvstp1, putative	-1.28709	-0.316754	-0.346599	-0.471695	-0.624115	-0.5422	-1.2628	0.458913	NA	-0.139151	0.435324	-1.27312	0.101532	-0.306076
1	15	17	aPv082720_1	hypothetical protein	0.32753	0.296052	0.922478	0.604398	0.537481	0.453555	-0.236192	-0.292503	-0.692323	-0.313533	-0.978524	0.280716	-0.329025	-0.398759
1	15	18	aPv085700_0	uracil-DNA glycosylase, putative	-0.591119	-0.0890433	0.211958	0.0465009	0.0636561	-0.315728	0.0543339	-0.028762	NA	0.107014	-0.152012	-0.817985	-0.0898675	-0.245148
1	15	19	aPv086180_1	hypothetical protein	0.280486	-0.0081301	0.304553	0.23932	0.196636	-0.0451319	-0.442993	-0.642658	-1.18905	-0.369324	-0.920114	-1.05026	-0.461859	-0.993905
1	16	1	EMPTY		NA	NA	NA	NA	NA	NA	NA	NA	NA	NA	NA	NA	NA	NA
1	16	2	PvAMRU_000015300	#N/A	NA	3.62428	-1.13531	NA	NA	0.620651	NA	-0.794486	1.04797	-0.211963	-1.25958	-0.499575	-0.847971	0.308378
1	16	3	PvAMRU_010008400	#N/A	0.178696	0.00203523	0.789534	0.829942	0.281233	NA	NA	0.441339	NA	-0.203112	0.251724	-0.490722	-0.0340525	0.289013
1	16	4	PvSal1_120008300	#N/A	-0.454967	0.149484	-0.291121	-0.411335	-0.357577	0.0500403	0.220868	0.699104	NA	-0.576211	-0.163074	-0.926045	-0.0342889	0.605243
1	16	5	PvSal1_020007900	#N/A	0.156173	-0.292885	-0.931653	-0.511131	-0.683814	-0.171287	0.0463864	-1.74026	0.615793	-0.124208	-0.504319	-1.04094	0.171658	0.378509
1	16	6	0	#N/A	0.433462	0.132187	-0.963893	-0.286631	-0.0229904	0.0184887	-0.465639	-1.3642	-1.38803	-0.358961	-1.65255	-1.46068	-0.898724	-1.3114
1	16	7	aPv089890_0	hypothetical protein, conserved	0.154149	-0.0232111	-0.0178313	0.0672354	0.478123	-0.0316913	0.345999	-0.706279	NA	-1.06078	-0.26128	-1.34705	1.0483	NA
1	16	8	aPv081670_1	DNA (cytosine-5)-methyltransferase-like protein 2, putative	-0.086739	-0.649541	-0.847744	-0.0718279	0.184232	-0.350736	0.0343155	0.372827	1.23873	-0.214932	NA	-1.11131	-0.152983	1.03378
1	16	9	aPv118645_0	cytochrome c oxidase assembly protein, putative	1.25257	0.963259	0.723724	0.98372	1.47738	0.681539	0.86041	-0.406287	0.472085	0.273683	-0.631785	-0.678794	0.210254	NA
1	16	10	aPv084305_2	hypothetical protein	-0.0481932	-0.209088	0.153955	-0.114868	-0.0108665	-0.47374	-0.335971	-0.0140462	5.00044	0.779755	-0.687226	-1.34796	0.0517678	-0.078294
1	16	11	aPv092800_1	hypothetical protein, conserved	-0.000932799	-0.26382	-0.0510825	0.3114	0.275165	-0.0511988	-0.119953	0.525347	1.17177	1.60249	0.18153	-0.454826	0.666713	NA
1	16	12	aPv114585_7	SET domain containing protein	0.745594	-0.040047	0.885555	0.779025	0.761097	0.227974	-0.501479	0.727935	NA	-0.284957	0.433582	-1.27849	0.11031	-0.943719
1	16	13	aPv083320_0	TBC domain containing protein	-0.173794	-0.316072	0.0520407	0.00573237	0.018288	-0.452938	0.0586112	-0.0768176	NA	-0.165211	-0.755694	-0.32841	0.266658	NA
1	16	14	aPv095015_1	enolase, putative	0.866809	0.951105	-0.621886	1.03879	1.07486	-0.0663553	1.13275	-1.28133	-2.16058	-0.693412	-2.3707	-0.888192	-1.05441	-1.36532
1	16	15	aPv032690_0	variable surface protein Vir7, putative	-0.434488	-0.765015	-0.203753	-0.645797	-0.23406	-0.182534	-0.306179	0.795704	NA	0.0876269	-0.139143	-0.961766	-0.343549	0.490475
1	16	16	aPv097640_1	hypothetical protein, conserved	0.0830813	-0.180562	0.581142	-0.128381	0.00929685	-0.444561	-0.0851304	0.664249	NA	1.9664	0.153531	-0.493502	0.113934	NA
1	16	17	aPv122080_0	DNA-directed RNA polymerase II 13.3 kDa polypeptide, putative	0.099777	-0.134472	0.148897	0.249973	0.151572	-0.590216	0.18534	-0.383051	NA	0.207505	-0.398057	0.179239	-0.0133536	0.189231
1	16	18	aPv000010_0	hypothetical protein	0.548567	1.00145	0.831642	0.316186	-0.0643355	0.896885	0.201604	-1.30891	-3.08579	-1.0543	-2.95839	0.407888	-1.89922	-1.60641
1	16	19	aPv102130_1	hypothetical protein	-1.5381	-0.494964	-0.948459	-0.844905	-1.11085	-0.879814	-0.31793	-0.17534	NA	-0.391617	-0.215285	-1.31899	0.0366079	0.0725942
1	17	1	EMPTY		NA	NA	NA	NA	NA	NA	NA	NA	NA	NA	NA	NA	NA	NA
1	17	2	PvSal1_100010500	#N/A	3.12569	NA	0.149984	-0.563965	NA	0.517004	NA	0.0808305	NA	-0.0503512	-0.438228	-1.3879	-0.611532	0.31545
1	17	3	PvSal1_130006500	#N/A	1.11206	0.973235	NA	0.292226	1.06769	0.415022	-0.340882	-0.210661	1.05259	NA	0.00869422	NA	-0.0721687	NA
1	17	4	PvAMRU_120007900	#N/A	0.355826	0.00629921	-0.504386	0.625407	-0.62843	-0.461783	-0.397471	-0.207815	NA	-0.438025	NA	-1.0076	-0.0940772	NA
1	17	5	PvAMRU_000007500	#N/A	-0.0242184	0.00710607	NA	-0.533131	-0.669781	-0.252189	-0.270357	0.429283	0.781215	0.251207	-0.800379	-1.02441	-0.094425	0.506605
1	17	6	0	#N/A	0.324108	0.0876454	0.687737	-0.643241	NA	-0.0204528	-1.11946	0.83123	NA	1.08905	-0.354692	-0.994853	-0.262482	-0.333341
1	17	7	aPv117695_0	hemolysin, putative	1.21604	0.627139	0.177003	0.859575	1.05451	0.450895	0.663009	-0.130493	0.520492	0.858907	-0.288333	0.0404872	-0.468767	0.152736
1	17	8	aPv081285_1	selenocysteine-specific elongation factor selB homologue, putative	0.141431	-0.347691	-1.53412	0.0156631	0.0533922	-0.12772	-0.0847169	0.255882	NA	-0.783852	-0.286998	-1.1821	0.148263	0.00926412
1	17	9	aPv083040_5	hypothetical protein	0.567978	-0.228714	0.302612	-0.210321	0.0565459	-0.390861	-0.31802	0.0657343	NA	0.439956	-0.981177	-1.34493	-0.5556	-0.517462
1	17	10	aPv094980_1	cysteine -tRNA ligase, putative	-0.0173908	-0.320825	0.0780744	-0.871997	0.0461908	-0.0133196	-0.666794	-1.21997	NA	0.464806	-0.761209	-0.881154	-0.310037	-0.89898
1	17	11	aPv099020_0	hypothetical protein	-0.230728	-0.169801	0.328135	-0.105315	-0.0950323	-0.267406	-0.0197467	0.559306	NA	0.959843	-0.025242	-1.04157	0.102858	0.136349
1	17	12	aPv096035_0	hypothetical protein	1.6757	0.785496	0.611862	0.549171	1.18418	1.86778	0.0609192	-1.12002	-2.96335	-0.978071	-1.66447	0.351	-1.63758	-1.3242
1	17	13	aPv118590_2	hypothetical protein	-1.49902	-0.525332	-0.105458	-0.965157	-1.36276	-1.64222	-0.168239	1.01961	NA	0.547999	0.616735	-1.59461	0.242826	0.14901
1	17	14	aPv111005_1	flavoprotein subunit of succinate dehydrogenase, putative	0.342063	-0.0561346	-1.07408	0.0444204	0.74145	-0.367514	-0.148637	-0.113664	-1.48356	-0.149989	0.260165	-1.28702	-0.804743	-1.0299
1	17	15	aPv114805_0	hypothetical protein	-0.57936	-0.131246	-0.444474	-0.406648	-0.452822	-0.333983	-0.0233769	0.689275	NA	-0.139132	-0.0636249	-0.217753	-0.366212	NA
1	17	16	aPv119265_1	hypothetical protein	-0.0985133	-0.140218	0.752377	0.542187	0.394377	-0.246651	-0.0648592	-0.164989	NA	-0.618903	-0.555782	-0.391569	-0.606444	0.0542434
1	17	17	aPv100920_0	hypothetical protein	-0.402382	0.419739	-0.247103	0.446977	0.49565	-0.0780457	0.633122	-0.0753189	0.531468	-0.185549	0.402409	-0.716375	0.335998	-0.0279214
1	17	18	aPv121860_0	hypothetical protein	0.400652	-0.29063	-0.275259	-0.0747783	0.411693	-0.194688	-0.293585	0.0476689	NA	-0.0270598	0.102511	-1.38338	-0.0763952	0.034193
1	17	19	avPF14_0288_0	0	-0.645821	-0.123097	-1.15124	-0.545773	-1.05474	-1.72076	-0.697169	-0.178251	-0.823122	0.445016	-0.672527	-1.15678	0.139157	-0.688344
1	18	1	EMPTY		NA	NA	NA	NA	NA	NA	NA	NA	NA	NA	NA	NA	NA	NA
1	18	2	PvAMRU_000005700	#N/A	0.771752	0.292889	-0.00597078	NA	NA	-0.558719	NA	-0.136365	NA	-0.43304	-0.629853	-1.1518	-0.417795	1.35423
1	18	3	PvAMRU_000034700	#N/A	-0.222252	-0.386686	-1.37938	-0.598606	-0.515073	-0.517088	NA	0.249578	0.803089	-0.600759	-0.426791	-0.90988	-0.402119	0.660931
1	18	4	PvSal1_070011100	#N/A	-0.255214	-0.010789	-0.194494	-0.296886	-0.438353	0.0695998	0.0344506	0.519081	0.456327	-0.120216	-0.71239	-0.849203	-0.0359928	0.630608
1	18	5	PvSal1_000019600	#N/A	-1.1415	-0.50446	0.429755	-0.585799	-0.500437	-0.662457	-0.224089	0.914168	NA	-0.163486	-0.353508	-1.50489	0.107566	0.569837
1	18	6	0	#N/A	NA	0.673078	-0.537266	-1.02225	-0.531265	-0.183743	-0.0590557	-0.229855	-0.941749	-0.38167	-2.04476	-1.27571	-0.648358	-1.62714
1	18	7	aPv117465_0	hypothetical protein	0.245719	-0.110168	0.190157	0.628492	0.527381	0.655088	0.892703	1.29046	NA	0.262968	0.387441	-0.479015	-0.0207554	1.17857
1	18	8	aPv086115_1	glycerophosphoryl diester phosphodiesterase, putative	-0.569407	-0.343276	-0.900123	-0.292028	-0.141202	-0.44635	-0.176273	0.645403	NA	-0.268892	0.779777	-0.81567	-0.0130582	0.941108
1	18	9	aPv090040_1	hypothetical protein	-0.0614026	0.582122	-0.0109488	0.16866	0.487451	0.392909	0.357352	1.2834	NA	-0.479257	0.482454	-0.348952	0.369514	0.165986
1	18	10	aPv117305_4	hypothetical protein	-0.984663	-0.543663	-1.02777	-0.895543	-1.50858	-1.77799	-0.402659	0.896839	NA	0.455747	NA	-1.58723	-0.0704192	-0.0424531
1	18	11	aPv122295_1	hypothetical protein, conserved	0.250135	0.501141	9.41e-06	-0.0771852	0.127665	0.0529796	-0.371778	-0.082709	NA	-0.518505	-1.27209	-1.401	-0.252251	0.0836201
1	18	12	aPv095190_0	histone H2A, putative	-0.521798	-0.352512	-0.258066	-0.0387533	-0.125862	-0.600757	0.0563499	-0.0847982	-0.472459	-0.20645	-1.96861	-2.0786	-1.35749	0.107169
1	18	13	aPv085940_1	CTP synthase, putative	-0.529026	-0.646243	-0.336728	-0.721529	-0.44793	-0.503427	-0.286884	-0.932215	-0.830581	-0.00528702	-0.73674	-1.43534	-0.29694	-1.04767
1	18	14	aPv118085_1	hypothetical protein	-1.23124	-0.597243	-0.350216	-0.918817	-1.06993	-0.775282	-0.0764615	-0.825319	1.98467	-0.31964	-1.08944	-1.36006	-0.640524	-0.321116
1	18	15	aPv099540_1	glutamine synthetase, putative	-0.41098	-0.242524	-0.315374	0.0273212	-0.105631	-0.34809	-0.229417	0.0768261	NA	-0.579511	-0.932705	-1.1376	-0.0103788	NA
1	18	16	aPv111520_2	hypothetical protein	0.00807438	-0.00269173	0.222724	-0.163566	0.0612507	-0.261591	-0.280606	0.0546354	0.484634	-0.49176	-0.216883	-1.80258	-0.456439	-0.0397638
1	18	17	aPv080100_2	multidrug resistance protein (mdr1)	-0.231331	-0.280764	-0.29956	0.0585103	0.447305	0.0566198	-0.0885712	0.0702198	NA	-0.0553177	-0.605285	-0.849583	-0.119671	0.373644
1	18	18	aPv099765_1	NAD synthase, putative	0.211653	-0.00134957	-0.682315	0.0714936	0.0677023	-0.351265	-0.509806	-0.179132	-1.36995	-0.331392	-0.0326521	-0.608312	-0.165249	-0.646221
1	18	19	aPv085400_0	hypothetical protein	-0.0820135	-0.60275	-0.646361	-0.286112	-0.0174857	-0.300886	-0.565464	-0.308226	-0.40607	-0.259993	-0.433929	-1.63329	-0.387677	-0.840598
2	1	1	0	#N/A	0.515817	1.34828	NA	NA	-0.176269	NA	NA	NA	-0.0171761	0.73081	-0.686575	NA	1.21569	NA
2	1	2	PvSal1_000042600	#N/A	2.23184	-1.99962	-0.0899244	0.563268	0.832738	1.36092	-0.0834079	-0.00839349	0.306327	0.112105	-1.09574	NA	0.308904	NA
2	1	3	PvAMRU_040006400	#N/A	0.211117	-0.411439	-0.283022	-0.333344	-0.862295	0.155635	-0.0265761	0.158808	0.189713	0.0131336	-0.189564	-0.136852	-0.0413946	0.209412
2	1	4	PvSal1_070009000	#N/A	1.7593	-0.693501	0.486128	1.01371	NA	0.64131	0.129072	0.474974	NA	-0.487142	NA	-0.463393	0.805312	NA
2	1	5	Blank_H1	0	0.0460344	0.437804	-0.052796	-0.0114539	-0.664739	-0.487769	NA	1.18724	1.25119	1.3082	-1.32541	-2.25513	1.48429	NA
2	1	6	aPv099220_0	glycolipid transfer protein, putative	-0.143076	0.147996	-0.291737	0.427553	-0.0455005	0.373271	0.218615	0.0899275	-0.0619037	-0.274549	NA	0.565352	0.658604	NA
2	1	7	aPv092120_0	60S acidic ribosomal protein P0, putative	1.02989	1.03459	0.0329427	1.22233	0.859872	0.740319	1.01926	-0.609316	-1.54675	-0.960762	-2.75278	0.777061	-1.87242	-0.161876
2	1	8	aPv117135_0	hypothetical protein	0.537669	0.970031	-0.0662867	0.337943	0.702109	-0.145435	0.420279	NA	NA	0.724282	NA	0.571712	0.319441	NA
2	1	9	aPv001070_1	hypothetical protein	-0.220756	-0.324199	-0.144818	-0.222784	-0.676958	-0.366596	-0.252986	1.17117	-1.53761	1.07292	0.343797	-0.162441	0.230038	1.36955
2	1	10	aPv081270_2	phosphatidylinositol-4-phosphate 5-kinase, putative	-0.731094	-0.295536	-0.403388	-0.837268	-0.69025	-1.02223	-0.396889	-0.0817799	0.430178	0.195798	-0.52184	-1.0055	-0.0545348	-0.133011
2	1	11	aPv124075_1	hypothetical protein	-1.27929	-0.508255	-0.877819	-0.467493	-0.947551	-1.22038	-0.272461	0.874633	0.679037	-0.462235	-1.10236	-0.816277	-0.420967	0.212543
2	1	12	aPv086135_3	hypothetical protein	-0.405241	0.466816	0.505386	-0.882238	-0.837944	-0.798388	-1.27634	NA	1.8592	0.904733	NA	-0.81802	1.19069	-0.62165
2	1	13	aPv101370_1	hypothetical protein, conserved	-0.947881	-0.440398	NA	-0.743782	-0.508944	-1.01474	-0.676247	2.10037	0.459421	0.74438	-0.406295	-1.21939	0.14288	0.954546
2	1	14	aPv097010_0	hypothetical protein	0.493791	0.230296	-0.0286993	0.324188	0.406395	0.81823	-0.0139346	-0.792362	-1.21031	-0.312391	-1.67759	0.0350262	-1.06562	-0.804624
2	1	15	aPv101340_1	hypothetical protein	-0.737464	-0.131433	-0.289823	-0.278769	-0.669559	-0.402562	-0.2776	0.49382	2.20759	-0.118916	-0.384162	-0.550514	-2.26799	-0.321473
2	1	16	aPv117880_3	hypothetical protein	-0.320422	-1.16885	0.14093	0.00797042	-0.195765	0.841932	-0.10912	0.340751	-0.0876364	0.416594	-0.411417	-0.552618	-0.144477	0.118697
2	1	17	aPv098935_2	DEAD/DEAH box helicase, putative	-0.136423	0.123715	-0.438387	0.218446	-0.176742	-0.075326	-0.470766	-0.408812	-0.366268	-0.160528	-0.719811	-0.898124	0.293878	-0.481961
2	1	18	aPv095245_1	hypothetical protein	-1.36449	-0.389059	-0.707662	-0.902622	-1.69683	-0.826517	-0.0524453	-0.11938	0.360977	-0.0805195	-0.0696378	-1.0416	-0.348171	0.192521
2	1	19	aPv002610_2	hypothetical protein	-0.917158	-0.0461636	-0.458364	-0.69678	-1.06644	-1.40502	-0.225469	0.598813	-0.541662	-0.035539	-1.1217	-1.4659	-0.081477	-0.323812
2	2	1	0	#N/A	NA	NA	0.629919	0.314307	NA	1.05234	NA	NA	NA	NA	NA	0.233995	1.22806	0.863742
2	2	2	PvSal1_090007500	#N/A	0.85534	0.908827	0.336039	0.219687	0.44599	0.374943	0.107803	-0.0710234	0.450148	-0.194981	0.0234208	-0.764842	-0.382504	0.694184
2	2	3	PvAMRU_070011300	#N/A	0.720688	0.588896	0.978345	2.03849	-0.893899	0.0774189	NA	-0.124224	1.14625	-0.0486377	0.841542	0.229791	0.0258601	1.52843
2	2	4	PvAMRU_000022000	#N/A	0.228598	NA	NA	NA	NA	-0.107097	NA	NA	-1.3685	NA	NA	-0.526389	1.03472	NA
2	2	5	Blank_H4	0	0.0409441	0.492065	0.201513	-1.2265	-0.244896	-0.154019	0.206647	0.843832	NA	1.28095	NA	-1.92998	-2.60842	NA
2	2	6	aPv090865_1	actin, putative	0.855597	0.854851	0.271812	0.858325	0.7945	0.0209224	0.715796	1.22053	0.820654	-0.976222	1.17646	1.77354	1.52187	1.17547
2	2	7	aPv084665_1	hypothetical protein	0.371098	-0.0388806	-0.562335	0.783878	0.526567	0.125824	0.431906	-0.160136	-1.09693	-1.0229	-1.55141	0.646211	-1.20895	0.166111
2	2	8	aPv122405_1	adaptor-related protein complex 1, mu 1 subunit, putative	0.128965	0.67681	0.342509	0.66625	0.434503	0.12175	0.088349	NA	-0.56972	-0.627286	-0.946315	0.748661	-0.191823	0.0601802
2	2	9	aPv097935_1	subtilisin-like protease precursor, putative	-0.540225	-0.230525	-0.636829	-0.461604	-0.577733	-0.362508	-0.227906	0.551765	0.0050379	0.0320772	-0.732514	-0.249071	-0.418266	-0.035734
2	2	10	aPv124180_1	Negative elongation factor E, putative	0.683341	0.73554	0.131151	0.824617	0.673424	0.393257	-0.019026	-0.982452	-1.46856	-0.599435	-1.48804	-0.476079	-0.823817	-0.753869
2	2	11	aPv002750_1	origin recognition complex subunit 5, putative	-0.627128	-0.325852	0.129457	-0.647599	-0.557771	-0.33748	-0.175605	NA	1.22626	0.673259	-1.46551	-0.745667	-0.714318	0.505618
2	2	12	aPv078695_1	variable surface protein Vir29-like	-0.486593	-0.28325	-0.277436	-1.18573	-0.570276	-0.538116	-1.1324	-0.000464013	NA	-0.10649	-0.215101	-1.41686	0.0403894	-0.486808
2	2	13	aPv124130_0	hypothetical protein	-1.09587	-0.487757	-0.561021	-0.965824	-0.715014	-0.738968	-0.650198	0.413316	1.20566	-0.135181	-0.968832	-1.17948	-0.967677	0.0404529
2	2	14	aPv085550_5	hypothetical protein	-0.126144	-0.000840004	0.363125	-0.205925	-0.73853	-0.169598	-0.690126	0.566065	NA	-0.371956	NA	-1.16755	0.910539	-0.852435
2	2	15	aPv083180_1	hypothetical protein	-0.869042	-0.130205	-0.329422	-1.02149	-0.79223	0.285666	0.498852	0.664833	NA	-0.309061	-0.743738	1.03585	0.0701231	0.246953
2	2	16	aPv000825_1	hypothetical protein, conserved	-0.646721	-0.502553	-0.515914	-0.26842	-0.613801	-0.851538	-0.412527	0.447517	NA	0.241333	0.0368458	-0.545248	0.419952	0.722576
2	2	17	aPv082650_1	merozoite surface protein 7 precursor, putative	-1.15502	-0.316096	-0.369878	-0.322913	-0.673429	-0.369317	0.282841	-0.321481	0.272371	-0.055899	-0.993626	-1.60393	-0.148265	0.141785
2	2	18	aPv084230_0	nucleosome assembly protein 1, putative	-0.0181887	-0.159248	-0.141642	0.328515	0.135519	0.00299694	0.0233512	-0.505154	-0.925462	1.42199	-1.01064	-1.02587	-0.536252	-0.358944
2	2	19	aPv081220_0	hypothetical protein	-0.111373	0.0464996	0.398898	0.51975	-0.289915	-0.0742109	-0.103451	0.586677	-1.07908	0.0853329	-1.26961	0.654823	-0.0389114	-0.991151
2	3	1	0	#N/A	1.69206	0.917395	NA	NA	NA	NA	NA	NA	1.96224	NA	NA	-1.1726	1.03941	1.25582
2	3	2	PvSal1_040009000	#N/A	0.969192	-0.362394	-0.671701	-0.0434492	0.236108	0.47986	NA	0.114843	-1.25088	-0.0263582	-0.975351	-1.63548	0.410014	-0.0376598
2	3	3	PvSal1_100008600	#N/A	0.176371	-0.481933	-0.205294	-0.876796	-1.11621	-0.151536	0.129219	0.0831302	-0.773976	0.111789	-0.966663	-0.515322	-0.493178	-0.0440935
2	3	4	PvSal1_060005100	#N/A	-0.549066	0.180154	-0.494983	-0.0532603	-0.246916	1.37537	0.580416	0.221169	-1.95128	-0.744565	-1.3884	1.48745	-0.628765	0.483072
2	3	5	Blank_H7	0	0.258536	0.506639	-0.202662	-1.28682	-0.647166	0.895045	-0.948749	NA	NA	0.0663315	NA	NA	3.09704	NA
2	3	6	aPv098595_0	hypothetical protein	0.937984	-0.105809	0.374898	0.786433	0.605353	0.967587	0.221134	NA	0.601861	-0.118805	-0.0994398	0.625848	-0.690723	0.0642162
2	3	7	aPv087055_1	mRNA processing protein, putative	0.0688116	0.143652	1.67501	0.193778	-0.041296	-0.272288	-0.131842	0.763904	0.376341	-0.0344499	0.764836	-0.410985	-0.0719103	2.16334
2	3	8	aPv001925_1	hypothetical protein	-0.0197354	-0.23253	0.426581	0.74637	0.258704	0.21054	0.0453955	NA	NA	0.224354	-0.382293	0.358134	0.0493838	-0.36864
2	3	9	aPv084130_1	hypothetical protein	-0.292559	-0.135903	-0.389422	-0.755482	-0.503992	0.0203342	-0.456787	2.22214	-2.28952	1.19088	-0.339847	-0.737879	0.587747	NA
2	3	10	aPv100545_1	phenylalanyl-tRNA synthetase alpha chain, putative	-0.509227	-0.57435	-0.34779	-0.718573	-1.08886	-0.535101	-0.372355	0.0531088	-0.0586974	0.358799	-1.39228	-1.28655	-0.458849	-0.225826
2	3	11	aPv094620_1	hypothetical protein	0.455959	0.100971	0.0551962	0.669034	0.308642	0.659469	-0.458943	NA	0.271222	-0.382757	-0.86804	-0.478147	-0.184664	-0.126141
2	3	12	aPv117940_1	hypothetical protein	NA	-0.198383	-0.251475	NA	NA	0.166969	-0.838165	-0.664934	0.483317	0.547394	-1.06192	0.276343	-0.243853	-1.02381
2	3	13	aPv099810_1	hypothetical protein, conserved	-0.683884	-0.051834	0.357646	-0.0161292	-0.143042	0.0806895	-0.795371	1.45642	-0.147401	-0.394989	-0.0842296	-0.266436	-0.308808	0.273266
2	3	14	aPv117365_1	hypothetical protein	-0.483447	-0.544379	-1.1825	-0.658777	-1.59461	-0.996954	-0.0352321	0.540776	-0.00302706	-0.393163	-0.955813	-1.52595	-0.297592	0.0469809
2	3	15	aPv123300_5	hypothetical protein	-0.538996	-0.17041	0.4387	0.0687998	-0.305814	-0.572193	-0.616986	NA	0.629162	-0.588899	NA	NA	0.159135	-0.542864
2	3	16	aPv117175_3	dynein beta chain, putative	-0.676413	0.0631141	-0.415119	-0.608902	-0.962009	-0.557586	-0.283578	0.284824	0.897244	0.124939	-0.609138	-1.12405	-0.181794	0.109697
2	3	17	aPv122340_0	hypothetical protein	-0.679815	0.201362	-0.433853	-0.47351	-0.960536	-0.58854	0.293817	-0.067875	-0.565512	0.0872588	-0.935712	0.421538	-0.057962	-0.115293
2	3	18	aPv116990_1	hypothetical protein	-0.94927	-0.238641	-0.51459	-0.431873	-0.600647	-0.472265	-1.2308	0.0649198	-0.470999	-0.361442	-0.215883	-0.153596	-0.098205	0.780093
2	3	19	aPv001040_3	hypothetical protein	-0.331062	0.152171	-1.2016	-0.309907	-0.635967	-0.00626715	-0.266418	-0.0280194	-0.504447	-0.0663788	-0.800211	-0.556361	-0.561371	-0.256332
2	4	1	0	#N/A	-0.662807	2.07123	NA	NA	3.52772	0.0564424	NA	-0.0972587	NA	NA	NA	0.296923	0.771876	NA
2	4	2	PvSal1_140007300	#N/A	NA	NA	0.536592	NA	NA	0.759756	NA	-0.291822	-0.104341	0.33587	-0.479265	-1.98498	-0.21478	-0.153972
2	4	3	PvSal1_090008600	#N/A	0.310961	-0.0790729	-0.127761	2.37673	1.60602	0.165583	NA	-0.0594706	-2.08545	-0.0742124	-1.9226	0.391924	-1.41388	0.00151624
2	4	4	PvSal1_020011100	#N/A	0.299812	-0.77346	NA	0.190991	-0.269852	-0.516415	0.45609	1.41835	0.880992	NA	-0.309122	0.141103	1.02006	1.30664
2	4	5	Blank_H10	0	0.00813187	0.195052	NA	-1.23231	-1.33015	-0.170542	-0.658845	NA	-0.482703	1.28659	NA	-1.49771	1.1404	-2.22363
2	4	6	aPv115105_1	hypothetical protein	0.117855	-0.565989	NA	0.165164	0.0378059	-0.923137	0.00135701	-0.000171125	0.881481	-0.075914	1.09277	-0.544423	0.618617	0.0609311
2	4	7	aPv083500_1	hypothetical protein, conserved	0.768714	0.746565	-0.250873	0.794661	0.565905	0.171853	0.336297	-0.271701	-0.93638	-0.299989	-0.938483	0.849897	-0.328369	-0.277029
2	4	8	aPv010100_1	variable surface protein Vir18, putative	-1.22576	-0.949531	-0.533704	-1.63219	-1.83467	-1.10608	-0.344095	-0.266847	0.547905	-0.543143	-0.640087	-1.37393	-0.135753	0.542013
2	4	9	aPv083035_1	phosphoenolpyruvate carboxykinase , putative	-0.632741	-0.542809	-0.152719	0.434727	-0.9273	-0.122367	-1.48333	-0.386348	-0.702403	-0.528576	-2.64021	-0.433489	-1.99822	-0.736718
2	4	10	avPF07_0033_0	0	-0.513664	-0.225349	-0.586477	-0.190323	-0.0909426	-0.121099	-0.852905	NA	1.59973	0.901128	NA	-1.22785	1.25281	NA
2	4	11	aPv119230_0	hypothetical protein	1.43785	1.22296	-0.0490252	0.528091	0.981006	2.04226	0.360654	-1.96687	-2.70263	-1.61639	-3.32825	0.57431	-1.82558	-1.70774
2	4	12	aPv089380_1	hypothetical protein	-0.729532	-0.310616	-0.210594	0.157766	-0.278652	-0.265538	-0.284107	NA	-0.0479017	-0.142614	-0.305094	0.288918	0.393011	0.228439
2	4	13	aPv114145_1	merozoite surface protein 10, putative	-0.968046	-0.211578	0.275244	-0.513291	-0.70693	0.158995	-0.472157	NA	NA	-0.199368	-0.0235399	-0.721966	0.0250481	NA
2	4	14	aPv122035_0	hypothetical protein	-0.715617	-0.33205	-0.787721	-0.788006	-0.794558	-0.949304	-0.903045	0.139914	0.408319	0.0556865	NA	-1.42812	-0.480313	0.370912
2	4	15	aPv082690_0	hypothetical protein	-0.36776	-0.257713	-0.903798	0.108024	-0.30595	0.0180144	-0.0126493	1.88269	NA	0.00102287	-0.0991901	-0.1133	0.225614	2.46658
2	4	16	aPv122370_1	hypothetical protein, conserved	-0.517142	-0.366024	-0.28691	-0.48759	-0.247666	-1.13606	-0.644437	-0.0207579	NA	0.0212054	-0.95009	-0.289277	0.517599	NA
2	4	17	aPv034190_1	variable surface protein Vir14-related	-0.576601	-0.0225118	-0.732744	-0.192957	-0.203641	-0.865516	-0.46968	-0.0651032	-1.19039	0.284033	-0.427603	-0.373312	1.02428	0.152265
2	4	18	aPv002875_0	heat shock protein, putative	-0.242305	-0.0581982	-0.305608	0.0939252	-0.297444	-0.864494	-0.209104	-0.0957499	-1.08413	-0.315466	-0.785798	-0.779818	-0.387041	-0.207175
2	4	19	aPv085395_0	hypothetical protein, conserved	-0.140303	-0.183089	-0.863914	0.36748	-0.162899	-0.246742	-0.13922	-0.587586	-0.36769	0.195653	-1.15864	-0.394369	-0.397229	-0.120743
2	5	1	0	#N/A	1.15172	0.857965	-0.451714	1.07199	NA	1.56792	NA	-1.60604	NA	1.45088	NA	NA	NA	NA
2	5	2	PvAMRU_070008400	#N/A	NA	0.657556	NA	1.50949	-0.066666	-0.221791	NA	NA	NA	-0.397518	NA	0.482886	1.50831	NA
2	5	3	PvSal1_000007000	#N/A	1.82573	1.35428	1.47043	1.15367	1.15209	0.210202	1.25094	-0.492452	-1.41951	-0.282435	-1.99192	-1.34598	-0.963243	-0.34805
2	5	4	PvSal1_000030100	#N/A	1.40329	0.146768	NA	1.52891	-0.176147	1.03447	NA	0.400538	1.26019	NA	NA	-1.24583	1.39224	NA
2	5	5	PvSal1_000029100	#N/A	NA	1.04617	NA	NA	NA	1.16396	0.52546	NA	1.24548	NA	0.730169	NA	1.48927	NA
2	5	6	aPv116895_1	hypothetical protein	-0.156807	-0.311902	0.432466	-0.224837	-0.137725	-0.48824	0.0971219	NA	0.132453	-0.241339	0.0894506	0.255111	-0.00681122	0.293898
2	5	7	aPv122215_1	hypothetical protein	-0.0271831	-0.210133	NA	-0.577427	0.0920107	-0.0373444	-1.68142	NA	NA	-0.801246	NA	NA	0.734515	NA
2	5	8	aPv100705_0	hypothetical protein	-0.0767951	0.33398	0.736557	0.632657	0.445724	1.3616	0.176018	-0.549745	-2.66024	-0.984044	-2.33856	1.57545	-3.10382	-0.290384
2	5	9	aPv082595_0	hypothetical protein, conserved	0.315582	0.0304627	0.27838	1.13699	0.362391	1.02069	0.345912	0.238191	-1.7796	-0.362429	-1.96535	1.05564	0.418933	0.288856
2	5	10	aPv083170_2	hypothetical protein	-0.950658	-0.93315	-0.249582	-0.0770914	-0.388316	-0.37381	-0.222827	0.265902	0.426871	-0.108081	-0.246846	-0.893842	-0.280009	-0.452856
2	5	11	aPv091870_0	hypothetical protein	0.0738804	0.227488	-0.0746676	0.320988	0.000912012	0.602907	-0.0557491	0.0783311	-0.109843	0.417718	-0.32818	0.36238	0.0419986	-0.274158
2	5	12	aPv098890_1	hypothetical protein	0.537497	-0.17006	0.219692	0.598042	-0.100128	-0.118145	-0.726319	0.645472	0.619975	-0.382954	NA	-0.406939	0.787481	NA
2	5	13	aPv119720_0	26S proteasome regulatory particle non-ATPase subunit12, putative	0.610451	0.325334	-0.300665	0.810936	0.628404	0.288022	0.417552	-0.560821	-1.40129	-0.722464	-1.44767	0.128799	-0.359703	-0.0500343
2	5	14	aPv080645_1	hypothetical protein	0.400599	0.171842	-0.499971	0.427843	0.449938	-0.00962748	-0.398687	-0.0367757	-0.0669451	-0.26622	NA	-0.383244	0.220621	-0.184038
2	5	15	avPFE0350c_0	0	-1.66161	-0.2871	-1.49586	-0.995343	-0.975488	-1.34813	-0.506341	NA	NA	-0.192664	-0.328464	-1.34274	-0.238766	-0.13035
2	5	16	aPv090925_1	protein kinase domain containing protein	-1.01322	-0.445414	-0.62726	-0.889153	-1.28373	-0.807254	-0.249901	0.20213	-0.217245	0.248006	-1.02531	-1.20175	-0.00261474	0.284391
2	5	17	aPv079740_1	hypothetical protein	-0.449917	0.109889	-1.11273	-0.0101137	-0.362269	0.238218	-0.147551	0.245856	0.0560323	0.0541686	-0.636186	-0.229288	0.232745	0.436462
2	5	18	aPv082735_1	sporozoite surface protein 2	-1.293	-0.777956	-1.03497	-0.801573	-1.34217	-1.04005	-0.509006	-0.191184	0.479352	-0.186543	-1.06866	-1.51832	-0.305518	0.0581017
2	5	19	aPv081630_4	ubiquitin carboxyl-terminal hydrolase family 2, putative	-0.501146	-0.0742158	-0.576762	-0.445841	-0.76201	-0.787449	-0.333045	-0.314447	-1.03874	-0.0953512	-0.8298	-1.49074	-0.408057	0.197659
2	6	1	0	#N/A	-0.446234	0.4113	NA	NA	NA	NA	NA	NA	NA	1.15978	NA	NA	1.97458	NA
2	6	2	PvSal1_000044400	#N/A	NA	NA	0.440798	1.37304	NA	0.732754	NA	NA	0.234321	-0.0740515	NA	NA	0.650996	NA
2	6	3	PvSal1_010007100	#N/A	1.65653	0.322329	1.58821	1.16111	1.39623	1.69451	0.423042	NA	NA	-0.193017	NA	0.190924	0.808105	NA
2	6	4	PvSal1_080007100	#N/A	2.21794	1.2554	0.901556	0.214568	0.409061	1.58407	-1.11323	0.945718	-0.0650966	-0.141125	-0.507055	-1.36475	-0.513415	0.166695
2	6	5	PvSal1_000045300	#N/A	-0.147824	-0.0219626	NA	-0.655863	-0.779461	-0.614251	-2.42784	NA	-0.789888	1.55447	-0.644338	-1.049	1.04878	0.628406
2	6	6	aPv101550_0	hypothetical protein, conserved	-0.507211	-0.620182	-1.16487	-0.482054	-0.636563	-0.758647	-1.95112	-1.31402	NA	-2.01714	0.117548	-1.27375	0.584634	-0.870558
2	6	7	aPv081620_1	DNA mismatch repair protein PMS2, putative	0.444599	-0.173753	0.0369995	0.429025	0.306645	-0.0678189	-0.531279	NA	1.22049	0.0589226	NA	0.321152	-0.0880232	NA
2	6	8	aPv119650_1	hypothetical protein, conserved	0.0480206	0.0888439	NA	0.239588	0.00515155	0.0231565	0.131486	NA	NA	0.225709	NA	0.0621767	1.21987	1.49929
2	6	9	aPv097890_1	histone deacetylase, putative	-0.430861	0.160286	-0.230886	-0.0149154	-0.292666	-0.630086	-0.250442	0.5081	NA	-0.145506	0.202355	-0.402929	0.721648	NA
2	6	10	aPv082400_2	myosin PfM-C, putative	0.368284	0.481897	0.618553	0.808871	0.357126	0.724994	0.0676588	-0.316074	-0.408457	0.677496	-0.00559092	1.04171	0.243204	-0.152947
2	6	11	aPv086265_1	hypothetical protein	-0.0992069	-0.0439676	-0.0296137	0.229945	0.00220723	0.58996	-0.318534	0.20138	0.308274	0.19722	NA	0.296411	0.207322	0.834351
2	6	12	aPv113980_1	malate:quinone oxidoreductase, putative	-0.362974	0.0944082	-0.545529	0.518987	-0.137407	0.163285	-0.0524322	0.562199	NA	0.490718	0.536237	1.18857	0.534782	0.521404
2	6	13	aPv092550_2	hypothetical protein	-0.847235	0.00359015	-0.623334	-0.356555	-0.500851	0.106601	-0.3596	0.496284	1.01903	0.179659	-0.62946	-0.648991	0.148547	0.423777
2	6	14	aPv088875_3	hypothetical protein	-0.133645	0.184406	0.20008	0.302982	-0.00988283	0.123678	0.206074	NA	0.632961	0.41315	0.12511	0.0999431	0.25076	NA
2	6	15	avPF10_0268_0	0	-0.607266	-0.150939	-0.658855	-0.571716	-0.857885	-0.482123	-0.318058	-0.463246	-0.636969	-0.514837	-0.809271	-1.2458	0.166733	0.446765
2	6	16	aPv080495_1	hypothetical protein, conserved	-0.95939	0.0764743	-0.507727	-0.28062	-0.852413	-0.721106	-0.379231	-0.0585042	0.472316	0.0107464	-0.892817	-0.870796	0.179871	0.43194
2	6	17	aPv080240_1	protein phosphatase 2c, putative	0.0276732	0.236361	-0.750708	0.227565	-0.221691	-0.572639	-0.322378	-0.386711	-0.92439	-0.223857	-0.915764	-0.31896	-0.453061	-0.29245
2	6	18	aPv084190_0	high mobility group protein, putative	0.510704	0.968299	0.282945	0.822008	0.566781	0.135916	-0.421312	-0.501246	-2.57599	-0.750352	-1.60785	0.610587	-1.25757	-0.39307
2	6	19	aPv101530_0	hypothetical protein	0.224227	1.04972	NA	0.0193426	-0.0173657	1.33278	-0.372651	-0.673515	-2.95458	NA	-2.53645	0.92051	-2.44229	-1.07983
2	7	1	0	#N/A	-0.830795	0.460513	-1.17892	1.00426	-0.0865936	NA	NA	-0.399504	NA	1.29486	0.384041	NA	1.33711	-1.43957
2	7	2	PvSal1_120010100	#N/A	0.978417	1.17699	2.37635	1.63551	1.09464	0.170079	-1.74058	NA	0.445275	0.214411	-0.355193	-0.709894	0.217384	0.978425
2	7	3	PvSal1_070006300	#N/A	1.76312	0.860442	NA	1.65152	1.03459	2.08223	NA	NA	-0.0713873	1.95022	-2.6784	0.338288	0.75474	0.706718
2	7	4	PvAMRU_090008700	#N/A	0.272435	0.172951	NA	0.294475	0.381323	0.533937	0.044811	NA	NA	0.0418197	0.0751374	0.185268	0.718691	0.534042
2	7	5	PvAMRU_100006400	#N/A	0.973707	-0.0367729	2.38716	0.111296	NA	0.226267	NA	0.974431	-0.255818	-0.179578	NA	0.473153	-0.0775349	0.977452
2	7	6	aPv103155_1	variable surface protein Vir12-related	1.02846	0.578478	-0.58755	0.149843	0.266245	0.196577	-0.424205	NA	1.53415	-0.0903318	-0.599492	-0.778695	0.903562	-2.27876
2	7	7	aPv092145_1	PF16 protein, putative	-0.239768	-0.170138	-0.612959	-0.0857276	0.0335445	-0.287015	0.0388895	0.536527	NA	0.375935	-1.05703	-0.532006	0.601861	NA
2	7	8	aPv085595_0	hypothetical protein	0.290296	-0.432949	NA	0.681883	0.248405	0.586027	0.244261	0.710232	-1.62538	0.295531	NA	0.43377	1.18909	NA
2	7	9	aPv085315_1	PP1-like protein serine/threonine phosphatase, putative	-0.229402	-0.162194	0.770592	0.280225	-0.0456274	0.622154	0.313999	0.0856668	1.35984	0.185548	-0.364771	1.61819	1.00425	1.55743
2	7	10	aPv094720_0	hypothetical protein	-0.141531	0.0496531	0.379102	0.287907	0.11037	0.0820524	-0.551121	-0.19154	0.870965	0.977048	-0.768775	0.970767	0.284247	0.249254
2	7	11	aPv094580_2	asparagine-rich antigen, putative	-0.204809	-0.085546	0.437662	0.505347	0.268415	-0.128248	-0.286372	0.207841	0.388742	0.239737	1.30067	0.27608	0.492743	0.760161
2	7	12	aPv116655_6	hypothetical protein	-1.19323	-0.616953	0.786767	0.0305212	-1.07698	-1.10977	-0.491204	-0.163573	0.123007	0.109134	-0.840045	-0.164674	-0.0658845	0.119116
2	7	13	aPv119335_1	EH (for Eps15 Homology) domain containing protein	-0.141865	0.38046	-0.273727	0.19593	-0.0663411	-0.270125	-0.0575821	0.600949	1.06021	0.280567	-0.165639	1.02461	0.0488551	0.013849
2	7	14	aPv096190_0	hypothetical protein	-0.701958	-0.00428708	-0.798186	-0.217772	-0.681935	-0.616527	-0.526736	-0.697356	-0.284066	0.00739704	-0.146769	-0.543881	0.540936	-0.0282774
2	7	15	aPv089600_0	hypothetical protein, conserved	-0.936588	-0.462953	-0.901543	-0.735178	-1.13601	-1.1165	-0.357521	0.0720609	0.262521	-0.223071	-0.756923	-1.17248	-0.691268	0.516351
2	7	16	aPv091980_0	tRNA (guanine-N(7)-)-methyltransferase, putative	0.848406	0.39813	0.661312	1.18962	0.529109	0.625761	0.53626	-0.145642	-1.14581	-0.0932587	-0.745904	1.38537	-0.268937	-0.106717
2	7	17	aPv099740_1	protein kinase, putative	-0.848736	-0.0333554	-0.716864	-0.243338	-0.844163	-0.705007	-0.168674	0.0606295	-0.793486	NA	-1.17169	-0.259077	-0.0164191	0.262545
2	7	18	aPv091085_1	hypothetical protein	-1.17418	0.00418736	-1.46418	-1.06219	-1.36135	-1.14513	-0.245146	0.188018	-0.256651	0.0810104	-0.527159	-0.698266	-0.0874707	0.196025
2	7	19	aPv099790_0	hypothetical protein, conserved	-0.562197	0.188636	-0.595245	0.15329	-0.37318	-0.220183	-0.23126	-0.400762	-1.9542	0.0631084	-1.84705	0.561587	-0.56296	-0.55353
2	8	1	0	#N/A	0.322691	0.371674	NA	NA	NA	-4.71586	NA	NA	1.74224	0.87872	NA	0.0894051	0.902716	NA
2	8	2	PvSal1_110005100	#N/A	NA	0.86026	-0.846429	NA	NA	0.553197	-0.25137	-0.243293	0.0591726	0.321583	0.038343	0.933001	0.284118	0.447626
2	8	3	PvAMRU_010010200	#N/A	-0.0592088	-0.190039	-0.161873	0.285145	-0.575575	0.387715	-2.6058	NA	1.30457	0.0799614	1.95059	NA	0.814937	NA
2	8	4	PvAMRU_070008700	#N/A	1.26771	0.863643	NA	1.38715	NA	0.64472	0.377642	NA	0.891838	NA	NA	0.421504	1.05504	NA
2	8	5	PvAMRU_020006600	#N/A	-0.168112	0.981855	NA	NA	NA	-0.397292	NA	0.78375	0.714154	NA	-0.59671	NA	0.721337	NA
2	8	6	aPv103670_1	variable surface protein Vir6-like	0.13622	-0.0343145	0.102771	0.249871	-0.0176362	-0.176739	0.0415988	1.05721	1.84135	0.0102468	NA	-1.9625	0.915584	-0.29275
2	8	7	aPv083260_1	nucleoside transporter 1, putative	0.441384	0.101034	0.855949	0.797019	0.659644	0.0124627	0.503869	0.249944	-0.663802	-0.00431565	-1.08779	1.0796	0.775191	0.142909
2	8	8	aPv114880_1	hypothetical protein	0.954274	0.8444	1.16457	0.450241	0.749738	0.399149	-0.646767	-0.066414	-1.5697	-0.5371	-0.675217	0.213846	0.0559938	-0.415098
2	8	9	aPv103160_0	variable surface protein Vir10-like	-0.0220224	-0.0425817	0.647538	-0.629353	-0.101899	0.0906845	-1.73459	-0.261369	NA	0.441049	NA	NA	0.984639	NA
2	8	10	aPv089550_1	hypothetical protein	0.28143	0.339754	1.3182	0.554112	0.434402	0.519877	0.0858506	1.28425	-0.350361	-0.242458	NA	0.819149	0.908071	-0.978147
2	8	11	aPv117575_1	hypothetical protein, conserved	-0.381466	0.263407	-0.593472	-0.0986324	-0.112997	-0.0261542	-0.3864	0.0508662	-0.364209	-0.17985	0.0562124	0.570812	0.316371	NA
2	8	12	aPv094275_1	hypothetical protein	0.151874	0.314054	0.949609	0.574648	0.0441837	0.993999	-0.523319	NA	-0.0219825	0.0262649	NA	-0.743166	0.338524	NA
2	8	13	aPv000795_3	hypothetical protein	-0.510817	-0.155442	-0.616698	-0.615275	-0.844513	-0.376655	-0.808635	0.493003	2.67582	-0.199142	1.05288	0.898098	0.526456	0.642516
2	8	14	aPv090120_0	hypothetical protein	-0.665757	-0.0725965	-0.538889	0.315452	-0.40866	0.387609	0.047669	0.0179456	-1.40009	-0.518103	-0.0607335	1.00771	-1.02088	-0.171078
2	8	15	aPv085290_1	hypothetical protein	-0.694951	-0.0310065	0.280244	0.00118216	-0.294349	-0.972775	-0.647431	0.549064	NA	NA	NA	0.260394	0.0829899	0.804972
2	8	16	aPv123035_1	hypothetical protein, conserved	-0.951314	-0.139479	-0.545492	-0.614866	-0.875514	-0.896588	-0.0710441	-0.226286	-0.324948	-0.184402	-1.02751	-0.206843	0.238251	0.334599
2	8	17	aPv083275_0	hypothetical protein	-0.586691	0.40924	-0.0821784	0.31281	-0.193024	0.0434227	0.704257	-0.200778	-1.3954	0.100973	-1.41111	0.790242	-0.0265361	-0.114655
2	8	18	aPv123250_1	hypothetical proein, conserved	-0.0826633	0.0876281	-0.0380081	0.310958	-0.0353806	-0.129243	0.179094	-0.615881	-1.54459	-0.0869645	-0.801504	0.660755	-0.339394	-1.14496
2	8	19	aPv119660_1	hypothetical protein, conserved	0.479404	0.854891	0.282361	0.711777	0.2905	0.573118	-0.258906	-0.34185	-1.61127	-0.360346	-1.9431	0.738266	-1.22293	-1.14755
2	9	1	0	#N/A	1.03089	0.12366	0.625056	1.49788	0.825641	NA	NA	-0.583026	NA	1.21318	NA	NA	1.56713	NA
2	9	2	PvSal1_010006600	#N/A	NA	NA	0.401723	NA	NA	0.0573325	NA	0.302838	0.501462	-0.1206	-1.58025	-0.262247	-0.239397	0.552824
2	9	3	PvSal1_000029500	#N/A	1.71759	-0.0354177	3.12631	1.24734	0.63314	1.0929	NA	-0.166671	1.32926	0.149223	NA	0.804324	0.866772	NA
2	9	4	PvAMRU_000014200	#N/A	1.90611	0.79295	NA	0.573701	0.368173	0.924938	-2.03754	-2.27375	0.703722	NA	NA	-0.25826	1.15278	0.258016
2	9	5	PvSal1_140006500	#N/A	2.13252	1.25346	-0.358325	0.368646	NA	1.98047	0.0352345	0.482418	-0.52758	-0.177788	-0.862246	1.35711	-0.710512	0.303152
2	9	6	aPv087150_0	hypothetical protein, conserved	1.02665	0.267815	0.884022	0.773989	0.602607	1.39601	0.263675	-0.806252	-2.2171	-0.429566	-3.53474	1.39571	-1.87218	-1.11326
2	9	7	aPv113275_0	hypothetical protein, conserved	-0.687243	-0.493661	0.578457	-0.322411	-0.563679	0.00868294	-0.0929956	-0.457213	-0.0745379	0.207538	-1.05844	-0.278361	-1.12485	0.323902
2	9	8	aPv092315_1	protein disulfide isomerase, putative	1.00682	0.516252	0.719599	1.26895	0.888035	0.632	0.203833	NA	NA	0.277274	0.564846	1.88225	0.958586	NA
2	9	9	aPv082450_0	hypothetical protein	-0.0775496	0.266101	0.53998	0.112827	-0.243737	0.292739	-1.17854	0.751033	NA	0.608742	1.26481	NA	1.52439	NA
2	9	10	aPv099360_1	gamma-glutamylcysteine synthetase, putative	-1.06062	-0.684097	-0.20594	-0.878326	-1.60848	-1.33173	-0.201342	0.424485	0.733728	0.482003	-0.805669	-1.16218	-0.489726	-0.13638
2	9	11	aPv100905_0	50S ribosomal protein L23, putative	1.39709	0.656847	0.481087	0.643277	0.553756	0.804966	0.433004	-0.512189	-1.09498	-0.584593	-1.87762	1.24381	-1.37973	0.100369
2	9	12	aPv114005_0	hypothetical protein	0.0619385	0.513945	1.19542	0.423213	0.32387	0.0929329	-0.204767	-0.937235	-2.37822	-1.25625	-0.909895	0.363592	-1.3279	0.239624
2	9	13	aPv100990_1	DEAD/DEAH box helicase, putative	-0.55479	0.147385	-0.125326	-0.215175	-0.478007	-0.617914	-0.320787	-0.120545	0.290512	-0.0909484	-0.663964	-0.540472	-0.107648	0.55417
2	9	14	aPv091645_0	hypothetical protein	-0.471487	-0.251385	-0.659098	-0.15709	-0.287834	-0.238672	-0.0553237	0.0164658	-0.246054	-0.59777	-1.04486	-0.289859	-0.160737	0.425473
2	9	15	aPv085385_0	Ctr copper transporter domain containing protein	-0.206492	0.103053	-0.237446	0.100726	0.0227478	-0.279902	-0.676434	0.957373	1.16708	0.0926093	NA	0.462917	0.0837328	-0.176713
2	9	16	aPv085155_1	CorA-like Mg2+ transporter protein, putative	-0.493758	0.0425901	-0.585274	-0.0848589	-0.0974525	-0.59745	-0.633717	-0.256284	-0.113537	-0.210302	0.13758	0.350966	0.478363	-0.597001
2	9	17	aPv002515_0	hypothetical protein	0.618956	0.312851	0.431319	0.487647	-0.314821	0.720316	-0.300112	-0.49051	-0.828655	-0.356079	-1.14523	0.638197	-0.311546	-0.180881
2	9	18	avPF14_0289_0	0	-1.41389	-0.718516	-1.10084	-0.890974	-0.805827	-0.78747	-0.589353	0.161747	-0.184887	0.0698241	-0.955738	-1.22133	0.156206	0.531127
2	9	19	aPv087745_5	hypothetical protein	-0.862352	-0.0613	-0.18012	0.179193	-0.298211	-0.706321	-0.447645	-0.474682	NA	0.179604	-0.705595	-0.947985	-0.101075	-0.388154
2	10	1	0	#N/A	0.665261	-1.39185	0.202517	0.27137	NA	NA	-0.612955	NA	0.559024	2.42979	NA	NA	1.67554	0.734788
2	10	2	PvSal1_120010700	#N/A	0.162909	0.245842	2.83036	NA	NA	0.402838	-0.293218	0.171295	0.696074	-0.444918	NA	-2.00291	0.56795	1.56982
2	10	3	PvSal1_000046100	#N/A	1.19973	0.560333	-1.1707	1.2211	1.72172	1.00658	-2.09572	0.214108	0.557326	0.113975	-0.522593	NA	0.16366	NA
2	10	4	PvAMRU_000019100	#N/A	0.0199326	-1.00146	-1.55478	0.75533	NA	-0.327768	0.289758	1.65494	0.580946	0.024272	-0.648529	1.22326	-0.115693	1.29628
2	10	5	PvAMRU_020005000	#N/A	1.03724	1.20437	NA	2.16997	0.544692	1.13497	NA	NA	-0.36532	NA	-1.12564	0.633426	1.2851	-0.0360347
2	10	6	aPv123145_1	hypothetical protein	0.903895	0.308948	1.6883	0.665287	0.769253	0.699447	-0.343154	-2.16299	-2.84432	-1.1055	-1.97683	-0.260493	-2.34407	-1.05509
2	10	7	aPv080630_1	glutathione synthetase, putative	1.23148	0.183826	1.18467	1.12417	0.816746	0.845401	0.60239	NA	0.609334	0.310287	0.581236	0.371263	0.350521	-0.429683
2	10	8	aPv001880_1	hypothetical protein, conserved	0.1418	0.307556	0.681138	0.0320084	0.197331	0.220818	0.192957	0.148171	0.635863	-0.325583	-0.635273	0.796968	0.343645	0.0156218
2	10	9	aPv082905_2	hypothetical protein	-0.216224	0.106769	0.618767	0.364821	0.153825	-0.150705	-0.447983	0.443049	1.12113	1.20788	1.03283	-0.547108	-0.33424	NA
2	10	10	aPv084880_1	hypothetical protein	-0.680286	-0.375493	0.126991	-0.454801	-0.791827	-0.452279	-0.248992	0.833675	-0.16604	1.36555	-0.115467	-0.040286	0.321685	0.94101
2	10	11	aPv114520_0	hypothetical protein	-1.03471	-0.0610523	-0.468084	-1.00664	-1.34552	-0.622359	-0.193445	0.0742773	0.464535	0.63446	-0.606434	-0.252119	-0.141317	0.608361
2	10	12	aPv089100_0	hypothetical protein	-0.2437	0.0659781	0.616479	-0.19407	-0.0750266	0.249569	-0.100249	0.328934	-1.05035	-0.143716	NA	1.30862	0.416482	-0.332768
2	10	13	aPv115420_3	hypothetical protein	-0.870371	-0.302207	-0.358827	-0.965102	-1.22196	-1.34721	-0.571458	-0.579483	-0.26065	-0.118357	-0.781601	-1.18312	-0.503771	-0.204314
2	10	14	aPv111200_1	26S proteasome non-ATPase regulatory subunit 13, putative	0.19047	0.262014	-0.0733657	0.489566	0.150827	0.277929	0.29224	-1.2004	-1.98213	-0.589119	-1.96111	1.22172	-2.09623	-0.542571
2	10	15	aPv090060_3	hypothetical protein	0.272791	-0.332175	-0.279611	0.0553783	-0.00688522	0.407779	-0.478941	NA	NA	-0.0338591	NA	0.49276	0.645443	NA
2	10	16	aPv098610_2	hypothetical protein	-0.548724	0.25533	-0.989129	-0.169815	-0.47132	-0.438577	-0.16113	-0.516869	0.173154	-0.0283594	-0.355551	0.381677	0.351217	0.450279
2	10	17	aPv117500_1	hypothetical protein	-0.0156497	0.0775294	-0.0627109	-0.0211504	-0.356075	-0.355946	-0.355943	-0.253573	-0.290777	-0.105856	0.0563608	0.429093	0.431322	-0.380458
2	10	18	aPv123345_0	iron-sulfur subunit of succinate dehydrogenase, putative	-0.943146	-0.620326	-0.396488	0.0581531	-0.541581	-0.664993	-0.233812	-0.0434996	0.837745	0.122869	-0.420903	0.403779	0.121445	0.397614
2	10	19	aPv088035_4	hypothetical protein	-0.461987	0.23471	-0.64254	0.207498	-0.452705	-0.904935	-0.661941	-0.600876	NA	-0.0301506	-0.662758	-0.777402	0.204517	-0.711234
2	11	1	0	#N/A	1.72755	NA	NA	1.53518	-0.197947	0.624107	NA	0.113039	-0.772706	0.934478	NA	-1.80097	1.34224	NA
2	11	2	PvAMRU_000037100	#N/A	0.606444	-0.324445	NA	1.65979	NA	-0.247673	NA	0.550673	NA	-0.48762	NA	NA	1.11748	0.688485
2	11	3	PvSal1_010010100	#N/A	-0.414534	NA	-1.41965	1.25675	-0.188945	0.832178	1.12685	0.214391	0.318618	0.251707	-0.802515	NA	0.0775065	NA
2	11	4	PvAMRU_000025800	#N/A	-0.62839	NA	-1.22077	-0.548384	-2.23413	NA	-2.12793	0.237018	0.573055	0.160845	0.160006	NA	0.787186	NA
2	11	5	PvSal1_000005500	#N/A	1.23483	0.263005	NA	1.32742	NA	1.53939	0.545466	NA	0.88079	NA	-0.354523	NA	1.35519	1.66953
2	11	6	aPv089870_0	hypothetical protein	0.644032	-0.188216	-1.2904	0.364977	0.475511	-0.428815	-0.680644	NA	NA	1.79981	-0.624999	NA	1.49422	NA
2	11	7	aPv081605_0	hypothetical protein	-0.0695086	0.117709	0.620209	0.113172	-0.204597	-0.301339	-0.0537144	-0.0819869	0.32216	-0.717119	-0.618014	-0.332871	0.571766	0.72885
2	11	8	aPv092630_4	hypothetical protein	0.136459	-0.0641962	0.261914	-0.0344722	-0.0928885	0.239795	0.00557398	-0.997378	0.766366	0.256312	-0.570419	-0.652802	0.00668811	0.350329
2	11	9	aPv092440_0	casein kinase I, putative	1.00721	0.569649	0.915641	0.963566	0.906264	1.65526	0.285537	-0.575618	-1.27715	-0.506084	-1.07509	0.515695	-1.11305	-1.2205
2	11	10	aPv052690_0	variable surface protein Vir4-related	-0.738043	-0.258229	-0.0327438	-0.633799	-0.888709	0.46289	-0.997652	0.47758	NA	1.18064	-1.18306	0.244442	1.04262	-0.383891
2	11	11	aPv085520_1	hypothetical protein	0.219242	0.0298435	0.57049	0.167151	0.025147	-0.568698	-0.193497	-0.0276294	NA	-0.0181592	-0.140192	0.304229	0.14773	0.580017
2	11	12	aPv085175_0	hypothetical protein	0.391838	0.99602	0.519017	0.557171	0.338335	0.757482	0.744185	-0.816006	-2.04285	-0.905128	-0.821956	1.06716	-1.24685	-0.717915
2	11	13	aPv091750_2	hypothetical protein	-0.692143	0.00100917	0.529874	0.289322	-0.317784	-0.236781	-0.363171	-0.430051	-1.15782	0.451867	-0.582353	-0.303227	-0.358835	-0.100649
2	11	14	aPv116905_1	hypothetical protein	-0.721189	-0.0291252	-0.732452	-0.742372	-0.560823	-0.503314	-0.244295	0.0512105	NA	-0.340428	3.09396	0.467893	-0.6064	-0.328634
2	11	15	aPv115050_1	hypothetical protein	-0.337918	-0.316469	-0.928168	-0.18135	-0.660457	0.0632916	-0.611225	0.412525	1.06995	-0.489359	NA	NA	0.872484	0.621126
2	11	16	aPv091265_1	hypothetical protein	0.294324	-0.311846	-0.730004	-0.104546	-0.297288	-0.79696	-0.665284	-0.861673	-0.979328	-0.419616	-0.188757	-0.545426	0.186787	NA
2	11	17	aPv082350_3	hypothetical protein	-0.296309	0.277495	0.0153299	0.302449	-0.477521	0.426512	-0.20367	-0.657474	-1.18815	-0.388918	-1.31496	-0.44039	-0.259506	-0.270698
2	11	18	aPv080395_1	hypothetical protein, conserved	-0.48301	0.0590036	-0.967805	-0.356084	-0.540498	-0.605923	-0.116733	-0.190495	-0.19377	0.00224449	-0.467615	-0.0434918	0.133298	0.306432
2	11	19	aPv114350_1	hypothetical protein	-0.708086	-0.296943	-0.891073	-0.820223	-0.622286	-0.926897	-0.374542	-0.449683	-0.223888	0.118623	-0.816583	0.569472	0.0174453	0.0437469
2	12	1	0	#N/A	-0.471734	0.891736	-0.201989	0.773751	0.840303	NA	NA	NA	NA	1.73135	NA	NA	1.49455	NA
2	12	2	PvSal1_010008800	#N/A	-0.531173	2.29979	0.983153	NA	NA	-0.581853	NA	0.12027	NA	-0.232659	NA	-1.35183	0.116849	0.99504
2	12	3	PvSal1_000044700	#N/A	1.58589	1.57029	-0.304851	0.710843	1.58773	0.979007	0.19391	-0.130311	0.97034	0.0403664	0.666083	0.42924	0.232824	0.799448
2	12	4	PvSal1_140005100	#N/A	0.698083	NA	0.934472	NA	0.127598	1.39023	NA	-1.29895	-2.4272	-0.517696	-2.49951	-1.91399	-1.29505	-0.156648
2	12	5	PvAMRU_120007100	#N/A	1.68064	1.2105	NA	0.321797	NA	1.89128	0.0678569	NA	-1.89065	NA	NA	0.431772	1.53494	-0.349408
2	12	6	aPv091765_3	hypothetical protein, conserved	0.252704	-0.00655075	0.0208703	0.223476	0.301188	-0.356556	-0.275992	-0.87774	-0.349692	-0.620042	-1.05828	0.301546	-0.153711	0.401411
2	12	7	aPv089405_1	MAC/Perforin domain containing protein	0.69784	-0.151639	1.19438	0.860926	0.605164	0.408948	0.139994	1.10813	2.21831	-0.222265	NA	0.26412	0.231932	-0.306821
2	12	8	aPv114410_1	oxidoreductase, short-chain dehydrogenase family, putative	1.18378	0.636002	0.178117	1.02413	0.983479	0.88893	0.645383	0.421033	1.19311	-0.224652	0.246082	1.30178	1.81946	NA
2	12	9	aPv118245_0	hypothetical protein	-0.463215	-0.294879	0.00846064	-0.0114229	-0.23758	-0.386437	0.354009	0.0605132	-0.294241	-0.0994033	0.00476141	0.732664	0.440276	0.258443
2	12	10	aPv118405_1	hypothetical protein, conserved	0.113228	-0.139121	0.227884	NA	NA	0.199718	0.92767	0.20895	0.922153	0.201027	-0.123952	0.922524	0.151448	0.240297
2	12	11	aPv000665_1	hypothetical protein	-0.0719966	-0.42508	-0.407363	0.15772	-0.0856169	0.103912	-0.168293	-0.263203	NA	0.851045	1.2255	1.05821	-0.142097	-0.730852
2	12	12	aPv097685_1	merozoite surface protein 3b, putative	0.182224	0.45108	-0.5903	0.665928	-0.65051	NA	-0.0551894	-0.326114	1.30577	1.09029	NA	0.332417	0.00627414	-0.710964
2	12	13	aPv111300_0	brix domain containing protein	-0.290882	0.23281	0.226234	-0.118711	-0.310746	-0.141842	0.0224141	-0.384215	-0.847072	-0.655482	-0.720217	-0.423886	0.0510909	-0.505097
2	12	14	aPv093580_1	mitogen-activated protein kinase organizer 1, putative	-0.218792	-0.587828	-0.481092	-0.464288	-0.907236	0.732996	-0.399324	0.132128	1.10289	-0.308369	NA	0.467127	0.0297833	1.47847
2	12	15	aPv094465_2	regulator of nonsense transcripts, putative	-0.510399	-0.223694	-0.122586	-0.327895	-0.760282	-0.395858	-0.407262	-0.0124805	0.332381	-0.462915	NA	-0.295796	0.400125	-0.121387
2	12	16	aPv098980_1	Nucleotide-binding protein 1, putative	-1.04004	-0.155839	-0.757992	-0.650607	-0.858329	-0.388913	-0.197218	-0.133017	0.168317	-0.781223	-0.27548	0.127228	-0.415379	0.241781
2	12	17	aPv101410_0	vacuolar protein sorting 26, putative	-0.660612	0.000348931	-0.621043	-0.124552	-0.420732	-0.918752	-0.491476	0.0189188	-0.692561	0.0592596	-0.299751	0.0383979	0.287875	-0.473551
2	12	18	avPFF0885w_0	0	-0.921714	-9.31e-05	-0.814506	-0.920173	-1.05149	-1.01613	-0.580346	-0.344517	NA	-0.389841	-0.504156	-1.57967	0.0263443	0.0515425
2	12	19	aPv119820_0	PFC0600w, putative	0.533734	1.05141	0.427321	0.870427	0.568029	0.426048	0.484389	0.00662711	-1.08308	0.288346	-1.62569	0.843329	-0.829121	-0.220243
2	13	1	EMPTY		NA	NA	NA	NA	NA	NA	NA	NA	NA	NA	NA	NA	NA	NA
2	13	2	PvSal1_000005900	#N/A	NA	3.94981	NA	NA	NA	0.281643	NA	-0.022677	0.792571	-0.214795	NA	0.10065	0.465392	1.14034
2	13	3	PvSal1_070011000	#N/A	-0.0506035	-0.545675	-0.684918	-0.034609	-0.79399	0.101054	0.0044801	-0.123621	0.490985	0.121804	0.154182	-0.254332	0.101535	0.104669
2	13	4	PvSal1_010006200	#N/A	1.74562	1.58563	2.02594	1.8696	NA	1.30084	0.990502	-0.411778	0.515142	-0.106862	NA	1.1725	0.756618	1.1613
2	13	5	PvAMRU_010005000	#N/A	0.674748	0.634432	-0.313546	1.29001	NA	-0.2639	-1.77992	0.0219695	-0.0975105	-0.494336	-1.29461	0.452092	-0.534213	0.645363
2	13	6	aPv092715_0	hypothetical protein	-0.392463	-0.63485	-0.842634	-0.239151	-0.235553	-0.261371	-0.023515	NA	0.241729	0.243427	0.912314	1.10043	NA	NA
2	13	7	aPv117100_1	1-deoxy-D-xylulose 5-phosphate reductoisomerase, putative	0.0220115	0.211994	0.855136	0.401787	0.269265	0.344571	0.133328	-0.281553	0.127455	-0.0784817	-0.507953	-0.0662542	0.40724	-0.567283
2	13	8	aPv121940_1	hypothetical protein	-0.0553191	-0.314473	-0.473344	0.14717	0.15223	0.354588	0.661633	0.0220793	NA	-0.263477	NA	0.0547533	0.898793	NA
2	13	9	aPv119305_0	thioredoxin-like redox-active protein, putative	0.810217	0.366409	0.371376	1.14425	0.781512	0.863059	0.498196	0.452254	-0.171969	0.31663	0.0321058	0.450774	0.93401	0.151232
2	13	10	aPv122105_1	hypothetical protein	-0.726436	-0.302518	-1.45852	-0.448566	-0.958392	-1.06999	-0.569432	-1.76615	-0.426863	0.0935839	-0.59867	-1.86358	-0.572803	-1.06707
2	13	11	aPv004505_0	hypothetical protein	0.341654	-0.195614	-0.348112	0.0145327	-0.561962	2.10973	-0.556806	0.125494	NA	0.219917	1.03331	NA	0.373449	NA
2	13	12	aPv123160_1	hypothetical protein	0.273564	0.291875	0.93254	0.563585	0.48193	0.374712	-0.122373	0.178338	0.00784949	-0.589412	0.825167	0.979995	-0.409195	1.00388
2	13	13	aPv111555_0	orotidine 5' monophosphate decarboxylase, putative	0.295038	0.206616	0.719554	0.315252	0.467574	0.284596	0.165763	-0.758133	-2.49827	-0.26071	-1.34813	0.640723	-0.585162	-0.493327
2	13	14	aPv092055_1	GPI8p transamidase, putative	-0.875607	-0.23271	-0.431728	-0.122489	-0.538699	-0.128824	-0.588727	0.278883	0.544387	-0.0445424	NA	0.20621	-0.0801584	NA
2	13	15	aPv094505_0	hypothetical protein, conserved	0.637838	0.374049	-0.240395	0.633545	0.303854	0.874091	-0.200318	-1.23008	-2.40225	-0.91215	-1.54291	0.465673	-1.07392	-0.725086
2	13	16	aPv111495_0	hypothetical protein, conserved	0.0749855	0.631729	-0.190018	0.722975	0.200069	0.801812	0.0100096	-0.652938	-2.27643	-0.556051	-1.76105	1.33429	-1.54017	-0.332161
2	13	17	aPv001620_0	hypothetical protein	-0.930825	0.0706407	-0.861601	-0.22411	-0.853037	-0.305521	-0.825045	0.244535	1.01065	0.121622	2.5656	-0.866772	0.818505	1.79223
2	13	18	aPv097855_0	hypothetical protein, conserved	-0.288374	-0.275658	0.1593	0.197505	0.0858907	-0.0633042	-0.369249	-0.295601	-2.05772	-0.51345	-1.87061	-0.243262	-0.948502	-0.77554
2	13	19	aPv100680_1	hypothetical protein	-0.623375	-0.700014	-0.816411	-0.691401	-0.919234	-0.90117	-0.729645	-0.167113	-0.18251	0.113244	-0.0537105	-0.733418	0.339501	-1.2599
2	14	1	EMPTY		NA	NA	NA	NA	NA	NA	NA	NA	NA	NA	NA	NA	NA	NA
2	14	2	PvSal1_120012700	#N/A	-0.4913	1.62607	0.935817	NA	NA	-0.144077	NA	-0.102618	NA	0.195059	-0.98465	-0.998229	-0.106467	1.00984
2	14	3	PvAMRU_010006500	#N/A	-0.338011	-0.00452141	-0.764624	-0.36141	-0.674331	-0.22972	0.0309949	0.175575	0.598517	-0.319572	-0.590254	-0.825201	1.02816	0.298301
2	14	4	PvAMRU_000045300	#N/A	-0.26664	-0.849056	NA	0.93417	-0.0315142	1.11577	-0.670334	-0.0884056	0.459303	NA	-0.312769	2.12208	0.719071	NA
2	14	5	PvSal1_140009100	#N/A	NA	0.468555	NA	-0.267243	NA	0.20118	1.99544	NA	NA	NA	-0.0531053	0.662376	2.19156	0.814087
2	14	6	aPv101355_1	protein phosphatase 2C domain containing protein	0.175824	0.102679	0.829192	0.0435943	0.120183	0.130604	-0.100498	NA	NA	0.514614	-0.524797	NA	0.636557	NA
2	14	7	aPv068190_1	variable surface protein Vir18, putative	-0.0376553	0.974729	0.347717	0.397049	0.425173	-0.699023	0.35523	NA	-0.161278	-0.407449	-0.467242	-0.669323	0.703371	0.409923
2	14	8	aPv083175_0	ubiquitin-conjugating enzyme E2, putative	0.883755	-0.173365	0.876762	1.12497	0.848065	1.19881	0.0797443	-0.913142	1.84194	-0.325978	-1.12399	1.02232	0.449387	-1.49702
2	14	9	aPv089765_1	hypothetical protein, conserved	0.851257	1.15955	0.179718	0.645663	0.579778	1.61022	0.696743	-0.392928	-1.70871	-1.48856	-1.62667	1.46379	-1.30059	-0.234555
2	14	10	aPv099565_0	hypothetical protein, conserved	0.655759	0.130104	0.552969	0.733814	0.763187	1.0152	-0.0480409	-0.250548	-1.28051	0.150616	-0.290894	0.292606	0.671687	-1.19057
2	14	11	aPv101005_0	hypothetical protein	0.292347	0.169687	-0.222064	0.515528	0.290363	1.55928	0.024257	0.591795	-0.0852703	0.240084	1.00063	0.671597	0.856055	0.540074
2	14	12	aPv117240_1	hypothetical protein	0.324673	0.238622	-0.094891	0.845882	0.563204	0.965953	-0.918126	0.287814	-1.05705	-1.08583	0.211419	-0.410674	-0.483544	-0.518458
2	14	13	aPv113390_2	hypothetical protein, conserved	0.738326	0.79069	0.619148	0.881238	0.642399	0.539699	-0.293517	-0.15646	-0.741041	-0.465046	0.072422	-0.0161553	0.254735	-1.18643
2	14	14	aPv114835_1	glutamyl-tRNA synthetase, putative	-0.106318	0.607947	-0.541013	0.250731	-0.320631	0.315631	-0.18346	0.408261	NA	-0.821655	0.182757	1.17222	1.01914	NA
2	14	15	aPv082980_1	mannosyltransferase-III, putative	-0.251484	0.39285	-0.598392	0.343668	-0.175131	0.245497	-0.268582	0.0557787	-0.522564	0.330366	-0.0749094	0.0371727	0.115488	-0.191783
2	14	16	aPv086290_2	hypothetical protein	0.162504	0.192286	-0.429947	0.241354	0.0127085	1.00222	-0.109389	0.0552134	-0.407232	-0.735631	2.03473	1.19326	0.20514	NA
2	14	17	aPv081845_0	hypothetical protein	0.748082	0.707472	-0.207299	0.161404	0.149848	1.19347	0.103966	-0.553428	-1.13699	-0.544511	-1.00882	0.0927343	0.0175358	-0.985293
2	14	18	aPv094820_1	hypothetical protein, conserved	-0.75312	-0.354276	-0.412406	0.156058	-0.270905	-0.012916	-0.55122	-0.316683	NA	-0.406358	-0.428439	-0.680523	-0.0450352	0.449644
2	14	19	aPv113905_4	hypothetical protein, conserved	-0.733519	-0.20861	-0.771847	-0.520134	-0.869263	-0.996761	-1.12426	-0.30537	-0.318615	-0.110494	-0.83444	-0.802278	-0.0557769	-0.964098
2	15	1	EMPTY		NA	NA	NA	NA	2.93173	NA	NA	NA	NA	NA	NA	NA	NA	NA
2	15	2	PvSal1_120011000	#N/A	3.30302	1.19724	0.24145	0.24781	0.953983	-0.336045	NA	-0.526113	0.496588	-0.340362	-1.53718	-1.58397	0.0222173	0.545454
2	15	3	PvSal1_090006500	#N/A	1.85963	1.0279	-0.615677	1.29971	1.42629	0.272634	0.838085	0.244912	0.0440478	0.303932	0.0540632	-1.20086	0.456818	0.34993
2	15	4	PvAMRU_140005100	#N/A	0.641828	0.740115	-1.16474	-0.0870893	-0.864252	1.55556	-1.01365	-0.0918486	0.603467	-0.159588	-0.896679	NA	0.318938	NA
2	15	5	PvAMRU_010006100	#N/A	-0.552734	-0.103316	NA	0.652277	NA	NA	0.0474555	NA	1.04074	1.20618	NA	NA	1.30502	1.42152
2	15	6	aPv114580_0	hypothetical protein	1.44095	1.00058	1.47757	1.00213	1.04878	0.740946	1.33034	0.234052	0.786019	-0.630958	-0.68866	1.04376	-0.19716	NA
2	15	7	aPv117150_1	26S proteasome subunit, putative	-0.574986	-0.169198	0.682841	-0.498822	-0.204064	-0.585459	0.164507	0.376061	0.633204	-0.449872	-1.13648	-0.343082	-0.275817	0.521923
2	15	8	aPv080525_1	asparagine-tRNA ligase, putative	-0.0577785	-0.115701	0.0764528	0.148364	-0.000363266	-0.0926834	0.0809508	0.00767264	-1.78579	-0.720676	-1.83705	0.485678	-1.60381	-0.993021
2	15	9	aPv000870_1	mitochondrial carrier protein, putative	-0.404034	-0.799789	0.140568	0.111141	-0.527598	-0.764082	0.110206	0.523194	NA	-0.365195	0.147509	-0.227055	0.932676	1.25236
2	15	10	aPv100540_1	hypothetical protein	-0.691668	-0.562025	-0.0720589	-0.326112	-1.0329	-0.752964	-0.272001	0.618536	1.32002	0.103744	-0.0532889	-1.11775	0.472193	0.645931
2	15	11	aPv099695_0	hypothetical protein, conserved	-0.950697	0.012253	0.253016	0.0702369	-0.418233	0.0883913	-0.133665	-0.0530471	-0.398615	-0.533472	-0.39571	0.736294	-0.387642	0.242779
2	15	12	aPv001905_0	ADP-ribosylation factor, putative	-0.177249	-0.576281	-0.327446	0.0634907	-0.176068	0.379468	-0.54634	-0.368244	-0.487217	-0.227833	NA	NA	0.639149	NA
2	15	13	aPv098950_2	hypothetical protein	0.788167	-0.131745	-0.686797	-0.469232	-0.615536	0.00439533	-1.19288	-0.179823	-0.409265	-0.482834	-0.12421	-0.487277	0.515848	NA
2	15	14	aPv089270_0	hypothetical protein	-0.0852843	0.413456	0.675277	0.000862598	0.0245502	-0.0417367	-0.168551	-0.598456	-1.08456	-0.563511	-1.26803	0.0464221	-0.318349	0.281694
2	15	15	aPv003995_0	hypothetical protein	0.685033	1.08184	0.173699	0.878009	0.463552	1.30826	0.43996	-0.927171	-2.22347	-0.788603	-1.9087	1.6708	-1.23965	-0.282318
2	15	16	aPv087075_0	30S ribosomal protein S6, puatative	0.150775	0.253865	-0.495427	-0.210927	-0.0957974	0.119014	-0.344797	-0.175429	0.0523385	-0.309991	-0.114495	-0.18984	-0.25067	-0.581601
2	15	17	aPv038690_0	variable surface protein Vir35-like	0.169326	0.0161083	-0.447599	-0.415006	-0.140528	0.131057	-0.473701	-0.214337	0.671333	0.138129	0.440264	-1.34372	0.0829004	-1.75926
2	15	18	aPv114330_0	Plasmodium falciparum CPW-WPC domain containing protein	-0.567895	1.43758	-0.156962	0.152039	-0.136594	0.232841	0.729167	-0.479175	-1.74149	-0.0919781	-1.79021	0.946076	-0.6858	-0.414523
2	15	19	aPv123930_1	hypothetical protein	-0.682213	-0.200114	-0.350724	-0.222551	-0.773808	-0.748588	-0.445604	-0.280478	0.497376	0.105487	-0.60262	-0.583229	0.390769	NA
2	16	1	EMPTY		NA	NA	NA	NA	NA	NA	NA	NA	NA	NA	NA	NA	NA	NA
2	16	2	PvSal1_000024900	#N/A	-0.428278	2.37229	1.12293	0.674737	NA	0.289101	NA	-0.00774103	0.59127	-0.410944	-1.03806	NA	-0.157929	NA
2	16	3	PvAMRU_000013900	#N/A	0.240039	0.138891	-1.06534	0.790827	-0.322726	0.59259	NA	-0.0773858	NA	0.0355279	NA	NA	0.0664666	NA
2	16	4	PvAMRU_020009600	#N/A	-0.386657	-1.68574	NA	0.608118	-0.939559	0.498804	-1.06523	NA	0.281564	NA	-1.02278	1.89448	0.675473	0.518928
2	16	5	PvSal1_000024000	#N/A	2.17373	2.06837	NA	NA	1.67516	2.3064	NA	NA	-3.27417	1.18252	-3.57562	-2.97736	1.14867	-2.61155
2	16	6	aPv118360_1	hypothetical protein, conserved	-0.659568	0.0627106	0.452984	-0.628205	-1.02895	-0.750139	-0.151872	NA	NA	-0.307949	0.270535	NA	1.61733	-0.269669
2	16	7	aPv083000_1	40S ribosomal protein S6, putative	1.03164	0.561248	1.5484	0.703342	0.952608	0.414742	0.24068	-1.48397	-1.99869	-0.598203	0.112899	0.536439	-1.53075	-1.09976
2	16	8	aPv117405_1	hypothetical protein	-0.201856	-0.430129	-0.128985	-0.310598	-0.520496	-0.557152	-0.132592	-0.300733	1.06488	-0.474243	-0.0201066	-0.693301	0.185373	-0.00210793
2	16	9	aPv094810_1	QF122 antigen, putative	1.53594	1.312	1.78185	1.47541	1.66224	1.62999	0.401054	-0.651133	-0.719782	-1.05945	-0.774331	0.181903	-0.321201	-1.26483
2	16	10	aPv124050_1	hypothetical protein	0.736336	0.515546	-0.388359	0.745744	0.555615	0.527563	-0.167644	0.0218288	-0.000851385	-0.222213	-1.21406	-0.165509	0.335432	-0.203467
2	16	11	aPv117835_0	hypothetical protein	-0.159792	-0.138839	-0.264777	0.441887	-0.0794892	0.416118	0.0639291	0.197376	-0.958748	-0.802886	-1.28977	0.0371552	0.950054	-1.02214
2	16	12	aPv122915_0	hypothetical protein	-0.371486	0.23959	NA	0.0727758	-0.131548	0.436989	0.0366927	NA	-1.29721	-0.293686	0.470387	0.364669	0.476244	NA
2	16	13	aPv080515_0	ribose 5-phosphate epimerase, putative	0.189309	0.266942	0.423584	0.0731336	-0.0381266	-0.599136	0.0480889	-0.13291	-0.752721	-0.59696	-0.571474	-0.430536	-0.563312	-0.42804
2	16	14	aPv089950_1	bifunctional dihydrofolate reductase-thymidylate synthase 1, putative	-0.0634131	0.173112	-0.00256146	0.190349	0.0965431	0.102426	0.28182	-0.717964	-1.16823	-0.576865	-0.508396	0.83342	-0.622225	-0.151461
2	16	15	aPv092180_0	hypothetical protein	-0.781679	0.892952	-0.383618	0.541813	-0.146941	0.431659	1.0711	-0.388194	0.295499	0.0180069	NA	1.57751	-0.22598	-0.684804
2	16	16	aPv100795_1	hypothetical protein	-0.51846	0.0865504	-0.95514	0.610086	-0.214347	0.836432	0.148634	-0.132614	-1.13024	-0.379137	-0.816856	1.05835	0.468492	-0.902892
2	16	17	aPv099880_0	hypothetical protein	-0.715551	0.320661	-1.17641	-0.555425	-0.73846	-0.583694	-0.330693	-0.000947343	NA	0.310657	-0.97982	-1.01641	0.291843	0.25561
2	16	18	aPv091300_4	hypothetical protein	-0.502997	-0.387221	-0.975004	-0.44923	-0.580982	-0.616216	-0.292155	-0.464469	-0.104781	0.00687314	-0.383079	-0.938535	0.23024	NA
2	16	19	aPv117830_1	hypothetical protein	-0.315606	-0.102553	-0.582545	0.333325	-0.16281	-0.226697	-0.777519	-0.263885	-0.14113	0.234862	0.494568	-0.474359	0.397254	NA
2	17	1	EMPTY		NA	NA	NA	NA	NA	NA	NA	NA	NA	NA	NA	NA	NA	NA
2	17	2	PvSal1_000006400	#N/A	2.00836	1.66446	1.22517	1.4676	1.62209	1.93148	-0.701125	-0.76307	NA	-0.103806	-0.626211	NA	-0.047237	NA
2	17	3	PvSal1_060005400	#N/A	-0.578505	-0.723906	-1.07595	-0.68873	-1.13071	0.167085	-0.0868096	-0.14029	1.32213	-0.0325079	-1.532	-0.572661	0.12937	0.283141
2	17	4	PvSal1_000008100	#N/A	0.964287	1.38547	-0.14468	-0.544868	0.498629	0.293089	-1.11815	-0.22211	-2.63997	-0.586469	-3.05451	1.27062	-0.953748	-0.213046
2	17	5	PvSal1_120006400	#N/A	2.16234	-0.21279	NA	-0.0489057	1.70262	1.38403	NA	NA	NA	1.50455	NA	NA	1.78333	NA
2	17	6	aPv085490_1	glutathione reductase, putative	1.53946	0.73872	1.33499	1.32363	1.27617	0.845523	0.814722	-0.750162	-1.16886	-0.811807	-1.86054	1.20046	-1.06861	-0.262517
2	17	7	aPv003845_1	serine-repeat antigen 4	0.139451	0.291811	0.45154	0.38557	0.499091	0.243192	0.148758	0.447459	0.459858	-0.419726	-0.513384	0.274728	0.48093	NA
2	17	8	aPv114825_0	protein kinase Crk2	1.51564	0.17716	-1.09161	NA	NA	-0.00280391	-0.183209	NA	0.658118	0.318206	-0.313159	-0.063365	2.18358	NA
2	17	9	aPv083215_0	hypothetical protein, conserved	1.01105	0.427466	0.792332	0.396168	0.528136	1.33514	-0.228767	NA	0.170465	-0.831297	0.194598	0.466126	-0.437262	0.158072
2	17	10	aPv099070_0	hypothetical protein	0.756208	0.13106	0.039656	0.816649	0.572799	0.785116	0.142794	0.0537111	-0.8676	-0.503264	-1.41243	0.38576	0.150132	-0.677657
2	17	11	aPv113315_1	hypothetical protein	-0.789554	-0.319063	-0.559054	-0.863538	-0.99902	-0.504298	-0.183417	-0.215842	-1.14778	0.00731048	-0.877233	-0.363442	-0.298956	-0.121251
2	17	12	aPv082465_1	hypothetical protein	0.0876184	0.0715982	0.0593541	0.0212592	-0.166371	-0.0425354	-0.139858	-0.559938	-1.76268	-0.430778	-0.371523	-0.291058	-0.316329	-0.30848
2	17	13	aPv086335_1	hypothetical protein	-0.248221	-0.268897	-1.52857	-0.31961	-0.410803	-0.778737	-0.775807	-1.37867	-2.36654	-0.639792	-2.17635	-2.06847	-0.700058	-1.75166
2	17	14	aPv110860_0	hypothetical protein	-0.106439	0.615123	0.0805127	0.277665	0.0441747	0.0734051	-0.0163714	-0.489855	-1.60148	-0.218964	-1.27821	0.564129	-0.84453	-0.329156
2	17	15	aPv092270_1	hypothetical protein	-0.544686	-0.409624	-1.12873	0.672355	-0.229954	0.606622	-0.306507	-0.0126169	-1.28889	-0.191075	-1.63494	1.14891	-0.271573	0.363304
2	17	16	aPv091830_1	hypothetical protein	0.48986	0.410149	-0.509389	0.50785	0.456022	0.952079	-0.249666	-0.198849	NA	-0.637789	2.08409	0.477957	0.775081	-0.249249
2	17	17	aPv081240_1	replication factor c, putative	-0.68898	-0.638332	-0.774241	-0.251081	-0.513195	-0.13314	-0.312314	0.346709	-0.52923	-0.195902	-0.41119	-0.0725406	NA	-0.354198
2	17	18	aPv111155_1	hypothetical protein, conserved	-0.77585	-0.407575	-1.05188	-0.491823	-0.771555	-0.518278	-0.380959	-0.451508	0.621373	-0.130277	0.860442	-0.4734	0.0470971	NA
2	17	19	aPv090050_0	Got1 domain containing protein	-0.141527	0.110257	-0.215775	0.09793	-0.407859	1.14417	0.701496	-0.376998	-2.58008	-0.0958062	-2.23033	1.34678	-1.1747	-0.44369
2	18	1	EMPTY		NA	NA	NA	NA	NA	NA	NA	NA	NA	NA	NA	NA	NA	NA
2	18	2	PvAMRU_130008300	#N/A	1.05138	-0.11758	-1.55268	0.534361	0.848482	-0.0121155	-3.89223	-0.273395	NA	0.0519525	NA	1.92378	0.268616	NA
2	18	3	PvAMRU_000031200	#N/A	-0.522917	-0.0580432	-0.86412	-0.463826	-0.927313	-0.888259	-0.224207	0.0485908	NA	-0.691151	NA	-0.903339	0.609732	0.998912
2	18	4	PvAMRU_120009700	#N/A	0.367932	0.406652	0.442534	0.41125	-0.203509	-0.191716	0.222478	-0.287272	NA	-0.321316	-0.923264	-0.317445	0.745408	0.758655
2	18	5	PvAMRU_000031100	#N/A	0.0742699	0.131356	0.813859	1.30651	NA	-0.0650953	NA	0.963443	1.07469	NA	NA	-0.266291	1.57221	0.567275
2	18	6	Blank_F10	0	-0.655904	0.232343	-0.764903	-0.11777	-0.542542	-0.705226	-0.503562	-0.913065	NA	0.276977	NA	-0.275888	1.06723	0.404703
2	18	7	aPv113345_3	ARID/BRIGHT DNA binding domain containing protein	0.374341	0.280142	-0.829664	0.324784	0.581732	0.444549	-0.40673	NA	0.948443	-0.767717	0.583044	0.160862	1.43988	NA
2	18	8	aPv100750_1	hypothetical protein, conserved	0.233221	-0.00339003	0.171121	0.690103	0.165189	0.329897	0.0504391	-0.0738309	0.443953	1.87086	-1.0968	0.270103	0.372714	-0.263659
2	18	9	aPv097535_0	hypothetical protein	0.33567	-0.160769	-0.294838	1.30662	0.554879	1.04004	0.013385	0.439488	NA	0.17759	NA	NA	0.675145	NA
2	18	10	aPv000790_1	pre-mrna splicing factor, putative	0.155588	0.210269	-0.361511	-0.0251196	0.266667	0.58736	0.191323	-0.467687	1.05345	-0.335884	-0.751177	0.487831	2.05409	-0.648881
2	18	11	aPv096950_0	tryptophan-rich antigen	1.54366	1.4641	0.628235	0.626146	0.897677	0.352895	-0.473614	-1.03789	-2.65989	-1.18483	-2.09029	0.450798	-1.99469	-0.39351
2	18	12	aPv122255_1	hypothetical protein	-0.410778	0.0900394	-0.106599	0.114715	-0.246569	0.314589	-0.158265	-2.31522	-1.46524	-0.245196	0.407294	-0.179364	-0.117864	NA
2	18	13	aPv080475_1	hypothetical protein	-0.575752	0.0659015	-0.41806	-0.409396	-0.51773	-0.141977	-0.214382	0.00882938	-0.682512	-0.686924	0.0050379	-0.191481	-0.0249624	-0.938023
2	18	14	aPv115010_1	arginine N-methyltransferase 5, putative	0.0212858	0.0243283	0.818995	0.00364957	-0.015192	0.322319	-0.426949	-0.201373	NA	1.07883	NA	0.345039	0.768215	NA
2	18	15	aPv099280_0	hypothetical protein	-0.951894	0.0242809	-1.42987	-0.340262	-0.727928	0.0178458	-0.363538	-0.163345	NA	-0.076099	0.494252	1.09595	0.547682	0.148087
2	18	16	aPv114155_0	hypothetical protein	0.0735078	0.103677	-0.853071	0.49954	-0.080003	0.243578	-0.519458	-0.499837	-0.975563	-0.621998	-0.279676	0.62872	-0.285177	-0.977388
2	18	17	aPv121875_0	hypothetical protein	0.271863	-0.186234	-0.965605	-0.404419	-0.603505	0.218544	-0.205131	-0.0088992	-0.237209	0.37387	-0.268929	-1.37358	-0.133766	-0.861939
2	18	18	aPv108760_0	variable surface protein Vir35, putative	-0.0860585	-0.0874495	-0.688715	0.345748	0.191158	0.377067	-0.104846	-0.395246	-0.837124	0.252441	-0.27472	-0.0487138	0.198778	1.8003
2	18	19	aPv087695_0	hypothetical protein, conserved	-0.459035	-0.0602302	-0.434751	-0.0221143	-0.384467	0.367008	-0.233939	-0.589141	-1.20018	-0.199045	-1.74418	0.473864	-0.585189	-0.60745
3	1	1	0	#N/A	NA	-0.203777	0.419935	1.74386	NA	-1.90915	0.531051	1.38173	-0.369409	1.91904	0.684954	-1.3339	2.04745	-2.30104
3	1	2	PvSal1_100008800	#N/A	0.0944018	-0.0349278	-0.452162	-0.292691	-0.327054	-0.534387	0.571432	1.2264	-0.132916	0.214683	-0.606901	-0.197017	-0.549601	0.629722
3	1	3	PvAMRU_120005200	#N/A	1.64196	0.433389	1.36164	1.98088	0.919513	-0.754807	1.42863	0.946987	2.00194	0.890997	0.645223	0.823435	1.07515	0.502309
3	1	4	PvAMRU_040005800	#N/A	-0.838181	-1.13427	-0.989445	0.0731095	-0.809413	-1.6729	1.82183	-0.0610828	1.31393	0.35065	0.387432	-0.809136	-0.18925	0.0472992
3	1	5	0	#N/A	-0.705475	0.553811	0.227386	0.635031	-0.17997	-0.342648	0.925577	NA	-0.442904	0.266547	-0.855594	-0.475556	-0.276074	-0.902147
3	1	6	aPv100820_1	hypothetical protein	0.397399	0.608331	0.333067	0.487525	-0.00999675	0.118501	0.181526	0.690537	-0.620275	0.498185	-0.239745	0.782498	-0.460471	-0.224943
3	1	7	aPv083165_0	hypothetical protein	0.715285	0.815339	0.290784	0.547445	0.423948	0.539506	0.714842	0.271972	-1.73284	-0.462861	-0.767839	0.311058	-1.4232	-0.350919
3	1	8	aPv089815_0	hypothetical protein	0.971195	0.996718	0.415796	-0.00633827	-0.461617	1.31298	0.00942615	1.36465	-0.627809	-0.394942	0.859829	1.38434	-0.166401	-0.51358
3	1	9	aPv123700_1	hypothetical protein	-0.416383	0.0495923	0.0170745	-0.0961511	-0.541563	-0.230145	-0.504421	0.369845	-0.437529	1.18738	-0.784641	-0.675958	0.0431477	-1.22012
3	1	10	aPv085335_1	hypothetical protein	-1.08275	-0.785867	0.480698	-0.531604	-0.815669	-0.150714	-0.339816	1.41806	0.175838	0.73173	1.07505	-0.0200311	0.769177	NA
3	1	11	aPv117545_0	hypothetical protein, conserved	-1.00915	-0.184726	-0.477219	-0.518927	-0.921642	-0.963147	-0.314581	0.123887	0.50243	0.663667	0.358187	-0.947578	-0.269024	-0.173249
3	1	12	aPv088955_0	rhomboid protease, putative	-0.844227	0.34837	0.315366	-0.197999	-0.611697	-0.190931	0.102211	1.03228	NA	0.733738	1.02251	-0.11011	0.354085	-0.757244
3	1	13	aPv065690_1	hypothetical protein	0.345981	-0.270015	1.32415	0.206936	-0.357331	0.771071	-0.117762	0.0819269	0.0423666	0.976959	0.697362	-0.966227	0.0772684	-1.25106
3	1	14	aPv098755_1	hypothetical protein	-0.526678	-0.713912	0.126109	-0.738777	-1.02329	-0.405512	-0.325812	0.941191	0.484336	0.099162	0.635492	-0.0460252	0.168955	0.103815
3	1	15	aPv117495_0	hypothetical protein, conserved	-0.380738	-0.409372	0.214908	-0.0224623	-0.442311	0.115169	-0.0380089	0.378222	-1.10504	0.138288	0.566723	0.162992	-0.215854	-0.153812
3	1	16	aPv118360_3	hypothetical protein, conserved	-0.466596	-0.260895	-0.180895	-0.201266	-0.564363	-0.302411	-0.261145	0.725413	0.170842	1.48352	0.580997	-0.449579	-0.120108	-0.130743
3	1	17	aPv112640_0	hypothetical protein	-0.984992	-0.204101	0.0905228	-0.663326	-1.02193	0.032105	-0.345669	0.044699	-0.0637758	1.43068	0.490375	-0.868282	-0.122152	0.0589243
3	1	18	aPv002910_1	hypothetical protein	-0.73979	-0.567266	-1.85835	-0.499788	-1.23344	-1.63313	-0.434003	-0.718932	-1.87908	-0.718829	-1.30211	-2.5679	-0.92601	-1.7804
3	1	19	aPv099145_0	hypothetical protein, conserved	-0.973936	-0.129384	-0.784566	-0.613097	-1.36782	-0.526173	-0.0113615	-0.680417	NA	-1.53492	-2.36998	NA	-0.988736	NA
3	2	1	0	#N/A	NA	0.355338	0.890063	NA	NA	-2.04546	-0.323718	1.51325	1.61849	0.830643	0.0671889	-0.185479	1.0272	NA
3	2	2	PvSal1_000038900	#N/A	2.06077	-0.580894	0.652827	1.03198	NA	-0.186576	1.30018	1.28431	2.31047	NA	0.641368	-0.0114268	0.0723273	NA
3	2	3	PvAMRU_120006000	#N/A	NA	0.691244	0.5445	0.926777	1.73568	-0.0490573	1.64851	0.649837	-0.0256791	-1.62706	0.3388	1.44099	-0.193531	-0.696168
3	2	4	PvAMRU_000008600	#N/A	0.711667	0.594173	0.0417038	NA	NA	-0.153851	-0.829436	2.13381	NA	NA	1.30998	1.04647	0.379481	0.757876
3	2	5	0	#N/A	0.078899	1.00645	NA	0.540706	0.284251	-1.34818	0.952194	1.15787	NA	0.859497	1.97025	-0.0481809	0.729115	-0.728665
3	2	6	aPv097015_1	hypothetical protein	0.865175	0.908655	0.751525	0.668186	0.419308	0.138266	-0.0733222	1.59067	0.204783	1.2133	0.804365	0.819029	1.44991	NA
3	2	7	aPv118355_3	hypothetical protein	NA	0.148184	-0.0728273	0.483708	0.547399	0.330427	0.756252	0.774378	1.68649	0.33089	1.14572	-1.18879	1.50468	NA
3	2	8	aPv098920_1	hypothetical protein	0.0769938	0.0234233	0.161905	0.36478	-0.00153045	-0.337386	0.0322555	1.13956	0.720028	0.0150052	-0.206662	0.676596	0.0585752	0.145336
3	2	9	aPv100585_1	hypothetical protein	0.186753	-0.239055	1.00406	-0.048578	-0.157485	0.204717	-0.375431	0.790548	0.414778	1.17812	0.835928	0.812641	0.483211	-0.427152
3	2	10	aPv000920_1	hypothetical protein	0.0816274	-0.399149	0.522331	-0.131435	-0.406442	0.018589	-0.182363	1.35385	NA	0.0455244	0.0565183	-0.412798	0.221799	-1.13071
3	2	11	aPv100560_0	cytochrome b5, putative	0.130663	0.212359	0.391229	0.438034	-0.0870469	0.877492	0.509061	-0.072905	-0.479304	-0.711182	-1.5019	0.834829	-1.06878	0.253579
3	2	12	aPv092615_0	hypothetical protein	-0.980514	-0.520617	-0.734208	-0.755071	-0.995628	-0.948819	-0.273673	0.390665	0.243218	0.807245	-0.254092	-1.10818	-0.797552	0.0679162
3	2	13	aPv084430_0	hypothetical protein	-0.210448	-0.316662	0.343183	-0.479019	-0.614702	-0.024264	-0.148202	0.87843	1.74604	0.86957	NA	0.564747	0.354646	0.394453
3	2	14	aPv089595_0	hypothetical protein, conserved	-0.131709	-0.448579	0.874031	0.126453	-0.386526	-2.29226	0.233501	1.33095	1.32639	1.57206	0.44597	-0.330785	0.398554	-0.441058
3	2	15	aPv084545_0	hypothetical protein	0.931007	-0.342263	0.96503	0.860718	-0.0816803	0.408016	1.19925	1.03664	0.206073	0.823908	0.101536	0.340517	-0.524735	-0.484038
3	2	16	aPv091185_1	actin, putative	-0.870693	-0.431561	-0.340332	-0.637742	-0.446851	-0.558547	-0.406306	-0.0599152	-0.291871	0.678196	1.16161	-0.127758	-0.508292	-0.860223
3	2	17	aPv095095_1	hypothetical protein	-0.991331	-0.705491	-0.583749	0.148385	-0.807643	-0.623373	0.392232	0.0214655	0.053366	0.874794	1.21921	0.394208	0.129733	0.181274
3	2	18	aPv088065_0	60S ribosomal protein L34-A, putative	0.281287	0.475753	0.82302	0.998491	-0.0520739	-0.0437809	0.583764	-0.466299	-1.71248	-0.864701	-2.90964	-0.27857	-2.1293	-0.410679
3	2	19	aPv100535_1	hypothetical protein, conserved	-0.548506	-0.412648	-0.290811	-0.453629	-0.989777	-0.453585	-0.491113	-0.201932	-0.136004	0.166858	1.15785	-1.57803	-0.624911	-0.867715
3	3	1	0	#N/A	NA	NA	0.76577	2.39024	1.65365	-1.41845	2.06664	0.323122	-0.323983	2.0736	0.202005	-1.63283	0.749271	NA
3	3	2	PvAMRU_130006300	#N/A	NA	0.559755	0.458356	1.11297	0.220426	0.374182	1.05337	1.16686	2.5353	NA	1.27687	1.56285	0.469552	-0.317811
3	3	3	PvSal1_120011100	#N/A	1.12487	0.746969	0.214185	0.286391	0.9684	0.461065	NA	-0.675574	-2.20417	-2.96036	-1.70683	0.0027758	-1.31811	-0.147547
3	3	4	PvSal1_000008500	#N/A	1.16938	0.7127	0.229226	0.50323	-0.199264	-0.451011	0.276661	1.95606	0.909653	1.4426	0.920617	-0.0524453	-0.23805	1.22168
3	3	5	0	#N/A	-0.26399	0.284425	0.436691	-0.452322	0.61244	-0.272265	0.882522	1.17508	0.25063	NA	1.37467	-1.75279	0.0818752	NA
3	3	6	aPv079710_1	hypothetical protein	-0.134376	-0.220853	0.0789878	-0.0425515	-0.00787444	0.32752	-0.272737	0.696103	-1.23815	0.565373	0.229922	-0.420503	0.126014	-0.625799
3	3	7	aPv111245_1	adenosine deaminase, putative	1.47955	1.49481	1.24062	1.08468	0.986959	0.622043	1.22881	-0.889288	-2.23405	-1.71409	-3.30743	1.19689	-2.68485	-0.72329
3	3	8	aPv098990_0	phosphatidylinositol N-acetylglucosaminyltransferase domain containing protein	0.242709	0.412108	-0.203849	-0.323878	-0.0289751	-0.180518	-0.245627	0.797553	1.47702	-1.17439	NA	0.594239	-0.49802	0.438199
3	3	9	aPv113630_1	hypothetical protein	-1.17513	-0.231827	-0.166208	-0.480089	-0.211661	-0.868874	0.641066	0.895878	2.13307	0.694605	0.17768	-0.2498	0.665558	-1.01553
3	3	10	aPv089805_0	hypothetical protein	1.02654	0.918286	1.48104	1.0376	0.840675	1.32101	0.501148	0.856485	-1.09851	0.489784	0.128873	-1.62479	0.232467	0.596703
3	3	11	aPv099725_2	protein kinase, putative	0.834573	0.299987	1.31427	0.66392	0.676604	0.533617	-0.522228	0.314328	-0.235456	0.285434	-0.157154	-0.0741829	-0.515537	-1.48182
3	3	12	aPv095255_0	elongation factor 1, putative	0.376384	0.281046	0.181726	1.34761	0.299073	0.151218	NA	-0.138746	-2.27377	0.147284	-1.21697	-0.819913	-1.8316	-1.14343
3	3	13	aPv080105_2	hypothetical protein, conserved	-0.0950095	-0.469258	0.843196	1.09602	NA	-0.080343	-0.283603	1.1473	0.478901	1.09867	0.594538	0.201663	0.840208	NA
3	3	14	aPv081810_1	hypothetical protein, conserved	-0.802206	-0.267108	-0.923147	-0.780548	-0.928407	-0.309536	-0.409508	-0.407728	-1.30663	0.889229	-1.37025	-1.07936	-0.410238	-0.493443
3	3	15	aPv119425_0	hypothetical protein	-0.663171	-0.0152156	-1.1839	-0.268561	-0.367982	-0.94712	-0.158999	0.229601	0.306728	-0.254594	0.733218	-0.454531	-0.805633	-0.527442
3	3	16	aPv085960_1	RNA binding protein, putative	0.184295	0.328056	0.940844	0.784708	-0.121115	-0.133359	0.367154	0.331558	-0.175545	0.85048	0.979033	0.293549	-0.446059	-0.551169
3	3	17	aPv003945_1	eIF-4A-like DEAD family RNA helicase, putative	0.944738	0.642704	1.55343	0.952536	0.0625877	1.22873	0.919414	-0.524264	-1.24906	-0.404976	-2.4253	1.08902	-1.80326	-0.283485
3	3	18	aPv085550_3	hypothetical protein	-0.39294	-0.201013	-1.22473	-0.746145	-0.57511	-0.494018	-0.352742	-0.133941	0.411007	-0.572626	-0.542072	-1.08392	-0.373407	0.0711908
3	3	19	aPv086275_2	hypothetical protein	-0.769909	-0.540151	-0.75628	-0.403015	-1.05676	-0.946402	-0.614859	-0.113914	-0.152047	-0.164891	-0.693448	-1.74534	-0.225177	-0.646789
3	4	1	0	#N/A	-0.696475	1.19317	NA	NA	NA	NA	-0.277688	1.47743	1.36968	2.0153	1.12264	-1.54307	0.0402567	-2.06827
3	4	2	PvSal1_120009000	#N/A	1.13082	1.05274	0.454549	0.610082	0.639807	0.23076	NA	0.030367	0.429224	-0.611531	-0.447025	0.382894	-0.349974	0.558721
3	4	3	PvAMRU_120009300	#N/A	0.93161	0.649684	2.61409	0.0984993	-2.10924	1.08597	NA	0.272428	0.273568	0.366868	0.100663	2.07997	-0.55559	NA
3	4	4	PvAMRU_000030000	#N/A	-0.0796939	-0.658386	-0.763811	1.78447	1.01498	-1.42438	1.06302	1.49128	0.805963	0.750059	-0.222638	-1.49431	-0.203913	0.494044
3	4	5	0	#N/A	NA	0.942911	NA	1.37096	NA	-0.143486	1.16013	NA	NA	NA	0.895039	0.38342	1.00878	-1.11339
3	4	6	aPv081215_1	hypothetical protein	0.314049	0.246176	0.725313	0.379527	0.155599	-0.107313	-0.0475079	0.733821	0.390682	0.293186	-0.110218	-0.345437	-0.364296	-0.0167282
3	4	7	aPv091955_1	hypothetical protein	-0.0697209	-0.0312483	0.568053	-0.132405	-0.0782061	-0.0344689	-0.0826841	1.24999	0.860374	0.466766	0.500156	0.412538	0.162149	0.47264
3	4	8	aPv096075_1	hypothetical protein, conserved	0.228124	0.771519	0.787239	0.627819	0.0952816	0.202435	0.31334	1.0758	0.848391	0.342334	0.130118	-0.252608	-0.519648	-0.403749
3	4	9	aPv085235_1	hypothetical protein	-0.113803	0.0589161	0.0960057	-0.279781	-0.0828503	-0.495844	-0.395413	0.408683	NA	1.60414	0.562008	-0.964369	0.889285	0.432084
3	4	10	aPv082420_1	hypothetical protein	-1.08357	-0.321167	-0.578759	-1.1667	-1.49648	-1.02807	-0.446327	0.615603	0.130284	0.88106	0.552297	-1.33852	-0.254115	0.47101
3	4	11	aPv113460_2	hypothetical protein, conserved	-0.412408	0.177085	1.50712	0.0361616	0.0208263	-0.119985	0.00236464	1.04232	-0.821669	1.54974	0.868877	0.113245	-0.051802	0.750269
3	4	12	aPv113520_1	MYND finger protein, putative	-0.436648	0.106444	-1.37302	0.0765363	-0.185081	-1.36988	0.317991	-0.277075	-1.45317	-1.40358	-1.42288	-1.25803	-1.07673	-1.80726
3	4	13	aPv122885_1	3',5'-cyclic-nucleotide phosphodiesterase, putative	-0.993372	-0.557828	0.347647	-0.905599	-1.23974	-1.23971	-0.625704	1.13347	1.28152	0.640548	0.547229	-0.788573	-0.648785	0.242947
3	4	14	aPv088945_1	leucyl-tRNA synthetase, putative	-0.655576	-0.653022	0.517798	0.442577	-0.20751	-0.494487	-0.101315	1.13058	0.0185615	0.835305	0.539445	-0.0636188	-0.74505	NA
3	4	15	aPv005065_0	hypothetical protein	-0.600386	-0.508499	1.06467	0.0322791	-0.354993	-0.58676	-0.489911	1.0028	2.19898	0.660417	0.5162	-0.735875	0.691201	NA
3	4	16	aPv083280_1	cytidyltransferase domain containing protein	0.448052	0.498485	0.901046	0.477255	-0.0415693	0.603879	-0.569297	-0.0702421	-1.90762	0.552051	-1.45682	-0.393417	-1.04087	-0.704511
3	4	17	aPv081785_1	hypothetical protein	-0.112765	0.0491703	0.257749	0.315594	-0.33074	0.0893836	0.22204	-0.338471	-1.31746	-0.538391	-1.70619	0.963773	-0.776595	0.00909319
3	4	18	aPv114780_2	hypothetical protein	-0.596455	0.143386	0.292558	0.0190175	-0.553692	0.0532211	-0.0286671	0.0407481	-0.450926	-0.210386	-0.303642	-0.584627	-0.453209	-0.572011
3	4	19	aPv111415_1	hypothetical protein	-1.14148	-0.402651	-1.00222	-0.852396	-1.27064	-1.0246	-0.29774	-0.300517	-0.061098	0.0144365	-0.69777	-1.67844	-0.531252	-0.0739235
3	5	1	0	#N/A	NA	2.653	-0.89206	1.02355	NA	NA	0.361065	0.446487	1.16436	NA	0.352491	NA	1.46447	-0.536034
3	5	2	PvSal1_050005100	#N/A	0.831141	-0.677639	2.49839	NA	0.99917	0.730077	0.281361	0.473358	0.630342	NA	NA	-0.457264	-0.45498	1.87202
3	5	3	PvAMRU_000039600	#N/A	0.327758	0.281373	-0.908151	0.436279	1.54776	-0.624031	1.49293	0.689634	1.46984	0.808406	0.0373522	-1.40223	-0.471563	0.627005
3	5	4	PvSal1_000050700	#N/A	1.90229	0.0517421	0.588471	2.04785	2.04528	-0.0297989	NA	1.63511	NA	NA	0.1651	-0.521384	-0.308679	NA
3	5	5	PvAMRU_010009900	#N/A	0.289013	NA	0.853617	1.00085	NA	-0.36318	NA	0.0914296	0.695847	1.07123	-0.402763	1.89312	-0.538821	0.835945
3	5	6	aPv124725_0	hypothetical protein	-0.946955	-0.424395	-1.44289	-1.17862	-1.81151	-0.345164	0.0239361	NA	0.27846	-0.639206	-0.199806	-1.27307	-0.212122	-0.130605
3	5	7	aPv114120_0	splicing factor 3a subunit, putative	0.96538	0.80684	0.968059	0.870719	0.521154	0.460722	0.518976	0.112273	-1.94576	-0.168425	-0.524783	0.889511	-0.773828	-0.651887
3	5	8	avPF14_0678_0	0	0.181405	-0.248913	1.29569	-0.13052	0.632625	-0.212871	0.0934573	0.895102	NA	NA	0.39675	-1.94978	0.725688	0.464034
3	5	9	aPv117510_1	DEAD-box RNA helicase, putative	0.0518067	-0.0691184	-0.0927802	-0.346274	-0.218003	-0.461313	-0.930629	0.931921	NA	0.951444	0.342439	-0.927771	0.694697	NA
3	5	10	aPv122595_0	hypothetical protein	0.364588	0.358286	0.97714	0.679046	0.757438	0.609843	-0.388441	-1.00403	-2.36898	-1.36673	-1.63428	0.435754	-1.78441	-1.38594
3	5	11	aPv086340_1	choline kinase, putative	1.07391	0.663382	1.1397	0.83128	1.05472	0.0225745	-0.151665	1.48251	0.400939	0.997184	0.239455	0.607212	-0.198873	NA
3	5	12	aPv114965_2	hypothetical protein	-0.425948	-0.464759	-0.631057	-0.122469	-0.309794	-0.44537	-0.168123	-0.387699	-0.0218017	-1.22118	0.252096	-1.44249	-1.14208	-1.9678
3	5	13	aPv097765_1	hypothetical protein, conserved	-0.0347706	-0.646788	2.0045	0.713638	-0.407923	-0.0800319	0.290194	0.381665	NA	NA	0.347351	1.61052	1.39686	NA
3	5	14	aPv123705_1	hypothetical protein, conserved	-0.534301	-0.0121491	0.156817	0.0857297	-0.00395578	0.49467	0.591939	0.177081	-1.18191	-0.148441	0.274048	0.759327	-1.49999	NA
3	5	15	aPv041690_1	variable surface protein Vir12-related	0.600094	-0.0730604	1.21781	0.526151	-0.295013	0.80546	0.186045	0.854827	0.329298	-0.130904	0.952454	-0.951315	-0.4058	NA
3	5	16	avPFE1150w_2	0	-0.981198	-0.547636	-0.43419	-0.676443	-0.414857	-1.05136	0.0454932	0.297454	1.17285	0.655081	1.01853	-0.70158	0.0784995	-0.202288
3	5	17	aPv081445_1	hypothetical protein	-0.628179	-0.562111	-0.133773	-0.301707	-1.0678	-0.999655	-0.282265	0.386652	1.04605	0.728033	0.752159	0.320805	0.0393029	0.256834
3	5	18	aPv119550_1	hypothetical protein	-1.15818	-0.0865157	-0.795547	-0.466921	-0.87645	0.152081	0.354955	0.0474369	-0.450709	0.185971	-1.033	1.18173	-0.386073	-0.0859417
3	5	19	aPv092970_0	hypothetical protein, conserved	-0.259159	0.355066	-0.145854	-0.219655	-0.759436	-1.07108	-0.216019	-0.320376	-1.26382	-0.0911975	-0.553978	0.340597	-0.791948	-0.893103
3	6	1	0	#N/A	NA	0.782704	NA	1.25654	0.553224	NA	0.62581	NA	NA	NA	0.67571	-1.23707	NA	NA
3	6	2	PvAMRU_000017500	#N/A	-2.12695	-1.09268	0.678948	1.16747	2.22016	-0.689207	NA	0.0451552	NA	NA	0.00417171	2.81315	-0.35878	1.61061
3	6	3	PvAMRU_020005700	#N/A	0.844445	0.309642	-0.307931	0.31844	2.15964	-0.276307	0.384648	1.24028	NA	NA	0.24555	2.39253	0.833298	1.751
3	6	4	PvSal1_000049700	#N/A	NA	NA	2.34965	2.14093	2.42579	0.119473	NA	-0.735081	NA	NA	NA	1.83588	NA	-2.19802
3	6	5	PvSal1_020010200	#N/A	2.20876	2.26627	0.0635716	0.148284	2.05648	0.823892	0.774355	0.0545534	0.598865	-0.241366	-0.451618	0.603017	NA	NA
3	6	6	aPv001690_0	hypothetical protein, conserved	-0.129078	-0.0788616	0.734092	-0.155805	-0.164316	-0.279302	0.0604163	1.13503	NA	1.40383	-0.0150398	NA	NA	NA
3	6	7	aPv123205_3	CAF1 ribonuclease domain containing protein	0.920224	0.11907	0.778407	0.519405	0.146438	0.573167	-0.000598758	0.309507	-1.17298	0.425335	0.404769	0.305117	-0.109043	NA
3	6	8	aPv101420_0	adaptor-related protein complex 3, sigma 2 subunit, putative	1.2047	1.03528	1.3014	0.720126	0.651982	1.03911	0.484267	-0.517051	-2.15466	-1.28702	-1.36952	1.04299	-1.95901	-1.13823
3	6	9	aPv086000_1	hypothetical protein, conserved	-0.041364	-0.152069	0.0688624	0.150147	0.401674	-0.48804	0.579759	0.482286	1.28216	0.0926708	0.284967	0.379292	-0.439582	0.169583
3	6	10	aPv094470_1	hypothetical protein	-0.0954117	0.0962893	1.07183	-0.0776971	0.103808	0.0775014	-0.234247	1.18855	1.3565	0.920698	0.0674191	-0.30202	-0.635765	NA
3	6	11	aPv111230_2	hypothetical protein	-0.786283	-0.54237	1.01242	-0.111434	0.112495	-0.335969	0.244899	1.74339	0.619216	0.399549	-0.0833501	-0.0959819	-0.304494	0.504578
3	6	12	aPv095200_0	hypothetical protein	0.309313	0.544837	0.508591	0.373136	0.0658357	0.373592	0.143728	-0.086583	-0.48557	-1.03046	-1.15728	0.629509	-1.13212	0.161088
3	6	13	aPv094750_0	eukaryotic translation initiation factor 2 beta, putative	-1.20071	-0.257988	0.152495	-0.921909	-1.19351	-1.06457	-0.532398	1.70916	0.482521	-0.0411928	0.446089	-1.22327	-0.182269	0.358963
3	6	14	aPv113940_0	hypothetical protein, conserved	-0.399889	-0.336102	0.420586	0.558795	-0.336696	-0.367287	0.219126	-0.117762	NA	-0.0185979	0.418326	1.29731	-0.691722	NA
3	6	15	aPv096915_0	variable usrface prootein Vir21-related	0.13291	-0.305625	0.917434	0.372364	-0.227758	-0.23322	-0.0259571	1.43465	0.445733	0.515752	0.747023	-0.516882	0.157291	0.362557
3	6	16	aPv092360_0	PQ loop repeat family protein	-0.483148	0.0899856	0.781561	-0.13541	-0.466677	-0.437237	-0.259038	1.11125	-0.32304	0.46498	-1.47531	-0.392044	0.264886	-0.655053
3	6	17	aPv122185_0	exosomal 3'-5' exoribonuclease complex subunit, putative	-0.596603	0.190234	0.385996	-0.0928483	-0.484443	-0.129734	0.702749	0.135787	-0.971995	-0.456856	-0.487362	0.387288	-0.475908	0.120923
3	6	18	aPv002710_1	hypothetical protein, conserved	-1.29357	-0.544471	-1.69759	-0.652969	-0.989345	-1.08731	-0.0154337	-0.597333	-0.353549	-1.0889	-0.938965	-1.44635	-0.53054	-0.0813483
3	6	19	aPv119465_1	T-complex protein 1, beta subunit, putative	0.275334	0.265875	0.672607	0.77667	-0.0942004	0.497051	0.611844	-0.328576	-1.54615	-0.856173	-2.84385	1.06601	-1.66925	-0.372352
3	7	1	0	#N/A	NA	1.19718	NA	0.266018	0.805277	NA	0.0405986	1.13716	NA	0.123526	-0.461503	-0.959141	1.19429	-1.03662
3	7	2	PvAMRU_000022300	#N/A	-1.63429	0.441063	0.227379	1.29265	0.64095	NA	2.48753	0.524293	NA	0.910643	1.60067	NA	NA	NA
3	7	3	PvAMRU_030005700	#N/A	-1.854	-3.44637	-0.345125	0.740569	-0.0359356	-0.455253	1.89897	0.212361	0.365439	-0.870483	-0.448843	2.97275	-0.238782	0.824116
3	7	4	PvSal1_020005400	#N/A	0.262674	0.549707	0.0145902	-0.430714	-0.327787	0.369575	0.13608	-0.0706708	0.377383	-0.166677	0.331624	-0.765291	-0.520035	0.414356
3	7	5	PvSal1_000035400	#N/A	1.3697	1.65169	0.538864	-0.00322747	0.130827	-0.138141	0.811098	0.50831	0.355935	NA	1.68335	0.41554	0.436386	1.58122
3	7	6	0	#N/A	NA	0.294847	0.0307376	NA	0.158429	NA	1.12542	1.30231	0.316371	1.11874	0.586082	NA	0.0260035	1.12591
3	7	7	aPv117665_1	hypothetical protein, conserved	-0.905786	0.0389262	0.754291	-0.251551	-0.51151	-0.0575221	-0.12785	1.18326	1.59879	1.07075	0.6417	-0.218463	0.342257	0.134976
3	7	8	aPv089055_6	hypothetical protein	0.0811052	-0.271962	-0.220227	-0.0981427	-0.373174	-0.852993	-0.305728	-0.66121	0.650437	0.622387	0.241912	-1.14456	-0.326096	-1.11995
3	7	9	aPv113350_1	phenylalanine--tRNA ligase, putative	-0.386616	0.366685	0.330474	0.217917	-0.05925	-0.0303262	1.21324	0.252123	NA	1.20063	0.00379322	1.79618	-0.616155	1.87378
3	7	10	aPv118070_2	hypothetical protein	-0.26264	0.0579633	0.373834	-0.15093	-0.583658	-0.65492	0.55787	0.282407	-0.0426298	0.176498	0.28563	-1.01508	-0.245726	0.420803
3	7	11	aPv096285_1	hypothetical protein	0.293914	-0.430797	0.151497	-0.166363	-0.414876	-0.198033	-0.304565	0.719512	NA	1.2166	0.867612	0.576659	1.07176	NA
3	7	12	aPv100635_6	hypothetical protein, conserved	-0.483863	-0.34843	0.075877	0.0158775	-0.392948	-1.15421	-0.397011	0.166618	-0.0556916	0.36403	0.769126	-0.951062	-0.28167	0.277942
3	7	13	aPv118285_0	hypothetical protein	-0.639936	-0.178842	-0.92032	-0.398346	-0.375161	-0.813292	-0.143731	0.50332	1.11675	-0.514842	0.392475	-0.303559	-0.421795	NA
3	7	14	aPv081470_1	hypothetical protein	-1.1141	-0.702352	0.240517	-0.228147	-0.561698	-0.562151	-0.013196	-0.229531	-0.429447	0.841217	-0.36654	-0.127704	-1.26196	-0.402073
3	7	15	aPv092730_0	60S ribosomal protein L28, putative	0.928921	1.16528	1.70548	1.34388	1.00768	1.57006	0.852512	-0.878556	-2.53064	-0.605032	-2.47078	1.38715	-3.35228	-1.14081
3	7	16	aPv083085_8	hypothetical protein	-1.51228	-0.696961	-0.571881	-0.562434	-1.00686	-0.453165	-0.213268	0.75552	0.781365	0.30866	0.345945	-1.29568	-0.645462	0.477277
3	7	17	aPv086300_0	hypothetical protein, conserved	0.644707	0.502072	0.678021	0.270975	-0.159416	0.716063	-0.361509	-0.479196	-1.6301	-0.0714622	-2.18534	1.10048	-1.26557	-1.3392
3	7	18	aPv118695_1	hypothetical protein, conserved	1.04292	0.974293	0.883196	0.605457	0.602946	1.42382	-0.742341	-0.497596	-2.01968	-1.73256	-2.05587	0.527548	-2.0935	-0.888346
3	7	19	aPv124095_0	macrophage migration inhibitory factor, putative	0.521292	0.3018	0.218811	0.613647	0.239184	0.178089	0.544716	-0.361036	-1.8791	-0.897158	-3.49613	0.289593	-2.64816	-0.603105
3	8	1	0	#N/A	0.609771	-0.454571	1.57661	1.07148	0.589834	-0.811287	NA	0.368433	0.341573	1.3719	0.61862	-0.879619	1.18913	NA
3	8	2	PvSal1_000041500	#N/A	0.225726	0.892065	-1.33674	0.726473	-0.567279	-0.644403	2.07969	0.257729	0.456533	-0.978225	-0.73674	-0.123727	0.183619	0.825265
3	8	3	PvSal1_000007900	#N/A	1.13015	2.11867	-0.22014	0.423598	0.122018	0.803009	2.79638	0.18802	-0.0104539	-1.07382	-0.691943	0.455666	-0.407752	0.36932
3	8	4	PvSal1_010007300	#N/A	-0.0582452	-0.151135	-0.484915	0.190532	-0.353426	0.140552	1.84545	0.0424198	NA	-0.0665569	0.847025	-0.626587	-0.089564	0.804941
3	8	5	PvAMRU_000032700	#N/A	-0.599267	-0.0605242	-1.24459	0.955331	NA	-0.657391	NA	0.773143	0.259208	-0.180711	-0.463261	-0.171911	-0.234476	0.320734
3	8	6	0	#N/A	0.243215	0.659204	0.516837	1.17588	0.964779	-0.804129	1.04434	1.31502	0.308928	1.07471	-0.084008	NA	1.00422	NA
3	8	7	aPv092215_1	T-complex protein 1, alpha subunit, putative	0.732006	0.943239	0.584094	0.488897	-0.243831	0.110197	0.719792	0.689646	-0.251184	-0.205536	0.188359	1.95277	0.736477	-0.46618
3	8	8	aPv086015_9	hypothetical protein	-0.0387932	0.254638	1.53379	0.0164739	-0.384848	-0.174989	0.0490564	0.881642	1.51394	0.822217	1.31256	0.272082	-0.403983	0.604136
3	8	9	aPv090990_1	hypothetical protein, conserved	0.0365585	0.0869694	0.666832	0.330854	-0.12939	-0.423368	0.121557	0.263761	NA	-0.56645	1.00182	0.151547	0.478751	NA
3	8	10	aPv003600_0	ERCC1 nucleotide excision repair protein, putative	-0.140475	0.113259	0.100504	0.24855	-0.121541	0.249696	0.836772	-0.32872	-1.31276	NA	-0.490907	0.917384	-1.51556	-0.208441
3	8	11	aPv100770_1	hypothetical protein	-0.0973027	-0.14382	0.861854	0.195575	-0.0344858	0.0693633	0.152636	0.922303	0.995752	1.01177	1.2073	1.88426	0.190778	NA
3	8	12	aPv123955_1	hypothetical protein	-0.651847	-0.00823558	1.02667	-0.28138	-0.649287	-0.838959	0.189194	0.786609	0.688186	0.334379	0.124235	-0.729481	-0.433283	0.0678093
3	8	13	aPv116855_0	hypothetical protein	-0.660815	0.0411493	-0.712165	-0.199081	-0.564735	-0.544198	0.482152	-0.583288	-1.48326	0.427186	-0.459206	-0.455026	-0.650987	-1.16145
3	8	14	aPv110995_0	hypothetical protein	-0.294874	-0.209887	0.381235	-0.0640023	-0.171835	0.31293	-0.402277	0.798313	NA	0.7201	0.462002	1.33013	0.743474	NA
3	8	15	aPv113985_1	hypothetical protein	0.412664	-0.407385	1.08854	0.279273	0.483188	0.101599	-0.173675	0.224887	NA	-0.327945	-0.117718	0.251053	-0.591887	NA
3	8	16	aPv100785_1	S-adenosyl-methyltransferase mraW, putative	-0.856832	-0.418346	0.187198	-0.00353493	-0.769686	-0.96856	0.133005	-0.0676543	-0.312297	-0.198529	0.461535	-0.0700382	-0.717432	0.079249
3	8	17	aPv123380_1	bifunctional aminoacyl-tRNA synthetase, putative	-0.693116	-0.241465	-0.137973	-0.312309	-1.04427	-0.763526	-0.253038	-0.0710097	-0.447143	0.415859	0.311903	-0.45356	-0.56964	0.245221
3	8	18	aPv097860_0	60S ribosomal subunit protein L24, putative	-0.0461518	0.332722	1.07423	0.369	-0.147355	-0.289631	0.124325	-0.386704	-1.23525	-0.826992	-1.78158	0.00463435	-0.722701	-0.387347
3	8	19	aPv114180_0	pyridoxine biosynthetic enzyme pdx1 homologue, putative	0.0202258	0.0791294	-0.0714615	0.0264255	-0.370237	-0.0494359	-0.39406	-0.282657	-1.3022	-1.43961	-0.500541	0.300748	-1.04797	-1.12592
3	9	1	0	#N/A	-0.236705	-0.310766	NA	NA	NA	NA	2.24871	1.08957	0.384071	0.162717	0.142181	0.767192	0.416605	1.62341
3	9	2	PvSal1_040007000	#N/A	-0.508563	NA	1.40503	NA	-2.84455	-0.894104	1.25334	0.31416	NA	-0.511976	0.517235	-0.939515	0.0208677	0.0438407
3	9	3	PvAMRU_000045200	#N/A	NA	NA	0.265132	1.65381	NA	-0.263832	NA	1.34045	0.190547	0.782355	0.619348	0.0565854	0.215655	0.418932
3	9	4	PvAMRU_040006800	#N/A	-0.867949	-0.0355434	-1.71822	1.45505	-1.32947	-0.519429	1.66645	0.207666	0.340575	-0.229214	0.918291	-1.28828	0.424744	0.830979
3	9	5	PvSal1_000028600	#N/A	0.482508	-1.80361	-1.05669	NA	0.876856	-0.288918	0.775078	0.132285	0.111042	-0.499819	0.438642	-0.484831	-0.0532516	0.143022
3	9	6	0	#N/A	-0.174913	0.0603844	1.15714	-0.472929	0.0725244	-0.666582	0.0152836	1.36963	NA	NA	-0.166509	-0.694938	1.27196	0.263191
3	9	7	aPv089845_0	hypothetical protein	-0.254537	-0.421342	-0.863657	-0.0758769	-0.550244	-0.0286398	0.0421141	0.383462	-0.34868	-0.0703057	-0.442847	-0.81746	-0.461126	-0.352052
3	9	8	aPv093540_1	methionine aminopeptidase, putative	0.526967	0.761011	0.929889	0.383082	-0.541084	0.482929	-0.753078	0.544984	NA	0.357612	0.376296	0.478073	-0.647784	0.786085
3	9	9	aPv094915_0	GDP-L-fucose synthetase, putative	-0.666808	-0.00894408	0.353939	-0.412826	-0.518766	-0.271386	0.126164	0.158623	NA	0.497247	0.58577	0.277486	0.303705	0.0112256
3	9	10	aPv099260_0	hypothetical protein	0.735159	0.530273	1.02848	0.648445	0.245221	0.682111	0.832115	0.258196	-1.25043	-0.275535	-0.308202	1.59456	-0.545386	-0.193722
3	9	11	aPv099295_1	hypothetical protein	-1.21491	-0.762909	0.443065	-0.67513	-0.954522	-1.00493	0.266024	0.297791	0.408422	0.817463	0.489275	0.0580427	-0.320319	0.262527
3	9	12	aPv091910_1	kelch domain-containing protein	-0.288315	0.187728	0.333183	0.348379	-0.16424	0.827198	0.824336	0.409998	-0.573454	-0.76508	0.360417	1.44252	-1.55907	0.195789
3	9	13	aPv082830_1	hypothetical protein, conserved	-0.254374	-0.390819	-0.9277	-0.05003	-0.276258	-0.315035	-0.467525	-0.209053	-2.5971	-1.23778	-0.92665	-0.712754	-1.58074	-1.76933
3	9	14	aPv094255_1	hypothetical protein	-0.00538242	-0.312877	1.05749	-0.49693	-0.22321	1.00412	-0.241448	0.907534	-2.53313	0.834221	1.9557	NA	0.630457	NA
3	9	15	aPv082590_2	ubiquitin-activating enzyme, putative	-0.261473	-0.104065	0.998366	-0.73828	-0.00505272	-0.283236	-0.46049	1.2617	NA	0.877629	1.21652	0.701361	0.675427	-0.466784
3	9	16	aPv084185_0	hypothetical protein	0.773621	0.323099	0.904412	0.678477	0.149165	0.167245	0.235393	0.258047	-1.0724	0.715715	-0.818181	0.459003	-0.308016	-0.377418
3	9	17	aPv101330_0	hypothetical protein	-0.480626	-0.157131	-0.247153	-0.302756	-0.585837	-0.359289	-0.236059	0.310164	-0.652783	0.0913822	0.508937	-0.506668	-0.146685	0.00784685
3	9	18	aPv080300_0	hypothetical protein, conserved	-1.12493	-0.113455	-0.662447	-0.44796	-0.699538	-0.869371	0.0601325	-0.165085	NA	-0.296355	NA	0.651266	-0.151759	-0.184096
3	9	19	aPv111205_0	hypothetical protein	-1.39658	-0.501233	-1.04986	-0.425678	-0.877595	-1.03175	-0.443191	0.176107	-0.470111	-0.282931	-0.497228	-1.04072	-0.718256	-0.209468
3	10	1	0	#N/A	NA	0.467047	-0.563492	0.920769	NA	-2.058	NA	0.369511	-0.0285889	0.989053	0.776658	-1.6828	0.476469	-3.52736
3	10	2	PvAMRU_040005300	#N/A	NA	NA	-0.74072	NA	0.635019	-0.591455	0.220887	0.627887	0.483191	-0.81335	-0.297144	-1.42839	0.19823	0.579743
3	10	3	PvSal1_120012500	#N/A	NA	NA	0.935637	NA	-3.34883	-0.0235398	NA	1.99097	NA	NA	1.0408	1.28544	0.428154	NA
3	10	4	PvSal1_040008100	#N/A	NA	1.81783	0.633871	2.91254	2.37492	1.32475	0.718714	1.08012	0.4378	-0.88459	-0.00319811	0.797941	-0.159088	NA
3	10	5	PvAMRU_000044300	#N/A	1.74685	NA	0.407252	0.892098	0.932914	-0.754342	0.828304	0.194404	1.33965	0.519287	-0.312979	0.209309	0.58987	0.634245
3	10	6	0	#N/A	0.0348617	0.852918	-0.243261	NA	0.309987	-1.17071	0.903367	3.27847	NA	1.01084	-0.0708792	-0.0386516	1.77865	2.04697
3	10	7	aPv111375_0	biotin--[acetyl-CoA-carboxylase] synthetase, putative	-0.673308	0.153303	0.364077	0.256302	-0.666167	-0.353639	0.869603	0.42328	2.13442	0.841201	0.219627	0.42197	0.0165845	-0.415987
3	10	8	aPv114505_0	Putative 6-pyruvoyl tetrahydrobiopterin synthase, putative	0.428098	1.2409	0.381177	0.181645	0.0528928	0.440671	0.840023	0.781361	-1.05989	0.285831	-0.0139659	-0.322748	0.736344	-2.2898
3	10	9	aPv119295_1	hypothetical protein	-0.728649	-0.473937	-0.49758	0.361099	-0.203689	0.439898	0.253373	0.175545	0.131595	-0.5343	-0.598461	0.491535	-0.362787	0.497773
3	10	10	aPv094570_0	hypothetical protein	0.217687	0.0669075	-0.210361	0.340726	-0.0309352	-0.617833	0.0876093	0.790122	2.13454	-0.223312	0.395856	-0.2553	-0.258464	-0.377744
3	10	11	aPv087875_1	DNA mismatch repair enzyme, putative	-0.70815	-0.166777	-0.133057	-0.187753	-0.394275	-0.333422	0.475596	0.845123	NA	0.907854	1.12645	1.31297	0.851476	NA
3	10	12	aPv081555_1	hypothetical protein	-0.75692	-0.728887	0.744753	-0.464877	-0.368941	-0.82499	-0.0838071	1.26244	NA	0.148655	0.605455	0.146447	0.164735	NA
3	10	13	aPv096030_0	hypothetical protein	-0.0214405	0.258402	0.399259	0.0552341	0.283076	0.491666	-0.321169	-0.492303	-0.995771	-1.38851	-1.40544	-0.496023	-0.451531	-1.70625
3	10	14	aPv085975_1	hypothetical protein	0.733177	0.0945624	0.621598	0.966089	0.358174	0.608818	0.246945	0.00607905	-1.33585	-1.11548	-1.11019	0.0421842	-0.699202	-1.86543
3	10	15	aPv122320_0	hypothetical protein	-0.447955	-0.501907	0.74396	0.151255	0.0266489	0.280343	-0.381118	1.08738	0.600483	1.80999	0.224928	0.220351	0.686835	NA
3	10	16	aPv080130_9	hypothetical protein	-0.676948	-0.165079	-0.279003	0.387234	0.314997	-0.191776	-0.0935471	0.346742	0.194926	0.681048	1.23954	-0.774136	0.161472	-0.447041
3	10	17	aPv121960_0	hypothetical protein	-0.486192	-0.00167078	0.0666532	0.0206233	-0.332212	-0.124846	0.251919	0.156102	NA	0.391601	1.66005	0.861104	-0.00553331	-0.493434
3	10	18	aPv091950_1	hypothetical protein	-0.802202	-0.121516	-1.07238	-0.0510341	-0.365996	-0.370835	-0.105682	-0.207854	-0.16146	-0.081668	-0.445383	-0.125245	-0.391834	-0.171419
3	10	19	aPv123455_1	hypothetical protein	-0.0285359	-0.0980299	-0.902963	0.4447	-0.326761	-0.484099	-0.0668971	0.0544916	0.0139904	-0.390462	-1.06517	-0.391735	-0.414411	-0.808751
3	11	1	0	#N/A	-0.777521	0.496257	-0.255125	0.793044	0.510463	-1.82197	2.15072	0.758086	0.798539	1.21131	0.617846	-2.0373	1.44164	-1.37042
3	11	2	PvAMRU_070010800	#N/A	NA	2.51526	1.34411	2.36695	NA	-0.97842	0.769486	0.673318	1.01801	NA	0.378466	-0.953335	0.117326	0.972887
3	11	3	PvSal1_020012600	#N/A	2.44584	1.1944	-0.0741004	0.479367	0.0611319	0.0233183	1.66106	0.200542	NA	-0.350978	0.316523	-1.48483	-0.15973	0.579121
3	11	4	PvAMRU_000037700	#N/A	-0.441973	0.0370829	-0.543495	-0.190647	-0.825491	-0.380487	0.0314788	2.10861	0.166653	-0.537285	0.25611	-0.277077	0.111664	0.902046
3	11	5	PvAMRU_120008500	#N/A	NA	-1.12758	0.70339	1.72781	1.71833	0.00684078	-0.29386	1.3145	NA	NA	-0.291217	NA	0.660108	NA
3	11	6	0	#N/A	0.298973	0.666142	-0.0145905	0.375347	0.0483781	-0.5748	0.439601	0.781033	1.76771	1.60848	0.907408	NA	0.954632	NA
3	11	7	aPv117865_1	hypothetical protein, conserved	0.233944	0.447647	0.317508	0.528583	-0.387458	-0.239193	-0.0626798	0.70575	-1.37417	1.7874	1.04964	0.093222	-0.3143	-0.201175
3	11	8	aPv098660_3	hypothetical protein	-0.355571	-0.406712	-0.378947	0.0411333	-0.513991	-0.332363	0.0629794	1.04018	NA	-0.595223	0.0553246	0.44991	0.441521	NA
3	11	9	aPv114570_1	RNA binding function, putative	-0.55109	0.197004	0.610923	0.239369	-0.264072	0.0994565	-0.108302	0.370165	NA	-0.577772	0.0248839	-0.276807	-0.146185	NA
3	11	10	aPv086035_2	hypothetical protein	0.450616	0.164874	0.927256	1.26582	0.104664	0.600978	-0.504225	0.843144	-0.494319	0.856394	0.744403	0.366327	0.697926	NA
3	11	11	aPv008590_0	tryptophan-rich antigen	0.550622	0.374203	0.999209	0.775349	0.373021	1.15696	1.01376	0.559211	-0.406508	0.131205	0.261037	1.39576	-0.886164	0.48141
3	11	12	aPv110920_1	acetyl-CoA transporter, putative	-1.20888	-0.879035	-0.340066	-0.541625	-1.09305	-0.622008	0.288011	1.48554	0.68543	-0.106992	0.340401	-1.3748	-0.546818	-0.0640366
3	11	13	aPv001860_0	microtubule-associated protein 1 light chain 3, putative	-0.490164	0.0438036	-0.383445	0.203158	0.0645355	0.262074	0.554974	-0.348562	-1.6835	-0.895533	-0.85787	0.374731	-0.724234	-1.13309
3	11	14	aPv000875_0	hypothetical protein	-0.199825	-0.56693	0.266402	0.050922	-0.27229	-0.0295691	-0.0469506	0.588547	0.395515	-0.323216	0.147216	0.984086	0.0162168	-0.824097
3	11	15	aPv094755_0	hypothetical protein, conserved	0.0343743	0.0678025	0.312184	0.28815	0.0545907	0.346021	0.0131116	0.618228	1.35954	0.292509	1.27938	1.00072	NA	NA
3	11	16	aPv101045_0	mitochondrial import inner membrane translocase subunit, putative	0.367149	0.0803631	0.397288	0.128954	0.27513	-0.0412296	3.08285	-0.345509	-2.24697	-0.0314819	-0.715414	-0.493794	-1.05268	-1.8134
3	11	17	aPv095375_1	hypothetical protein	-1.37604	-0.92087	-0.928415	-0.666923	-0.654827	-0.922153	0.231726	-0.00863267	0.0718792	0.540509	1.41827	-0.802863	0.441572	NA
3	11	18	aPv081480_1	hypothetical protein, conserved	-0.531368	-0.710294	-0.499416	0.0150857	-0.173516	-0.385423	-0.134397	0.267416	NA	0.0917882	0.708262	-0.302103	-0.167213	-0.518712
3	11	19	aPv094325_0	hypothetical protein	-0.18103	0.21565	-0.0807166	0.0488819	0.0297567	-0.367824	-0.420258	0.572089	-0.482659	-0.552796	-1.04548	-0.252797	-0.825203	-1.51849
3	12	1	0	#N/A	NA	NA	0.362876	NA	1.16759	NA	1.17253	1.36259	NA	1.76163	0.587448	-0.857936	1.40182	NA
3	12	2	PvAMRU_090008800	#N/A	NA	NA	1.6724	3.58889	1.94068	2.22344	0.748375	-1.52914	-2.55837	-2.13845	-2.89638	0.54414	-1.83225	-1.68515
3	12	3	PvAMRU_000041700	#N/A	0.881513	-1.27504	2.98863	0.978841	0.732254	1.41387	-0.0411764	1.57873	-2.25968	NA	1.66148	1.9511	0.593839	NA
3	12	4	PvSal1_140005000	#N/A	-0.393588	1.27926	1.98868	NA	NA	0.0328954	NA	0.32765	NA	NA	1.15986	2.41244	0.539523	NA
3	12	5	PvSal1_120009700	#N/A	1.3286	0.212205	-0.770325	2.6463	1.2906	0.166296	NA	0.507109	0.886864	-0.538812	-0.179102	-0.642699	-0.164663	NA
3	12	6	0	#N/A	NA	0.646129	-0.408822	0.628851	0.109004	NA	0.206974	1.11513	NA	0.543999	0.821238	-1.03328	NA	-1.36103
3	12	7	aPv117565_1	cysteine proteinase precursor	-0.643629	0.207867	0.478719	0.696553	-0.51466	-0.89404	0.0658616	0.0835124	0.0122871	-0.250159	-0.716684	-0.557905	-0.789415	-0.479246
3	12	8	aPv095360_1	hypothetical protein, conserved	0.344389	-0.589968	0.1768	0.304742	0.642605	-0.530512	0.565615	1.35721	NA	2.02448	0.45517	-2.486	0.28134	NA
3	12	9	aPv111085_0	protein phosphatases PP1 regulatory subunit sds22, putative	0.666809	0.290502	0.880144	0.827698	0.0772101	0.250451	0.49565	0.730543	-0.459386	0.842459	-0.0399726	1.28974	0.0511738	NA
3	12	10	aPv089450_0	hypothetical protein, conserved	-0.735906	0.0123304	-0.0632289	-0.445518	-0.626642	0.23872	-0.0472896	0.346147	1.88301	0.524252	0.3826	-0.0264621	-0.13393	NA
3	12	11	aPv091060_1	pescadillo N-terminus domain containing protein	0.0563831	-0.107424	0.871789	-0.0405258	-0.240344	-0.0880413	0.292565	-0.487429	-0.74925	-0.527746	-0.695437	-0.378186	-0.549289	-0.498576
3	12	12	aPv084510_0	porphobilinogen deaminase, putative	-0.933347	-0.000858778	-0.459168	-0.697006	-0.979404	-1.09821	-0.106131	0.627478	NA	1.01663	0.131726	-0.60259	-0.422597	0.296662
3	12	13	aPv088245_0	hypothetical protein	0.00349831	-0.160057	0.116578	0.0629602	-0.0405896	-0.140015	0.147153	1.12839	NA	-0.236871	-0.245284	0.257643	0.4189	0.851548
3	12	14	aPv123665_0	hypothetical protein, conserved	-0.161271	-0.0299779	0.605827	0.18941	-0.152111	-0.454031	-0.318844	1.06752	0.550787	0.133758	0.0195767	-0.389592	0.0377182	0.139504
3	12	15	aPv099185_0	ubiquitin conjugating enzyme, putative	0.0744414	0.160167	-0.14673	0.542051	0.182829	0.0720507	-0.207664	-0.289098	-2.17144	-0.15139	1.48457	0.574802	-0.0192994	-2.39104
3	12	16	aPv099825_0	serine/threonine protein phosphatase, putative	-0.594064	-0.13587	0.0807599	0.310004	-0.44682	-0.80836	-0.17625	0.175385	-0.562462	-0.814095	0.235246	0.881142	-0.860825	-0.317731
3	12	17	aPv080250_1	hypothetical protein	-0.48696	-0.247946	-0.266672	-0.0653778	-0.434828	-0.73759	-0.396805	0.345745	NA	0.46086	0.703272	-0.0201287	0.214235	-0.42404
3	12	18	aPv088965_3	hypothetical protein, conserved	-0.3741	-0.28376	-0.363291	0.0401227	-0.420922	-0.430284	-0.405459	-0.106202	-0.191774	-0.609143	-0.335078	0.14145	-0.224643	-0.77295
3	12	19	aPv119610_1	calcium-dependent protein kinase 3, putative	-1.31462	-0.692796	-0.721788	-0.833624	-0.923539	-1.2336	-0.973327	-0.0521579	-0.517718	-0.374613	0.292755	-1.55767	-0.264067	-1.24371
3	13	1	EMPTY		NA	NA	NA	NA	NA	NA	NA	NA	NA	NA	NA	NA	NA	NA
3	13	2	PvSal1_120010600	#N/A	0.782704	NA	0.155952	0.494014	0.342394	0.943619	2.23995	0.158243	NA	NA	0.111027	NA	-0.30394	1.57512
3	13	3	PvAMRU_070007400	#N/A	0.837058	-0.211544	0.770995	1.75326	NA	0.617866	2.25073	0.271769	2.61584	1.28363	0.316973	0.996063	0.268921	1.69757
3	13	4	PvSal1_110005900	#N/A	0.559982	0.72666	-0.769019	0.42645	0.303497	-0.608581	0.365926	1.12195	0.868913	-0.740889	0.0134365	-0.676701	0.100058	0.935886
3	13	5	PvSal1_000043600	#N/A	0.835764	0.010942	1.1879	1.07514	0.889169	1.03441	0.778789	1.1373	NA	NA	0.192919	NA	0.925271	NA
3	13	6	0	#N/A	NA	0.776313	0.792963	NA	-0.21414	-0.298701	1.43111	1.08763	NA	1.38889	0.721782	NA	1.42935	NA
3	13	7	aPv003615_1	hypothetical protein, conserved	-0.535295	-0.14233	0.47826	-0.183141	-0.583177	-0.648208	-0.196342	0.542497	-1.08688	0.256196	-0.265372	-1.01868	-0.156716	0.0986345
3	13	8	aPv114105_1	hypothetical protein	0.680561	0.0669639	0.576054	0.666664	-0.604433	0.129172	0.0346433	0.44051	-1.7628	0.59133	0.143961	0.989813	0.189267	-0.457092
3	13	9	aPv100645_0	hypothetical protein	0.662311	0.845298	0.612693	1.44709	-0.0281499	0.65798	1.20907	0.330219	-1.13937	-0.317698	-0.56455	1.33762	-0.696148	-0.953855
3	13	10	aPv116575_0	WD domain, G-beta repeat domain containing protein	-1.22047	-0.629575	-0.0592143	-0.441447	-1.38948	-1.43662	0.0872177	0.79265	1.37228	0.185767	0.193427	-0.979282	-0.403164	0.208735
3	13	11	aPv095265_1	kinesin, putative	0.26478	-0.430782	0.309653	0.1786	-0.389847	-0.143814	-0.999843	0.628435	0.333447	1.03289	0.766756	NA	NA	0.117273
3	13	12	aPv094890_1	hypothetical protein	-0.861271	-0.722157	0.416192	-0.140221	-0.367603	-0.385876	-0.0812711	0.890699	NA	0.499601	0.917259	0.689089	1.59678	NA
3	13	13	aPv089965_2	hypothetical protein	-0.344871	-0.757102	0.214773	0.135851	-0.287046	-0.775994	-0.0738744	1.2801	0.189895	-0.0355271	0.764517	-0.425548	-0.181636	NA
3	13	14	aPv085295_2	hypothetical protein	0.0476471	0.115167	0.82291	0.236199	0.376266	0.18673	-0.315862	-0.639913	-1.0117	-1.87495	-0.960174	-0.44335	-0.920808	-1.23547
3	13	15	aPv085875_1	GTP-binding protein, putative	-0.55112	-0.428438	0.312241	0.134811	-0.286427	-0.327124	-0.0373773	0.953134	NA	-0.104515	0.85514	-0.560792	0.51173	NA
3	13	16	aPv119470_0	40S ribosomal protein S23, putative	0.675918	0.571104	1.05215	0.761118	0.456322	0.341907	0.855204	-0.0666467	-0.612878	-0.211451	-2.27343	0.943082	-2.46309	0.177965
3	13	17	aPv085070_1	hypothetical protein	-1.57428	-0.993999	-0.972503	-0.746983	-1.41957	-1.48435	-0.204785	0.15595	0.503478	0.110865	-0.00645391	-1.21444	-0.180206	-0.270397
3	13	18	aPv095285_2	potential phospholipid-transporting ATPase, putative	-0.931476	-0.681737	-0.844054	0.513399	-0.677439	-0.140003	1.19957	0.159812	-0.0614832	-0.33297	0.0780207	-0.765049	0.0892336	0.361
3	13	19	aPv089085_1	hypothetical protein, conserved	-0.478611	-0.217141	-0.226875	0.170333	-0.246372	0.127073	-0.277256	-0.294974	-0.24754	-0.420997	-0.307451	-0.423621	-0.461523	-0.430778
3	14	1	EMPTY		NA	NA	NA	NA	NA	NA	NA	NA	NA	NA	NA	NA	NA	NA
3	14	2	PvAMRU_020007000	#N/A	NA	NA	1.65406	2.32548	NA	0.493005	0.87187	0.281438	NA	NA	0.677078	1.41635	0.122832	0.705894
3	14	3	PvSal1_000038700	#N/A	0.501372	1.95442	1.14832	0.888492	NA	0.146776	1.744	1.93282	1.47871	-0.62389	-0.115284	0.342102	-0.193222	-1.8603
3	14	4	PvSal1_020011600	#N/A	NA	1.66769	1.53872	2.39904	NA	1.22086	NA	1.52764	-0.505669	NA	NA	NA	-0.211863	NA
3	14	5	PvSal1_000008300	#N/A	1.63805	0.997125	1.25081	NA	1.55011	0.416061	0.642453	-0.608332	-1.2359	-2.0857	-1.14829	-1.08542	-0.739083	-0.74888
3	14	6	0	#N/A	-0.43671	0.545977	0.205592	-0.312273	-0.295964	0.145882	0.827712	0.863463	-0.088577	0.617777	0.53729	-0.900284	1.36455	0.364955
3	14	7	aPv080055_0	hypothetical protein, conserved	-0.628742	-0.47182	-0.920576	-0.620206	-0.816829	-0.948949	-0.369145	0.245369	0.180571	-0.110706	-0.613253	-0.92807	-0.0488578	0.0201834
3	14	8	aPv091090_0	histidyl-tRNA synthetase, putative	0.98833	0.979507	1.40383	0.61942	0.0415024	0.620772	1.5551	0.270308	1.24972	-0.194109	0.636582	1.05166	-0.247371	-0.793379
3	14	9	aPv093605_1	serine/threonine protein phosphatase 2b (catalytic subunit), putative	-0.251105	-0.130095	0.653187	0.0961237	0.275839	-0.0427254	0.950281	0.700323	NA	-0.0101736	-0.176261	0.746708	0.85578	NA
3	14	10	aPv089655_1	ubiquitin carboxyl-terminal hydrolase a, putative	0.515872	0.413938	1.05463	0.602694	-0.166457	-0.338866	-0.118362	0.970161	NA	0.609548	0.964049	0.105398	NA	NA
3	14	11	aPv080380_1	transcriptional regulator, putative	0.0184592	-0.0682699	1.0263	0.332714	-0.131871	0.170612	0.211948	0.747433	-0.203043	0.197106	0.607682	-0.412956	0.679192	NA
3	14	12	aPv113270_2	ATP dependent RNA helicase, putative	-0.261168	-0.65404	0.034851	0.67904	-0.621628	-0.329892	0.981142	0.681733	1.28053	-0.551396	0.0249123	0.429298	0.22041	NA
3	14	13	aPv081530_0	hypothetical protein, conserved	0.741887	0.126696	0.939875	0.87266	0.228951	0.49572	0.438858	0.786002	0.071324	-0.628684	1.71475	0.649944	0.297805	-0.254978
3	14	14	aPv097655_0	50S ribosomal subunit protein L28, putative	-0.123522	-0.357542	0.630467	0.40906	0.0747845	0.317043	0.0633611	-0.443547	-0.398845	-0.613057	-0.111795	0.922149	-0.420953	-0.21233
3	14	15	aPv090875_5	hypothetical protein	-0.328944	-0.323514	0.534049	-0.0887441	0.0729595	-0.32839	-0.240381	1.01986	0.366147	1.22585	1.05638	-0.109563	0.81132	-0.363692
3	14	16	aPv088905_1	hypothetical protein	-0.579301	-0.652868	1.0147	0.193457	-0.416136	-0.953139	-0.642298	0.162769	0.00506587	-0.140711	0.0461923	1.44567	NA	NA
3	14	17	aPv099680_1	prolyl-t-RNA synthase, putative	-0.260927	-0.261866	0.256336	0.29184	-0.285682	-0.290095	-0.356238	0.141371	0.0888917	0.709292	-0.686972	-0.0602906	-0.265951	-1.00882
3	14	18	aPv092195_1	oxysterol-binding protein/PH domain containing protein	-1.07299	-0.0293453	-0.201308	-0.0164202	-0.446367	-0.59999	0.177155	-0.18795	-0.633598	-0.296948	0.101284	-1.39937	-0.093287	-2.31347
3	14	19	aPv116920_1	RNA 3'-terminal phosphate cyclase-like protein, putative	0.116716	-0.11796	-0.51189	0.357509	-0.732364	-0.574256	-0.490607	-0.0636543	-1.29537	-0.514058	-1.49881	0.356333	-1.01845	-1.29986
3	15	1	EMPTY		NA	NA	NA	NA	1.0865	NA	NA	NA	NA	NA	NA	NA	NA	NA
3	15	2	PvSal1_000006800	#N/A	NA	1.01486	0.0723644	NA	NA	-0.892434	NA	0.357406	0.144503	-0.881422	-0.644207	-1.26198	-0.0588809	-0.416732
3	15	3	PvAMRU_000017400	#N/A	0.60433	0.953306	-0.386063	1.56732	1.00231	-0.600841	2.02396	0.450981	0.000541129	-0.518328	-0.0692594	-0.546364	-0.000421318	0.619486
3	15	4	PvSal1_040006500	#N/A	1.30397	-0.596272	0.549202	1.53459	1.90915	0.615199	1.97799	0.749689	0.598203	NA	NA	-1.59254	0.214844	NA
3	15	5	PvAMRU_100009200	#N/A	1.65773	0.152423	-0.382356	0.910544	-3.79963	-0.441505	NA	0.304774	NA	0.700777	-0.532336	0.722575	0.154284	1.21744
3	15	6	0	#N/A	NA	0.910388	0.756117	NA	0.76724	-0.16538	1.58063	0.893519	NA	1.30993	0.493432	-0.29833	NA	NA
3	15	7	aPv082900_1	hypothetical protein	0.909331	0.092505	0.644609	0.350305	1.16454	0.136245	1.07446	1.476	0.493172	0.508888	0.688935	0.708588	0.054733	-0.886404
3	15	8	aPv082535_1	hypothetical protein	0.468846	0.41618	-0.0257013	0.00257464	-0.590322	0.13682	1.07789	0.0588743	-0.193915	0.469903	0.488684	0.86658	0.816265	NA
3	15	9	aPv097960_1	Pfs38, putative	0.308374	0.273612	0.347675	1.11651	NA	0.224628	1.38831	-0.675539	-1.64285	-1.33136	0.529193	0.918507	-1.3936	0.244188
3	15	10	aPv121880_1	hypothetical protein	1.15929	0.398448	1.05242	0.495285	0.881522	1.74865	0.31928	-1.00726	-2.48704	-0.727469	-2.46575	1.02591	-3.22359	-1.48856
3	15	11	aPv097795_2	hypothetical protein	-0.717379	-0.356738	0.733546	-0.468878	-0.716737	-0.809055	-0.212575	0.568613	-0.722682	-0.0989418	0.0241785	-0.768418	-0.438126	-0.921422
3	15	12	avPFE1590w_0	0	-1.0524	-0.881598	-0.805579	-0.568721	-0.50526	-1.20617	-0.47848	1.06535	NA	0.552825	-0.00485837	-0.691434	0.441807	-1.47936
3	15	13	aPv115325_0	hypothetical protein	-0.0114097	-0.0162115	NA	-0.139905	-0.439489	-0.11003	-0.117056	1.35663	NA	1.3004	0.563054	0.268215	0.497041	NA
3	15	14	aPv123595_1	hypothetical protein	-1.19932	-1.00687	0.477745	-0.22385	-0.515647	-0.722342	-0.355399	0.867635	0.134499	0.0190997	0.734694	1.26965	0.382154	NA
3	15	15	aPv099025_1	GTP-binding protein, putative	-0.510418	-0.483107	0.579908	-0.203049	-0.44422	-0.666463	-0.185736	0.856317	0.110063	-0.109574	0.65457	-0.32259	0.109116	1.65302
3	15	16	aPv003590_3	serine/threonine-specific protein kinase, putative	-0.881728	-0.39965	-1.55664	-0.305977	-0.257401	-1.14254	-0.433484	-0.661949	NA	-1.03736	-1.00438	NA	-0.0302663	NA
3	15	17	aPv117620_0	hypothetical protein	0.686842	0.661557	0.173088	0.894095	0.208468	0.706901	1.48401	0.0808771	-0.578989	0.328655	-0.95001	1.08466	-0.357533	-0.57621
3	15	18	aPv119385_1	hypothetical protein	-0.109176	0.224182	0.0557336	0.393597	0.031842	0.112638	0.35519	0.104958	NA	0.131184	-0.348549	-0.0463192	-0.636908	-0.885326
3	15	19	aPv113855_0	hypothetical protein	-0.390082	-0.266018	-0.703788	-0.43855	-0.771928	-0.812225	-0.417679	-0.0751801	-0.643243	-0.646358	-1.40611	-0.940032	-0.637423	-0.888154
3	16	1	EMPTY		NA	NA	NA	NA	NA	NA	NA	NA	NA	NA	NA	NA	NA	NA
3	16	2	PvAMRU_070011900	#N/A	NA	NA	0.545456	NA	0.633606	0.0679458	0.636902	1.83513	NA	-0.156025	0.533439	0.415675	0.0465911	NA
3	16	3	PvAMRU_000037000	#N/A	-0.441433	-0.100245	-1.10407	1.68536	1.0666	-0.229326	2.14574	1.17216	1.26247	-0.826205	-0.108056	-0.890835	0.0949523	0.829822
3	16	4	PvSal1_000047400	#N/A	NA	NA	1.49287	0.702787	2.04432	0.917438	0.95653	-0.0484486	0.476985	0.77277	NA	NA	-0.294186	NA
3	16	5	PvAMRU_070011200	#N/A	NA	2.05417	-0.219575	1.3401	NA	-0.227716	2.1628	1.16589	1.47909	-0.242813	0.567738	0.183772	0.14703	1.35628
3	16	6	0	#N/A	-1.57409	0.912805	0.450029	0.312044	0.256492	0.0114991	1.04157	1.03127	NA	1.00828	0.408276	NA	0.517946	NA
3	16	7	aPv084745_1	small GTP-binding protein domain containing protein	-0.43701	-0.00152033	0.236898	0.18707	-0.305335	-0.575208	-0.0963496	1.09773	-0.296921	2.299	0.326305	-0.669983	1.05959	-0.510678
3	16	8	aPv100760_1	hypothetical protein	0.374669	0.531358	1.53294	0.624495	0.355779	-0.636022	0.780605	1.42241	NA	-1.82709	0.0125098	-0.320316	0.343288	-0.214681
3	16	9	aPv117520_0	hypothetical protein	0.198987	0.726814	0.331041	1.28278	-0.27292	-0.204109	1.14549	0.499093	0.842735	1.11206	0.397168	0.855611	-0.127389	NA
3	16	10	avPFD0305c_0	0	-0.119049	-0.525078	NA	-0.150217	-0.280954	-0.774756	-0.169176	0.883815	NA	0.636016	0.823325	-0.344715	0.226237	NA
3	16	11	aPv003870_2	hypothetical protein	-0.203932	-0.151226	1.36836	0.203519	0.104991	-0.312275	0.111155	0.463391	-0.116022	0.694663	0.8456	0.562346	-0.243669	1.08448
3	16	12	aPv080270_3	hypothetical protein, conserved	0.119476	-0.615467	1.17802	0.31876	-0.199578	-0.289028	-0.132517	1.34767	2.22808	-0.0336751	0.373131	-0.0888725	NA	0.24918
3	16	13	aPv113705_0	hypothetical protein	0.490417	0.556566	0.804045	0.82751	0.198401	0.368352	0.693461	-0.350835	-0.439965	-0.54504	-0.395848	1.17077	-0.519078	-0.930721
3	16	14	aPv117875_0	hypothetical protein, conserved	0.29105	0.493549	0.76627	0.551654	0.210433	0.459921	-0.139606	-0.252479	-0.321464	-0.151121	0.0737536	0.276441	-0.354742	-0.847612
3	16	15	aPv085805_0	ubiquitin-conjugating enzyme E2, putative	0.722381	0.0472269	0.381989	0.710462	-0.0600788	-0.0772803	-0.195402	0.289273	-0.799801	-0.354418	-0.539043	0.772837	-0.602624	-0.606968
3	16	16	aPv000710_2	hypothetical protein, conserved	-0.398086	-0.0294313	0.527663	-0.272724	-0.209523	-0.0758831	-0.101057	-0.0563323	0.172032	-0.637556	0.125729	-0.460682	-0.876934	0.112236
3	16	17	aPv110915_2	hypothetical protein	-0.548732	-0.0604614	-0.467958	0.374374	-0.491665	-0.672319	0.327125	0.365761	-1.54081	0.0854729	1.61113	-0.143388	-0.363326	NA
3	16	18	aPv083015_0	hsp70 interacting protein, putative	-0.492233	-0.140889	-0.0321844	0.165646	-0.0495354	0.0185197	0.422806	-0.0964821	-0.235387	-0.462782	-1.64259	0.413018	-0.735079	-0.695244
3	16	19	aPv122830_0	big signal peptidase, putative	-0.148604	-0.584206	0.328784	0.358202	-0.605094	-0.464494	-0.775571	0.262889	1.58081	-0.115046	1.77269	-0.489469	-0.0393364	-1.62732
3	17	1	EMPTY		NA	NA	NA	NA	NA	NA	NA	NA	NA	NA	NA	NA	NA	NA
3	17	2	PvSal1_070006600	#N/A	NA	NA	0.666385	2.94674	1.41767	0.571916	1.377	0.531679	1.62367	0.413409	0.355244	-0.17475	-0.137777	NA
3	17	3	PvSal1_070006000	#N/A	NA	NA	0.578748	2.92164	1.98069	1.87375	1.07562	0.408193	-1.31537	NA	-0.635348	0.202338	-0.749718	-1.21466
3	17	4	PvAMRU_040006600	#N/A	0.729696	-0.610442	1.345	0.251113	1.14639	-0.198866	NA	0.902073	NA	1.0755	0.171335	1.58212	-0.0574284	2.03331
3	17	5	PvAMRU_000030800	#N/A	1.55589	0.301725	-0.304244	1.22237	1.13591	0.19688	1.36824	0.0320194	-0.0989668	-0.539546	-0.687124	-0.46519	-0.152806	0.215312
3	17	6	0	#N/A	0.355591	0.891614	0.0969669	1.13599	NA	-0.073138	NA	1.22034	1.04874	1.621	-0.147979	NA	1.61773	-0.523216
3	17	7	aPv116770_1	nucleoside-diphosphatase mig-23, putative	0.199735	-0.0273763	-0.0457282	0.423044	-0.596296	0.130093	0.0516852	0.399252	0.0331558	-0.0218326	-0.00322485	0.687374	0.377945	NA
3	17	8	aPv089385_0	hypothetical protein, conserved	-0.578541	-0.485168	0.117148	-0.523218	NA	-0.0780623	1.47566	0.0701999	0.178059	-0.972004	-0.70429	-1.59148	-0.725838	-0.190843
3	17	9	aPv114465_0	troponin c-like protein, putative	-0.801489	-0.215978	0.377597	0.674138	-0.533287	0.575659	-0.0645598	-0.777271	-1.01163	-1.62343	-1.25369	0.921692	-1.49553	-0.797655
3	17	10	aPv118640_1	hypothetical protein, conserved	0.0811129	0.23583	0.497825	0.489878	-0.225251	0.221127	-0.117325	0.377432	1.07967	-0.113574	0.119909	1.53764	0.0584379	NA
3	17	11	aPv082845_1	elongation factor 1-gamma, putative	0.473823	0.688741	1.09935	0.97539	0.734639	0.96517	0.369685	-0.568386	-1.06017	-0.627545	-1.06702	0.668886	-1.87449	-1.19465
3	17	12	aPv110300_1	variable surface protein Vir 12/22/24-like	0.247836	-0.634936	0.175912	0.131954	-0.096058	0.200046	-0.186104	0.975116	-0.142218	-0.840772	0.273468	-1.67983	0.172262	-1.90278
3	17	13	aPv084485_1	hypothetical protein	-1.04892	0.0446017	0.645889	0.366792	-0.185451	-0.360785	-0.349057	0.554218	1.04632	0.228788	1.00089	0.308137	0.721027	NA
3	17	14	aPv085835_4	hypothetical protein, conserved	-0.441118	-0.0507959	0.593257	0.469274	-0.389994	0.0452914	0.0613906	0.645231	0.537228	0.30254	NA	0.518504	0.418296	0.808441
3	17	15	aPv111255_1	hypothetical protein	0.0887723	0.206167	0.437054	0.10526	-0.246549	-0.117598	0.104418	0.896509	0.398734	0.208578	NA	0.94929	0.393238	-0.450207
3	17	16	aPv099945_1	hypothetical protein, conserved	-0.853173	0.058125	0.166686	0.10425	-0.227845	-0.365464	-0.380726	0.559719	NA	0.154739	0.408337	1.17612	-0.0987929	-0.938383
3	17	17	aPv087930_0	hypothetical protein	0.0411395	0.398897	0.132255	0.38605	0.306322	0.295485	0.670629	-0.520367	NA	0.464365	-0.279443	0.961504	-0.522348	-1.01046
3	17	18	aPv101475_1	tryptophanyl-tRNA synthetase, putative	-0.466947	0.163593	0.141588	0.5071	-0.245968	-0.358905	-0.253786	0.0772169	-0.0292382	-0.227458	-1.94691	0.407889	-0.120721	NA
3	17	19	aPv123620_2	clathrin heavy chain, putative	-0.192915	-0.0805672	0.291508	0.682593	0.375541	-0.099856	0.00611081	0.1483	1.61622	-0.0501139	-2.07124	-0.561314	-0.827401	-1.21052
3	18	1	EMPTY		NA	NA	NA	NA	NA	NA	NA	NA	NA	NA	NA	NA	NA	NA
3	18	2	PvSal1_010008300	#N/A	NA	NA	0.202215	NA	NA	-0.618293	0.50928	0.583468	0.651221	-1.23483	0.0336677	-0.802549	-0.021494	1.86433
3	18	3	PvSal1_010009500	#N/A	NA	1.2755	0.446496	2.35667	2.14789	-0.612598	0.740787	0.236618	1.29085	-1.07939	0.814476	-0.584078	-0.118126	1.62245
3	18	4	PvSal1_020006700	#N/A	1.76819	-0.12224	-1.19724	-0.644937	1.63213	-0.703736	NA	0.593603	0.566513	-0.647721	-0.404522	-1.18852	NA	0.856387
3	18	5	PvAMRU_120007200	#N/A	NA	0.15812	0.219023	0.301797	1.03155	-0.0737787	0.846621	1.33622	NA	0.809373	-0.0419823	0.226215	-0.231596	NA
3	18	6	0	#N/A	-0.226144	0.0495079	0.00538946	-0.206298	-0.0471158	-0.0972343	0.335027	0.688757	0.357353	1.42964	-0.182776	-0.648459	0.777121	NA
3	18	7	aPv098710_4	hypothetical protein	-0.0155259	1.01042	-0.43191	-0.0658772	-0.167798	-0.0999726	0.187794	0.853103	NA	0.984087	0.544119	0.295949	-0.530877	NA
3	18	8	aPv081685_1	hypothetical protein	0.798227	0.25355	0.784499	0.34372	0.0769375	0.0200788	-0.0433718	0.0108875	-1.13549	-0.534074	0.212698	0.0233629	-0.52075	NA
3	18	9	aPv097800_4	hypothetical protein	-0.389668	0.198318	0.0444215	-0.134546	-0.465906	-0.150769	-0.474982	0.174067	1.26171	-0.271007	0.785049	NA	0.582785	NA
3	18	10	aPv087975_0	cloroquine resistance associated protein Cg3, putative	0.0212025	-0.485171	0.223117	0.291695	-0.0238998	-0.359496	0.792473	0.0233553	-0.509764	-0.00927991	-0.0745899	0.457573	-0.680566	-0.63888
3	18	11	aPv114845_1	hypothetical protein	0.00898875	-0.422452	-0.0983743	0.437205	-0.242163	-0.806019	-0.187994	0.844219	0.393537	-0.340382	0.0596601	0.267751	-0.264067	-0.28062
3	18	12	aPv115075_1	hypothetical protein, conserved	0.486627	0.378013	0.639852	0.412507	0.212049	0.663413	-0.428786	0.556554	-0.589272	0.000340966	0.630576	-0.665994	-0.360355	NA
3	18	13	aPv081655_1	hypothetical protein, conserved	-0.572453	-0.465945	0.806175	-0.0955239	-0.581433	-0.437031	-0.240874	1.08787	0.37969	-0.00565492	1.54706	0.644176	0.186893	0.0942025
3	18	14	aPv062690_1	variable surface protein Vir18, putative	0.00674837	-0.455554	0.780603	-0.800299	-0.143515	-0.118079	0.204807	0.0731853	NA	0.470788	NA	-0.64159	0.243444	NA
3	18	15	aPv080255_2	hypothetical protein	0.102495	0.168947	0.818939	0.412311	0.399938	-0.130442	-0.263366	0.662422	-0.0859643	0.889745	0.81232	-0.570817	-0.0182559	-0.0133344
3	18	16	aPv096405_0	30S ribosomal protein S8, putative	-0.0782871	0.0376455	0.468361	0.52192	-0.251507	0.30373	0.0847607	0.366044	NA	-0.00891778	1.80413	0.969137	0.248354	0.0775244
3	18	17	aPv094645_0	hypothetical protein	1.06348	0.914997	1.16411	1.46138	1.31088	0.638361	1.52698	-0.819098	-1.91228	-0.315651	-2.12824	0.85802	-1.32652	-1.26664
3	18	18	aPv081295_1	hypothetical integral membrane protein, DUF56 family, putative	-0.935752	-0.944413	-1.30559	-0.550395	-0.762875	-0.615972	-0.70535	0.182296	0.0474277	-0.308466	-1.15222	-0.333015	-0.299724	-0.283554
3	18	19	aPv094805_1	DNA repair protein RAD23, putative	-0.405928	-0.302428	-0.559358	0.351212	-0.392999	-1.10083	-0.382848	-0.30047	-1.19349	-0.371368	-1.23626	0.0582129	-1.05226	-1.32049
4	1	1	0	#N/A	NA	1.09644	NA	0.957689	0.375242	-0.205027	0.68708	1.0014	-0.486805	NA	1.31388	-0.843623	1.3365	NA
4	1	2	PvAMRU_080005700	#N/A	1.65507	1.09644	0.708898	0.976149	0.0427694	1.06971	0.854187	-0.346275	-0.531189	-0.430392	0.381285	1.48876	-0.589861	0.378009
4	1	3	PvSal1_040006700	#N/A	1.27056	NA	1.06289	0.551322	0.23367	0.877103	0.467743	-0.12767	0.379928	0.033019	0.380326	NA	1.00532	-0.565297
4	1	4	PvSal1_000029600	#N/A	0.797841	1.60521	-0.63245	-0.283944	-0.345466	-0.190923	0.879781	0.062387	0.0399964	NA	0.356614	-1.00796	-0.10205	0.539015
4	1	5	Blank_G1	0	-0.0466518	NA	0.041101	NA	-0.509226	-0.225034	0.892603	0.00593316	-0.883634	1.56784	0.375737	-0.431527	0.0272785	-1.35486
4	1	6	aPv116605_4	hypothetical protein	0.0496938	0.119163	0.0766962	0.378358	-1.1904	-0.34542	0.0400877	0.0809797	-0.231209	1.14772	0.939438	-0.0959717	0.0915164	0.203748
4	1	7	avPF11_0162_1	0	-1.04976	NA	-0.425968	-0.324393	-0.974104	-0.369043	0.462641	0.0555494	-0.858272	-0.406677	0.0253261	-0.476003	-0.338726	-1.37336
4	1	8	aPv099300_1	ATP-dependant RNA helicase, putative	0.357717	0.607803	0.856547	0.340595	-0.834244	0.597141	0.035643	0.486533	1.07089	1.45304	1.87029	1.4927	0.873805	0.140683
4	1	9	aPv086920_0	hypothetical protein	-0.971392	-0.82062	-0.400713	-1.09793	-1.23096	-0.723092	-0.4958	0.307151	-0.267374	1.12772	0.1062	-0.597473	-0.285281	-0.43092
4	1	10	aPv091665_0	heat shock factor binding protein 1 containing protein	-0.188836	-0.245101	0.755873	0.822182	-0.297286	0.744148	0.0235588	-0.123673	-1.86937	-0.321866	-0.591669	1.10101	0.00682966	-0.765572
4	1	11	aPv090930_0	histone H4, putative	0.0715357	0.782681	0.321311	0.0823071	-0.185853	0.0207621	0.107341	-0.954075	-1.24739	-1.66972	-1.66769	-0.504907	-1.08957	-1.08247
4	1	12	aPv086060_0	hypothetical protein	-0.145228	-0.159398	0.262058	-0.326234	-0.685714	-0.376548	0.0535224	0.284616	-0.156939	0.351621	1.06175	-0.489985	-0.0305467	-0.440552
4	1	13	aPv083130_1	hypothetical protein	-0.0776723	-0.471376	0.0426254	0.445991	-0.777798	0.564463	-0.24813	0.0638269	-0.708727	0.460763	1.15422	-0.477082	0.868527	-0.743417
4	1	14	aPv090980_0	30S ribosomal protein S15., putative	-0.126096	-0.231111	0.999429	0.0577259	-0.643726	0.181249	-0.164928	-0.476488	-0.67649	0.32905	0.485113	0.694328	-0.363797	-0.788731
4	1	15	aPv118110_0	hypothetical protein	-0.090306	-0.82224	-0.16008	0.206163	-0.94022	0.23271	-0.0585946	-0.141602	-0.113458	0.262581	-0.820447	0.940461	-0.387167	-0.298326
4	1	16	aPv122250_1	hypothetical protein	-0.0478156	0.240367	-0.545281	-0.548256	-0.820329	-0.00852739	-0.236396	-0.369658	-0.0503074	0.148081	-0.69113	-0.702758	-0.612787	0.192848
4	1	17	aPv113565_0	WD domain, G-beta repeat domain containing protein	-1.10475	-0.944114	-0.964105	-1.13509	-1.09211	-0.532807	-0.564897	-0.427862	-0.308992	0.235435	-0.501518	-1.50743	-0.587805	-0.581095
4	1	18	aPv123985_1	ATP-dependent RNA helicase, putative	-0.519491	-0.173614	-0.00730019	0.117783	-0.862388	-0.454195	-0.420266	-0.863897	-1.36646	-0.215125	-0.340459	-0.281208	-0.567152	-0.350726
4	1	19	aPv111070_2	S-adenosylmethionine decarboxylase-ornithine decarboxylase, putative	0.276782	0.123004	1.10643	0.579577	-0.0764303	0.023194	-0.460558	-0.950443	-1.6526	-0.885376	-0.714743	-0.656528	-0.267965	-0.922858
4	2	1	0	#N/A	0.596967	1.10777	NA	NA	0.539791	-0.585794	0.811245	0.805353	-0.740701	NA	1.28349	-1.45399	0.589623	-1.45185
4	2	2	PvSal1_090008400	#N/A	1.15195	1.82541	0.922576	0.238562	0.0476365	0.185158	1.33459	0.109236	0.311958	-0.738933	0.392612	-1.15989	-0.280107	0.453604
4	2	3	PvSal1_080005200	#N/A	1.06538	0.546337	-1.31768	1.34276	0.91434	1.32522	-0.0159961	0.0576943	0.0218694	0.568146	-0.00229365	1.62255	1.22933	0.716019
4	2	4	PvAMRU_000046400	#N/A	0.42027	0.499792	-0.761407	-0.00190703	-0.37002	-0.662693	0.779515	0.0448154	0.152183	NA	0.673009	-0.728976	-0.0542496	0.54203
4	2	5	Blank_G4	0	NA	NA	0.297619	1.0747	0.247869	-0.677482	0.631154	0.313967	-0.880192	-1.89354	1.28865	-0.696812	0.873272	-1.20192
4	2	6	aPv095370_2	protein kinase domain containing protein	0.261763	0.333931	-0.0359254	-0.181781	-0.640537	-0.39564	0.0449535	0.735055	-0.103267	1.87837	0.998651	-0.473966	1.52024	0.599133
4	2	7	aPv084395_2	hypothetical protein	-0.0356066	-0.111426	-0.401026	-0.191789	-0.482838	-0.103065	-0.0122403	-0.128106	-1.24534	1.42798	0.993434	-0.0824623	0.458923	-0.407577
4	2	8	aPv104700_1	variable surface protein Vir18, putative	0.26507	0.495971	-0.427029	0.125794	-0.226943	0.557465	0.317491	-0.188991	NA	1.13892	0.443077	-1.63753	1.46278	-0.463708
4	2	9	aPv001695_0	hypothetical protein, conserved	-1.05738	-0.258379	-1.68183	-1.37153	-0.859219	0.319538	0.510317	0.0270825	-0.765529	-0.0447914	-0.268201	1.15675	-0.161101	0.00898677
4	2	10	aPv085615_0	hypothetical protein	-0.301339	0.672363	-0.656351	-0.23596	-0.681702	0.674383	0.642509	-0.115966	-0.886962	-0.141704	-0.0349858	0.710014	-0.366855	-1.01103
4	2	11	aPv079970_2	hypothetical protein, conserved	-0.39217	-0.0843041	-0.192125	-0.267182	-0.299249	-0.116905	0.856505	0.39197	0.0762697	0.986433	0.444068	0.0590342	0.958581	-1.99588
4	2	12	aPv115435_1	hypothetical protein	-0.708439	-0.194243	-1.26546	-1.15254	-0.980409	-0.714593	-0.0241795	0.580983	-0.618328	0.783993	0.207444	-1.42515	0.451463	-1.78737
4	2	13	aPv118300_1	hypothetical protein, conserved	-0.133252	-0.851831	-0.0386188	0.174166	-0.597207	-0.13843	-0.361053	-0.0801681	-0.303955	-0.292977	0.663465	0.0337904	-0.131341	-0.639768
4	2	14	aPv088030_1	hypothetical protein	-0.123708	-0.334269	0.79186	0.0401181	-0.557109	-0.290294	-0.145677	0.871597	-0.425542	1.32212	1.17503	-0.809539	1.33063	0.400596
4	2	15	aPv001755_1	hypothetical protein	-0.188793	-0.355404	0.679707	0.0491763	-0.741325	-0.256659	-0.26103	1.16441	-0.492193	1.02314	0.520074	-0.0263154	0.449385	0.29752
4	2	16	aPv091940_1	hypothetical protein	-0.157992	-0.268636	0.551577	-0.460867	-0.866963	-0.706315	-0.331629	0.568357	0.385794	0.480362	-0.274063	-0.718363	-0.358545	0.0547596
4	2	17	aPv114460_2	hypothetical protein,conserved	-0.250265	-0.088874	0.831098	-0.141481	-0.925407	-0.318379	-0.265797	-0.079506	-0.372207	0.569481	1.19797	-1.25857	0.499681	-0.909174
4	2	18	aPv123725_1	hypothetical protein	-0.76926	-0.621285	-0.426874	-0.0755169	-0.898602	-0.730341	0.147433	-0.59508	-0.98831	0.0794639	0.442687	-1.59804	-0.0757614	-1.6704
4	2	19	aPv003780_2	hypothetical protein	-0.620046	-0.390766	0.0869717	-0.360454	-0.846268	-0.612215	-0.337791	-0.457833	-0.487936	-0.0113819	-0.890115	-1.08316	-0.409953	-1.37669
4	3	1	0	#N/A	NA	NA	0.0512878	NA	0.477969	-0.362007	NA	0.811263	NA	NA	0.827993	NA	1.67249	NA
4	3	2	PvAMRU_130008000	#N/A	-0.824477	NA	-1.32829	-0.134697	0.406269	0.0193897	-1.20163	0.253015	1.01418	NA	0.0718925	-0.227373	1.5142	0.823412
4	3	3	PvSal1_000024400	#N/A	0.184873	0.0992535	-0.500894	0.142145	0.681267	0.481547	0.436733	-0.145925	0.073275	0.973869	-0.32412	-0.190724	0.486671	1.03441
4	3	4	PvSal1_000028000	#N/A	2.61888	1.83704	0.359896	1.12222	0.809975	1.35578	1.33951	-0.195479	-0.645219	NA	1.05936	-0.625406	0.0611478	0.171924
4	3	5	Blank_G7	0	0.212552	0.157729	0.228103	-0.588044	-0.579401	-0.330177	-0.277292	0.748027	-0.32174	-0.0812244	1.29811	-1.40472	1.03176	-1.06307
4	3	6	aPv123670_0	hypothetical protein	0.205379	-0.100476	-0.651666	-0.404368	-0.798977	-0.233621	-0.408349	-0.244744	-0.720494	-0.472576	0.221102	-0.751275	-0.596286	-0.760732
4	3	7	aPv082820_1	calcium-dependent protein kinase, putative	0.582288	NA	-0.188619	NA	-0.191867	0.169772	1.46932	0.49317	-0.196879	0.814175	1.21614	0.286939	0.698536	-1.47412
4	3	8	aPv111345_0	hypothetical protein	-0.284487	0.042316	-0.248644	-0.305392	-0.722967	-0.0598082	-0.242359	0.0261784	0.034841	-0.31918	-0.582743	-0.438208	-0.170028	-0.0396808
4	3	9	aPv096920_1	variable surface protein Vir12-related	0.303104	-0.145218	-0.274228	-0.209197	-0.492339	0.312625	-0.0511348	0.308305	-1.21228	0.927028	1.0581	-0.28462	0.728902	NA
4	3	10	aPv095995_0	variable surface protein Vir16/32-related	-1.10044	-0.537012	0.157925	0.0672473	-0.449015	0.271756	-0.103068	0.100072	-0.32977	0.635607	-0.135382	-0.0470342	-0.295555	0.0216099
4	3	11	aPv099305_1	hypothetical protein, conserved	0.0041729	-0.457649	0.162351	-0.577378	-0.615953	0.229335	0.401533	0.537133	-0.432736	0.938602	0.251606	-0.608609	0.607762	-0.983681
4	3	12	aPv000925_0	hydroxyacyl glutathione hydrolase, putative	0.934623	0.0895121	-0.0116241	0.544449	0.15076	0.236832	0.55624	-0.575134	-1.59801	-0.265242	-1.24328	1.04233	-0.595856	-0.58177
4	3	13	aPv097985_3	guanidine nucleotide exchange factor, putative	-0.967316	-0.4702	-0.870563	-0.78764	-0.955196	-0.670192	-0.0838527	-0.689841	0.175571	-0.470717	0.664525	-1.07401	-0.559049	-0.0792632
4	3	14	aPv020680_1	variable surface protein Vir12-like	-0.229683	-0.495556	0.167479	-0.126122	0.0726967	-0.346342	-0.24195	0.296238	-0.448719	1.97075	0.279462	-0.557697	-0.0590342	-0.999173
4	3	15	aPv089905_1	DNA replication licensing factor, putative	-0.172143	-0.623653	0.529581	-0.305909	-0.400348	-0.553018	-0.369211	1.18463	-0.261535	-0.0229627	0.405538	-0.464802	0.637513	-0.762818
4	3	16	aPv114250_0	hypothetical protein	-0.104032	-0.66537	0.688532	0.177441	-0.597767	-0.348891	-0.145642	0.568196	-0.180056	0.434351	1.09716	-0.391111	0.496277	-0.75663
4	3	17	aPv000850_1	AAA family ATPase, putative	-0.661801	-0.572354	0.195301	-0.180726	-0.72062	-0.457024	-0.10582	0.00960959	-0.686749	0.105754	NA	-0.93077	-0.238467	-1.55069
4	3	18	aPv124065_1	hypothetical protein, conserved	-0.648718	-1.17656	0.123449	-0.557754	-0.817075	-0.482749	-0.458696	-0.459238	-0.588242	-0.190172	-0.112467	-0.696402	-0.36875	-1.05014
4	3	19	aPv096060_0	hypothetical protein	-0.203487	-0.459154	0.0669565	-0.363146	-1.11356	-0.0977676	-0.610607	-0.616882	0.102819	-0.310294	-0.941531	0.364054	-0.775674	-0.685197
4	4	1	0	#N/A	-0.557014	NA	NA	NA	0.885187	-0.133563	NA	0.465467	NA	0.253937	0.107246	-0.825471	1.30991	-0.341569
4	4	2	PvAMRU_130005600	#N/A	0.431521	-0.452602	-0.482884	-0.549794	0.0353049	-0.493834	-0.0786121	0.0572596	0.246484	1.39788	-0.00803759	0.457738	0.0606661	0.857908
4	4	3	PvSal1_100007500	#N/A	0.696803	0.120303	-0.804825	0.902946	-0.0181841	-0.626538	0.460912	0.174795	0.0212537	0.604464	0.740261	-0.857693	-0.333636	0.647326
4	4	4	PvSal1_000020900	#N/A	0.33109	1.28038	-0.883293	0.408288	0.208662	0.800136	0.899766	-0.0217167	0.791734	NA	0.785284	NA	NA	1.3763
4	4	5	Blank_G10	0	0.290223	0.524526	0.257619	0.612975	-0.216289	-0.065853	0.318205	1.05066	NA	1.7906	1.27962	-0.515793	1.35575	-1.14971
4	4	6	aPv101250_0	hypothetical protein	0.808653	0.37947	-0.302472	0.492389	0.303803	0.469715	0.484436	0.178329	-0.392714	0.0750124	0.615403	-0.351121	0.859848	-0.651189
4	4	7	aPv003525_2	hypothetical protein	NA	1.1015	-0.221438	NA	NA	-0.33139	NA	-0.179724	-0.686356	-0.0566097	NA	0.174865	-0.0123988	-0.840788
4	4	8	aPv116615_0	lactate/malate dehydrogenase, putative	-0.288212	0.599568	-0.0518673	-0.219826	-0.687394	0.188161	0.411401	-0.143333	-1.17111	0.371784	0.0502674	1.03327	-0.341597	-0.302175
4	4	9	aPv088815_1	lysophospholipase, putative	0.767713	0.159047	0.399414	0.605054	-0.116743	1.1495	0.541682	-0.267959	-1.11133	0.0126154	-0.165431	0.940858	-0.277091	-1.26662
4	4	10	aPv084095_1	hypothetical protein	-0.613771	-0.555346	-0.0628103	-0.733402	-0.877078	-0.562663	-0.276518	0.403355	NA	0.981701	-0.00529562	-1.21123	0.411795	0.013613
4	4	11	aPv004540_0	variable surface protein Vir10/35, putative	0.056851	-1.02087	-0.387401	-0.302232	-0.114754	0.606139	0.395116	0.251269	-0.615401	-0.23857	0.670887	1.44951	-0.244584	0.637166
4	4	12	aPv080390_1	hypothetical protein, conserved	-0.380203	-0.502933	-0.256264	-0.240815	-0.614844	-0.507474	0.253573	NA	-1.58261	0.766897	1.26444	-1.13092	0.46962	-0.544429
4	4	13	aPv122330_0	ATP synthase delta chain, mitochondrial, putative	-0.376367	-0.537967	-0.129004	-0.67214	-0.498198	-0.238792	0.0303866	0.132228	-0.205999	0.0950066	1.18534	0.201116	0.476791	0.048299
4	4	14	aPv099650_1	splicesome-associated protein, putative	-0.416307	-0.174967	0.402553	0.259555	-0.77336	0.211589	-0.161872	0.820179	-0.907531	1.30375	1.17023	-0.45671	0.80172	0.437583
4	4	15	aPv089480_1	hypothetical protein, conserved	-0.0321438	-0.278174	0.532037	0.314101	-0.672067	0.0197843	0.0115809	0.972191	-0.319178	0.569933	0.619404	-0.508331	-0.0582454	-1.61473
4	4	16	aPv085815_1	N-myristoyltransferase, putative	0.5013	0.309362	1.13945	0.457478	-0.206977	0.727373	0.26825	-0.0952922	-1.16377	-0.136673	0.396429	0.340407	-0.180719	-1.19094
4	4	17	aPv000530_5	hypothetical protein, conserved	-0.848464	-0.4712	-0.645538	-0.951155	-0.791871	-0.524465	-0.345548	-0.641508	-0.259409	0.0168846	NA	-1.38966	0.173648	-1.38854
4	4	18	aPv080470_1	hypothetical protein	-0.803798	-1.04008	-0.267362	-1.01662	-1.10636	-0.692195	-0.171907	-0.0456762	-0.0131001	-0.4013	-0.615515	-1.11345	-0.200614	0.355933
4	4	19	aPv003750_3	hypothetical protein	-0.697734	-0.696614	0.0223535	-0.484294	-1.05718	-0.488721	-0.193559	-0.290699	0.13107	0.0415579	-0.235687	-0.680021	-0.447466	-0.332138
4	5	1	0	#N/A	-0.231773	NA	NA	NA	0.56362	-0.358453	NA	0.884735	1.42034	0.914509	0.414293	-0.220322	1.55527	NA
4	5	2	PvSal1_010010700	#N/A	-2.01651	NA	-1.40331	0.0706444	0.242111	0.313758	0.81171	0.0880918	-0.412411	-0.367139	-0.604996	0.346241	0.229342	0.692639
4	5	3	PvAMRU_000007900	#N/A	-0.648376	1.08036	-0.457166	-0.496059	0.308293	0.055414	0.641104	0.115659	-0.274361	NA	0.37999	2.47389	1.00791	1.38218
4	5	4	PvAMRU_120008600	#N/A	0.434585	0.151213	-1.48072	0.151421	0.377447	-0.0781396	0.54358	0.0253103	-0.0306892	-0.802327	-0.827659	-0.39037	0.0642504	0.420527
4	5	5	PvSal1_000011900	#N/A	-0.0310543	1.40831	NA	0.510669	0.611535	-0.522686	1.03858	0.252911	NA	1.36709	0.905033	0.0474573	0.958548	NA
4	5	6	aPv091725_1	hypothetical protein	0.666935	-0.135273	-0.186418	0.351876	-0.18473	-0.541978	-0.100058	-0.702261	-1.15158	0.280249	-0.0446562	-0.940081	0.0769379	-1.67553
4	5	7	aPv122490_1	hypothetical protein, conserved	0.399988	0.570896	0.35427	NA	0.672424	0.0886445	0.708005	0.906119	0.372148	1.30182	0.330045	-1.06412	1.55926	1.07932
4	5	8	aPv083455_2	hypothetical protein, conserved	0.0573344	0.0555945	0.605329	-0.0387718	-0.381824	0.0826724	0.135056	0.599907	-0.163765	1.21116	0.726793	0.291413	0.618691	0.595621
4	5	9	aPv000530_3	hypothetical protein, conserved	-0.610973	-0.263957	0.0841036	-0.361196	-0.381716	-0.236943	-0.463605	0.435024	NA	1.24498	0.287274	-1.45213	1.14762	-0.667634
4	5	10	aPv085680_2	hypothetical protein	0.666895	0.453465	0.358854	0.820416	0.168034	0.422493	-0.770399	-0.0710469	-1.55892	-0.0780164	-1.22975	-0.437283	-0.589884	-1.1074
4	5	11	aPv114745_1	hypothetical protein, conserved	0.289099	-0.731824	0.0287777	-0.0147189	-0.367774	0.0644013	-0.185073	0.240918	-0.504631	1.05948	1.19323	0.428761	0.101409	0.149379
4	5	12	aPv101325_3	hypothetical protein	-0.0953669	-0.434355	-0.936714	-0.25193	-0.533094	-1.00728	-0.00814031	NA	0.479866	-0.252585	1.51133	-1.38797	-0.255158	-1.79779
4	5	13	aPv094640_1	nucleolar protein NOP5, putative	0.227829	0.199211	0.376811	-0.114434	-0.305128	-0.302401	-0.322936	-0.196339	-0.476863	-0.216686	-0.286581	0.152813	-0.137444	-0.234711
4	5	14	aPv085935_4	hypothetical protein	0.0749329	0.229176	0.712646	0.0184024	-0.357987	0.317916	-0.29524	0.474329	-0.420643	1.38	0.104585	-1.23426	0.0256806	-0.228937
4	5	15	aPv096205_1	hypothetical protein, conserved	-0.028652	-0.151131	0.713756	0.331758	-0.358293	0.436042	0.445986	0.484029	-1.39487	0.490352	0.799109	1.00391	0.867682	-0.992417
4	5	16	aPv089080_0	hypothetical protein	-0.0191755	-0.0993495	0.562884	0.656242	0.00371893	0.357781	0.283311	0.369346	-1.1646	0.435018	1.04416	0.889515	-0.0626891	0.223706
4	5	17	aPv118435_0	KS1 protein precursor, putative	0.943474	0.839471	1.40388	0.602264	0.431406	1.26547	0.0986128	-1.7707	-2.62591	-1.09629	-2.78232	0.431292	-2.09843	-1.41597
4	5	18	aPv080610_0	small GTPase Rab1A, putative	-0.19117	-0.19642	1.14384	0.011292	-0.664594	0.280915	0.227763	-0.437154	-1.2344	-0.339463	-0.72763	0.217506	-0.834632	-0.172256
4	5	19	aPv094590_1	eukaryotic translation initiation factor 3 subunit 7, putative	0.220361	-0.192193	0.161828	0.170442	-0.48666	-0.232118	-0.0859317	-0.781447	-0.687482	-0.236416	-0.654623	1.1756	-0.451447	-0.740299
4	6	1	0	#N/A	NA	NA	NA	1.12525	NA	0.181081	1.41894	-0.568547	0.177654	NA	0.219914	-2.32968	0.992895	NA
4	6	2	PvSal1_120010900	#N/A	1.93348	0.771273	-0.599677	0.80598	0.201235	0.00499912	0.641842	-0.0854883	0.0441411	-1.07222	-0.828712	-1.48255	-0.320234	0.314858
4	6	3	PvAMRU_000014700	#N/A	0.444631	-0.854398	-0.470532	0.170302	0.0579838	-0.85908	0.965225	-0.0660861	0.716339	NA	1.20151	0.072363	0.291836	1.01286
4	6	4	PvSal1_020006500	#N/A	0.525848	0.660864	-0.291948	-0.176341	-0.882213	-0.119408	0.247909	-0.0194076	0.07677	0.361695	0.466827	-0.395171	0.017245	0.615474
4	6	5	PvSal1_020012100	#N/A	1.17444	0.688289	0.889116	0.980529	0.365123	0.953865	1.16201	0.0944658	NA	NA	0.558469	-0.75975	1.61829	1.02504
4	6	6	aPv091450_1	hypothetical protein, conserved	1.07365	0.784287	0.465856	0.769417	-0.488963	0.436507	0.59709	-0.812897	-1.18762	-0.851323	-1.6151	0.78285	-1.35593	-0.623311
4	6	7	aPv114985_0	hypothetical protein	-0.342593	0.32229	0.717265	NA	0.838906	0.316994	0.442111	0.488673	-0.899323	0.889919	0.380457	0.0769914	0.859153	-1.11751
4	6	8	aPv087820_1	hypothetical protein, conserved	-0.47649	-0.657004	0.392697	-0.62308	-1.19994	-0.216676	-0.278571	0.618362	0.24998	0.954777	1.09611	-0.749507	-0.207557	0.634075
4	6	9	aPv115185_1	exosome complex exonuclease, putative	-0.216059	-0.0650093	-0.475185	-0.201263	-0.642703	-0.317186	-0.208762	-0.174692	-0.117994	-0.325449	0.612069	-0.260953	-0.364644	-0.173303
4	6	10	aPv117335_1	hypothetical protein	-0.0876678	-0.197577	-0.0199349	0.0526835	-0.413725	-0.138889	-0.189135	1.1009	0.592935	0.743509	0.952453	-0.491556	0.791924	-0.295107
4	6	11	aPv080545_0	hypothetical protein	-0.294522	-0.238978	-0.465083	-0.0180185	-0.753558	-0.322883	-0.291291	0.69995	-0.290668	0.43012	0.359612	0.565643	0.507945	-0.356254
4	6	12	aPv098860_0	hypothetical protein	-0.249185	-0.195192	-1.08211	-0.012294	-0.915985	0.0987875	0.144886	0.379095	-0.164617	-0.299567	0.654647	0.387227	-0.213444	-0.328738
4	6	13	aPv099835_0	hypothetical protein	0.0588459	-0.126879	0.489114	0.278548	-0.384271	0.0156684	-0.00162475	-0.278464	-0.389483	-0.452367	-0.218806	-1.29098	-0.481958	-1.14372
4	6	14	aPv117825_1	hypothetical protein	-0.1715	-0.255263	0.174236	-0.0281591	-0.600008	0.240108	0.0754883	0.561441	-0.0646627	0.890571	0.647663	-0.0609329	0.537422	-0.0688855
4	6	15	aPv013620_1	variable surface protein Vir12-like	0.239862	0.550468	0.0949178	-0.715074	-0.652476	-0.0275074	-0.455015	0.0818969	0.011808	0.483551	-0.509954	-0.487221	-0.5235	-0.723528
4	6	16	aPv091240_0	hypothetical protein, conserved	-0.43823	0.0173449	0.313867	-0.448907	-0.570454	-0.589949	-0.232302	0.33945	-0.20614	0.421508	-0.126066	-0.0794523	-0.0247619	-0.318994
4	6	17	aPv091480_1	hypothetical protein	-0.64219	-0.585244	-0.271816	-0.343662	-0.884442	-0.576018	-0.150672	-0.310585	-0.719825	0.148051	0.765091	-0.531661	0.332201	-1.05984
4	6	18	aPv086150_1	circumsporozoite protein, putative	-0.438426	-0.541159	0.121443	-0.0883028	-0.780592	-0.178518	-0.0493666	-0.286634	1.20327	0.443481	0.380146	-0.274657	0.212211	-0.799086
4	6	19	aPv083270_1	hypothetical protein	1.01446	0.611912	1.3039	0.893901	0.191344	1.18601	0.30071	-1.53441	-2.03299	-1.18813	-2.02187	0.463015	-1.41406	-1.40513
4	7	1	0	#N/A	-0.159638	NA	NA	NA	NA	0.217774	1.37314	1.08344	-0.487981	0.289961	0.26479	-0.493561	1.02165	-0.450011
4	7	2	PvSal1_070011800	#N/A	1.50397	-0.337685	1.90437	0.481963	0.697644	0.639315	0.523167	0.356743	-0.278333	NA	0.847301	0.69256	0.124576	0.426821
4	7	3	PvSal1_000028300	#N/A	0.836249	1.26634	0.526666	0.659187	0.185764	0.0693815	1.02503	-0.365478	0.118126	NA	0.598503	0.127354	0.270787	1.12592
4	7	4	PvAMRU_000045400/PvAMRU_010005400	#N/A	0.154272	-2.09243	-1.49534	0.0957979	-0.698582	-1.2763	0.504437	-0.127142	0.427535	1.16289	0.634717	-0.0794178	-0.375801	0.528803
4	7	5	PvAMRU_000013000	#N/A	0.591156	NA	0.309616	0.0532084	0.497436	-0.331238	1.14224	0.0958619	0.577199	1.78543	0.935906	2.48162	-0.00756157	0.448741
4	7	6	aPv002910_5	hypothetical protein	1.40761	-0.463727	-0.207413	1.01614	0.453364	0.0262133	0.468206	-0.0585483	-0.317529	0.305995	-0.0490156	0.0439726	-0.194455	0.22169
4	7	7	aPv097680_1	merozoite surface protein 3b	0.124917	0.405036	0.0333371	0.451097	0.046679	0.296533	0.944679	0.110393	-1.07253	0.727663	-0.0523707	0.0985163	0.329333	-0.9778
4	7	8	aPv090195_0	adapter-related protein complex 4 sigma 1 subunit, putative	1.21006	0.96438	0.529388	0.902441	0.279139	0.852238	0.624299	-0.492062	-0.821625	0.192758	-0.50623	0.826617	-0.308911	-0.206776
4	7	9	aPv124135_1	hypothetical protein	-0.196702	-0.155314	-0.288789	-0.122746	-0.513527	0.15515	0.207657	0.80508	2.28352	1.36439	0.725602	-0.397011	1.19961	-0.216035
4	7	10	aPv087995_3	cllroquine resistance associated protein Cg2, putative	-0.200823	-0.0972847	0.212072	0.116759	-0.473585	0.1727	0.0877899	0.850213	0.279484	0.837023	0.703539	-0.412089	0.746788	-0.524522
4	7	11	aPv081805_1	adapter-related protein complex 4 beta 1 subunit, putative	-0.103993	-0.165634	-0.175872	-0.181236	-0.892837	-0.152846	0.498518	0.274054	0.139888	1.12182	0.639889	-0.0977542	0.268871	-0.264516
4	7	12	aPv080385_0	splicing factor, arginine/serine-rich 1, putative	0.393915	0.369919	-0.147789	0.602046	-0.0998166	0.115845	0.276298	0.138406	-1.41011	-0.398078	0.860364	-0.235682	-0.0937399	-1.45181
4	7	13	aPv088200_0	hypothetical protein	0.203736	0.112643	-0.316635	0.317062	-0.37222	-0.398411	-0.126346	0.628176	-0.154024	0.764102	1.20934	0.251599	0.18035	0.0391748
4	7	14	aPv091215_0	hypothetical protein	0.208478	-0.00967595	0.0799321	0.271047	-0.600803	0.118709	0.285618	0.277525	-0.564443	-0.039543	0.932292	-0.351286	0.122403	-0.753581
4	7	15	aPv089390_1	hypothetical protein, conserved	-0.826475	0.44926	0.403221	-0.0998621	-0.872934	0.227651	-0.0857221	0.162318	-1.3615	0.41221	-0.229672	0.854763	-0.529034	-0.34199
4	7	16	aPv117340_2	hypothetical protein	-0.612563	-0.183906	0.224956	-0.670559	-0.52628	-0.341679	-0.0603792	0.248287	-0.363704	0.924676	0.401078	-1.14655	0.025593	-0.584469
4	7	17	aPv101315_0	hypothetical protein, conserved	0.233395	0.49158	0.422654	0.297752	-0.366413	0.526027	0.354099	-1.37162	-2.36147	-0.88667	-2.25856	0.484027	-1.95183	-0.62745
4	7	18	aPv095020_1	hypothetical protein	-1.07351	0.348871	-0.107321	-0.464903	-0.983012	-0.335112	0.12184	0.356234	0.158477	0.129281	0.673148	-0.680083	0.154242	-0.389859
4	7	19	aPv091570_1	hypothetical protein	-0.426855	-0.55599	0.430438	-0.897595	-1.21102	-0.00773225	-0.203195	-0.494675	-0.213931	-0.605761	-0.556766	-0.653886	-0.539844	-0.0565181
4	8	1	0	#N/A	-0.0853702	0.460431	NA	1.62559	NA	0.115903	0.932048	0.508204	NA	0.610247	0.484983	-0.325734	0.989815	-0.0243776
4	8	2	PvSal1_070008800	#N/A	1.04933	1.36738	3.13027	1.27299	0.973094	-0.703803	0.637667	-0.272469	0.630848	NA	0.360033	-0.259152	-0.0880509	-0.10212
4	8	3	PvAMRU_000038000	#N/A	0.903161	NA	1.55719	1.4703	0.942422	0.153189	1.53485	-0.672542	NA	1.4352	0.393172	0.838739	1.3236	0.294231
4	8	4	PvSal1_000025800	#N/A	1.31112	-0.724946	0.144926	0.21453	-0.191656	0.198823	0.520693	0.140839	0.0904779	0.282086	0.755081	-0.228547	-0.213846	0.741031
4	8	5	PvSal1_050006300	#N/A	0.629367	1.83377	1.08858	-0.802442	-0.496386	-0.182314	0.31292	-0.69297	0.011431	0.497355	1.08078	-0.93477	-0.262189	0.21634
4	8	6	aPv092885_1	hypothetical protein, conserved	1.22203	0.884299	0.552448	1.13128	0.483303	0.404576	0.127449	-0.392322	-1.20293	0.232177	-0.0305113	-0.0984898	0.3449	-0.272024
4	8	7	aPv089755_0	RNA binding protein, putative	0.760833	-1.31201	0.494418	0.480065	-0.37258	0.176428	0.691697	-0.3766	-1.04481	0.686995	0.467885	-0.263767	1.34675	2.22509
4	8	8	aPv091660_3	hypothetical protein	-0.0674966	-0.131051	0.413052	-0.381624	-0.316105	-0.218546	0.0366051	0.392049	-0.364475	1.33594	1.03959	-0.167195	0.905793	-1.70277
4	8	9	aPv113625_1	cardiolipin synthetase, putative	-0.48157	-0.334374	-0.163656	-0.185667	-0.203259	-0.260904	0.146836	0.017862	1.23646	0.262206	0.765672	-0.0340395	0.466829	0.147797
4	8	10	avPFL2405c_1	0	-0.374308	-0.209068	0.353249	0.0136442	-0.77978	0.0184674	-0.0243534	1.04724	NA	1.30643	0.639981	-0.0930222	1.26046	0.630429
4	8	11	aPv099270_2	hypothetical protein	-0.34319	-0.51627	-0.499378	-0.812674	-1.16091	-0.568888	0.34765	0.264717	0.306405	0.253009	0.0206183	-1.16125	-0.0981697	0.215346
4	8	12	aPv100625_1	hypothetical protein, conserved	-0.00481215	0.224077	0.0675876	0.551864	-0.0360631	-0.271503	0.0384784	0.831424	NA	1.35305	0.336615	-1.59686	0.500898	NA
4	8	13	aPv091900_0	hypothetical protein	-1.04924	-0.590216	-0.611804	-0.852459	-1.18649	-0.716244	-0.434545	-0.0800075	0.152953	0.0836615	0.290873	-0.809916	-0.551132	-0.0406039
4	8	14	aPv123990_1	hypothetical protein, conserved	-0.552419	-0.149864	-0.415254	0.0964334	-0.267951	-0.437654	0.0738966	0.293981	0.912739	0.866057	0.732174	-0.892255	-0.173885	-0.737545
4	8	15	aPv088975_1	hypothetical protein	-0.294053	0.032525	0.0777396	-0.281734	-0.697379	0.0571968	-0.188077	0.0320711	-0.247263	0.105081	0.187461	-0.363595	-0.353709	-0.735818
4	8	16	aPv037190_1	variable surface protein Vir14/24-related	-0.272538	-0.516419	0.374895	-0.490244	-0.644589	-0.185662	-0.112009	0.374085	-0.312658	0.735129	0.543052	-0.709608	0.4028	-0.972669
4	8	17	aPv116910_1	sulfate transporter, putative	-0.615558	-0.328658	0.398416	0.151341	-0.704169	-0.286196	-0.311446	0.165734	-1.20404	-0.137173	0.172883	-0.562448	-0.315821	-1.35134
4	8	18	aPv089145_1	GTP-binding protein, putative	-0.889638	-1.04539	-0.190777	-0.554893	-1.17954	-0.523353	-0.292166	0.225579	0.470973	0.522401	-0.444414	-1.59783	-0.443728	-0.496906
4	8	19	aPv081720_0	hypothetical protein	-0.505033	-0.0580425	0.480688	0.0699008	-0.776333	-0.00963542	0.0719986	-0.797616	-1.42048	0.0303248	-0.585551	-0.0234203	-0.578767	-0.776626
4	9	1	0	#N/A	0.0771701	1.6462	NA	NA	NA	0.13614	1.56261	2.04137	0.765203	NA	0.73156	-1.42521	1.27701	-0.0433438
4	9	2	PvSal1_000029800	#N/A	1.02221	0.41146	-1.43545	0.944593	0.368089	0.0719	0.867133	-0.417531	0.534357	0.81616	0.565467	-0.0389426	0.340204	0.451379
4	9	3	PvSal1_000038000	#N/A	0.728345	-1.50594	-0.198605	0.595996	0.284812	1.35811	1.30842	-0.0370572	-0.319933	0.764105	0.522917	NA	0.781742	1.11628
4	9	4	PvSal1_000011200	#N/A	0.215572	NA	NA	0.471458	0.205962	1.17817	1.33114	0.17115	NA	NA	0.778759	NA	1.33539	NA
4	9	5	PvSal1_000021700	#N/A	2.31024	-0.142867	0.234488	1.08979	1.02217	0.414871	1.39551	-0.12062	0.215284	-0.693456	0.663387	-1.12696	-0.286253	0.462152
4	9	6	aPv079860_1	hypothetical protein	0.0366616	0.0239645	-0.192707	-0.0186518	-0.451677	0.0622085	-0.121803	-0.334325	-0.399277	-0.00974736	-0.171539	-0.494547	-0.615422	-1.49304
4	9	7	aPv118220_1	serine/threonine kinase-1, putative	-0.508447	-0.0496069	-0.699567	-0.442216	-0.458592	-0.88084	0.272161	-0.32922	-1.11691	0.15942	-0.24581	-1.91276	0.281371	-1.4075
4	9	8	aPv000535_1	thioredoxin, putative	-0.533392	-0.497565	0.961995	-0.632437	-0.733921	-0.257387	-0.192865	0.460285	0.0306917	0.813963	0.810655	0.0665079	-0.251012	0.473831
4	9	9	aPv092410_0	3-oxo-5-alpha-steroid 4-dehydrogenase domain containing protein	0.122323	-0.485801	0.463304	0.144034	-0.184096	0.111839	0.764073	0.735196	0.13804	1.03444	1.4154	0.374474	0.819024	-1.75626
4	9	10	aPv124005_3	hypothetical protein, conserved	-0.251297	-0.102235	0.456109	-0.0818326	-0.660815	-0.434773	-0.191783	0.565011	0.0715019	0.445802	0.527005	-0.175231	-0.0932407	-0.0603109
4	9	11	aPv083405_0	small nuclear ribonucleoprotein E, putative	0.744916	0.488188	0.113178	0.457672	-0.125763	0.657925	0.786948	0.338205	-1.27778	0.889344	-0.149985	0.623964	-0.321492	-0.448386
4	9	12	aPv111360_1	hypothetical protein, conserved	-0.227414	-0.139862	-0.26444	-0.698737	-0.574725	-0.0375995	-0.333237	0.715341	0.632808	0.705003	0.770678	0.722462	0.384852	-0.290332
4	9	13	aPv003720_0	hypothetical protein, conserved	-0.00430183	-0.0837926	0.0421431	0.260016	-0.227131	0.244156	0.78836	0.527129	-1.08442	-0.242585	0.0668935	-0.0434502	-0.444208	-0.987549
4	9	14	aPv084150_0	hypothetical protein	-0.32332	0.022251	-0.608407	-0.0345092	-0.613838	0.00207915	-0.0659523	0.484283	0.373878	1.2376	0.362825	-1.0548	0.397159	0.579996
4	9	15	aPv123690_0	hypothetical protein	-1.01255	0.301236	0.0578268	-0.377198	-0.727564	-0.00996118	0.437173	-0.126101	-0.160782	1.05827	0.0298554	0.280344	-0.0520714	-0.477578
4	9	16	aPv123850_1	hypothetical protein	0.0213769	0.120975	0.389055	-0.318464	-0.146807	0.0245694	0.236082	-0.0366464	-0.280704	-0.252402	-0.292335	0.312114	-0.177448	-0.707961
4	9	17	aPv085345_1	hypothetcial protein	0.0615427	-0.223103	0.723307	0.00248722	-0.444722	-0.392808	0.0121441	-0.253436	-0.940263	0.167276	0.379705	-1.95182	0.271838	-1.04302
4	9	18	aPv001645_1	variable surface protein Vir12-related	-1.04146	-0.117975	-0.461262	0.00336251	-0.885639	-0.816528	-0.0360709	-0.542579	-0.113537	0.50915	0.37146	-1.24429	0.434163	-0.0391319
4	9	19	aPv117535_1	hypothetical protein	-0.244171	0.0611664	0.251884	-0.342542	-0.978713	-0.550651	-0.307008	-0.181565	-0.177929	-0.258117	-0.387471	-0.836129	-0.0317659	-0.206418
4	10	1	0	#N/A	NA	-0.89546	NA	NA	NA	0.919134	-0.728361	0.978074	1.13429	NA	1.01742	-1.41024	NA	NA
4	10	2	PvAMRU_000043000	#N/A	0.945074	-1.3751	0.481675	1.25127	-0.19162	0.194119	1.09167	0.236878	0.132716	NA	1.44531	-1.81774	2.04987	-0.207032
4	10	3	PvAMRU_000044200	#N/A	0.631037	0.154791	-1.56262	0.799003	0.336675	-0.253496	0.882205	-0.0270962	0.148368	-0.0156456	0.344178	-0.472458	0.110992	0.638095
4	10	4	PvAMRU_000046600	#N/A	0.714532	-0.260435	0.288609	0.0380929	-0.562625	-0.46099	0.814359	0.364793	0.362845	0.560983	0.0924202	0.581818	0.124319	0.063021
4	10	5	PvSal1_000024200	#N/A	0.529664	1.41756	0.157253	0.669808	-0.402639	-0.031816	0.158612	0.0305297	-0.551121	-0.291256	0.215501	0.0700201	-0.169088	-0.295163
4	10	6	aPv123840_1	hypothetical protein	0.451666	-0.54331	-0.376035	-0.169399	0.0254038	-0.147208	0.421688	-0.20805	-0.39611	-0.175439	-0.430464	-0.788308	-0.294758	-1.82071
4	10	7	aPv001885_1	hypothetical protein	0.87795	-0.539187	1.19272	-0.0661243	0.510821	0.182194	0.340494	0.321456	-0.691443	1.60517	NA	-0.0876825	1.16468	0.34941
4	10	8	aPv114130_0	hypothetical protein	0.379411	0.537887	0.810651	-0.1182	-0.368555	0.21413	0.267503	0.394393	-0.423	0.241799	0.103037	1.38743	-0.552106	0.565746
4	10	9	aPv119570_0	hypothetical protein	-0.0507202	-0.130879	-1.15663	0.35178	-0.542392	0.405702	0.228703	0.799127	-1.7126	0.64443	0.548051	0.539733	0.893552	-1.63689
4	10	10	aPv098665_0	signal peptidase, putative	0.46667	0.491354	0.071298	0.525184	-0.0633044	0.150657	1.25861	0.177345	-0.225518	-0.529427	-1.0913	0.275469	-0.279699	-0.0864332
4	10	11	aPv091790_1	hypothetical protein, conserved	-0.300465	-0.466449	0.485634	-0.729757	-0.500331	-0.60734	-0.328959	-0.0307199	-0.5169	0.676717	0.441319	-0.425926	0.190624	0.5703
4	10	12	aPv116735_1	hypothetical protein	0.0277219	-0.345585	0.15652	-0.042719	-0.2448	0.106095	0.00736498	0.797011	1.63751	1.07157	1.04136	1.07103	0.827805	NA
4	10	13	aPv115195_1	hypothetical protein	-0.343562	-0.27924	-0.0524535	0.176304	-0.346284	0.256355	-0.185417	0.83119	-0.103998	0.929003	0.613601	0.418777	0.295657	-0.981541
4	10	14	aPv122865_2	hypothetical protein	-0.328268	-0.422941	-0.64738	-0.186124	-0.812709	0.363248	0.0941565	1.003	0.54343	1.55878	0.46951	-0.594572	0.681746	-0.611059
4	10	15	aPv123515_1	MAC/Perforin domain containing protein	-0.349155	-0.359489	-0.468176	-0.143099	-0.731655	-0.379244	-0.0603779	0.290443	-1.49659	1.30856	0.243296	-1.02147	0.290682	-0.890723
4	10	16	aPv003820_1	serine-repeat antigen 4, putative	-0.741296	-0.137722	-0.56141	-0.629707	-0.692686	-1.04593	-0.221145	0.00631762	0.185548	1.27093	0.692027	-1.34547	-0.117157	-0.162783
4	10	17	aPv092455_1	DnaJ domain containing protein	0.359127	1.24252	0.565199	0.709571	-0.233748	-0.613567	0.125557	0.359309	-1.27497	-0.0327383	0.309092	-2.17191	0.524257	-1.0168
4	10	18	aPv097980_1	transcription factor IIb, putative	-0.229797	0.985554	-0.164795	-0.498237	-0.8256	0.0695751	0.500829	-0.43611	-0.852131	0.349192	0.12001	0.646192	0.315137	-0.528438
4	10	19	aPv088265_1	serine/threonine protein kinase, putative	-0.846163	0.00615098	-0.0529215	-0.0890404	-0.855905	-0.66978	-0.254694	-0.251514	-0.0710355	-0.328638	-0.94324	-0.144304	-0.347181	-0.615929
4	11	1	0	#N/A	NA	NA	NA	1.36718	1.18663	0.598742	1.66553	1.39884	NA	NA	0.344707	-1.21501	1.17912	NA
4	11	2	PvSal1_100009500	#N/A	1.57928	1.84834	2.61552	1.54045	0.527411	-0.513984	0.569881	0.0883788	NA	1.18682	1.13183	NA	1.10224	0.605078
4	11	3	PvSal1_100007100	#N/A	1.09778	NA	-1.58651	0.592304	0.911067	0.436829	1.05556	0.0330587	NA	NA	0.483998	-0.0846401	1.58293	0.651008
4	11	4	PvSal1_130005300	#N/A	0.881915	0.099239	0.246848	0.410524	0.628757	0.260547	0.909911	0.078739	0.877604	1.6399	0.449638	-1.10623	0.422242	0.668053
4	11	5	PvSal1_000022300	#N/A	1.77696	1.0248	0.973405	1.49884	1.2271	0.899493	0.587915	0.164514	0.353245	0.34232	1.33657	0.84841	0.0403137	-0.614179
4	11	6	aPv084855_2	DNA topoisomerase II, putative	-0.389186	0.0758127	0.0736099	-0.745097	-0.671807	-0.278796	-0.0804152	0.244789	-0.674761	0.230469	-0.0295763	-0.834175	-0.282706	-0.910504
4	11	7	aPv124155_0	hypothetical protein	-0.022555	1.52045	0.28029	1.14219	-0.0545169	0.220867	0.842316	-0.0327097	-0.125826	-0.547257	-0.329853	0.168492	-0.318834	-1.18006
4	11	8	aPv114915_0	GTP-binding protein, putative	1.0926	0.792233	0.76706	0.591573	0.0191342	0.588123	0.427773	-0.178223	-1.13025	-0.669535	-0.603751	0.895222	-0.567656	-0.357361
4	11	9	aPv001735_1	hypothetical protein	-0.132527	-0.115162	0.0572656	-0.450252	-0.383844	-0.304472	0.115867	0.208152	-0.0407378	-0.136356	0.397028	-0.813463	0.0852109	-0.897329
4	11	10	aPv101575_0	hypothetical protein, conserved	1.35582	0.757632	0.823809	0.877599	0.0620687	1.30819	0.631035	0.643795	-0.601553	1.58441	0.857017	0.213798	0.545877	-0.31977
4	11	11	aPv085650_0	hypothetical protein	-0.759607	-0.561596	-0.478615	-0.821161	-1.20418	-0.864452	-0.136759	-0.0179659	0.438451	-0.607631	1.20352	-0.525415	-0.328586	-0.48235
4	11	12	aPv117270_1	hypothetical protein	-0.590192	-0.375649	-0.245565	-0.556563	-0.858469	-0.280476	0.0482384	0.579157	0.88856	0.899807	0.433705	0.829958	0.766716	-1.29098
4	11	13	aPv094950_0	prohibitin, putative	-0.501231	-0.502004	-0.0613743	0.0860271	-0.288471	-0.375036	0.192782	0.316598	-0.425821	-0.201254	1.06534	-0.375495	0.235948	-0.9764
4	11	14	aPv094475_1	hypothetical protein	-0.369014	-0.658273	-0.509892	-0.343736	-0.707974	0.0313512	0.0613071	0.494152	-0.147356	0.318358	0.289339	-0.652587	0.80578	0.366439
4	11	15	aPv117595_2	hypothetical protein	-0.519297	-0.579423	-0.20553	0.137622	-0.354208	-0.0520295	-0.0195831	0.589304	0.295786	1.4746	0.873769	-0.607864	0.813388	-1.0424
4	11	16	aPv115085_0	hypothetical protein	-0.0205179	1.07464	0.104529	0.298347	-0.379269	1.21079	0.431409	0.463816	-0.221081	1.30645	-0.0158755	0.255239	0.83221	-0.134642
4	11	17	aPv117440_0	hypothetical protein	0.471801	0.450639	0.961908	0.56508	0.277301	0.823075	0.852987	-0.34116	-1.95549	-0.309046	-2.54621	0.757954	-2.36049	-0.365089
4	11	18	aPv088935_1	inner membrane protein oxa1-2, putative	-0.878648	-0.453269	-0.303481	-1.02145	-1.12854	-0.250168	-0.207051	0.103372	-0.0312631	-0.14911	0.3613	-0.470151	-0.445663	0.424922
4	11	19	aPv090285_1	hypothetical protein, conserved	-0.730725	-0.795384	-0.0199897	-0.795878	-1.18774	-0.987446	-0.214188	-0.722684	-0.0532817	-0.0762795	-0.515788	-1.41588	-0.459814	-0.728051
4	12	1	0	#N/A	-0.727903	1.04245	NA	1.93126	0.906071	-0.656477	0.677972	0.877472	-0.525757	2.11013	1.07047	0.899793	0.982517	NA
4	12	2	PvAMRU_000005600	#N/A	1.95893	-0.22104	-0.909487	1.02307	0.0907891	0.172332	0.871726	-0.0471613	-0.203783	-0.776775	-0.535339	0.925276	-0.147357	0.483891
4	12	3	PvAMRU_120006400	#N/A	0.529295	NA	-0.977766	1.21698	0.519239	-0.116485	0.956914	0.183961	0.262868	NA	0.554567	1.34496	0.62309	0.737638
4	12	4	PvAMRU_000033800	#N/A	0.239608	-0.150933	-1.58836	0.0734073	-0.702737	-0.654729	0.839717	-0.0820801	0.699588	0.180692	1.04194	-0.713209	0.779962	0.856207
4	12	5	PvSal1_010009600	#N/A	1.68971	-1.02345	0.545581	0.896298	1.26051	1.02334	1.49106	0.157667	-0.131259	0.786247	0.719235	-0.478305	0.858764	0.265435
4	12	6	aPv119750_1	hypothetical protein, conserved	-0.0460354	-0.248352	-0.0118309	-0.527289	-0.472114	-0.467326	-0.374952	0.0903785	-0.388464	0.535061	0.390286	-0.576247	-0.389145	-0.82681
4	12	7	aPv116525_0	hypothetical protein	0.46402	0.379404	0.073248	0.458912	0.221975	-0.257368	0.652609	-0.538768	-0.788128	-0.488921	-0.546779	-0.702259	-0.179729	-0.760142
4	12	8	aPv116950_0	hypothetical protein	-0.132635	-0.239707	-0.315823	-0.430839	-0.387269	-0.333057	-0.0977311	0.0549166	-0.577691	0.192664	0.372803	0.407856	0.256932	-0.489185
4	12	9	aPv082805_0	hypothetical protein, conserved	0.327469	-0.466778	0.847492	0.583654	0.181227	0.851709	0.161393	0.674873	1.03926	0.600285	0.710781	0.560835	1.04791	-1.54056
4	12	10	aPv086970_0	hypothetical protein	-0.430791	-0.184111	0.143473	-0.636323	-0.584615	-0.555812	-0.0904214	0.585617	0.00191296	1.1285	1.3716	0.121453	0.658883	-0.354991
4	12	11	aPv123265_1	hypothetical protein, conserved	-0.244954	-0.308685	0.56467	-0.0787603	-0.61539	0.203643	-0.0758434	0.145494	-0.264547	0.463984	0.278073	0.981635	0.577074	-0.656226
4	12	12	aPv092250_0	hypothetical protein, conserved	0.781428	0.48887	0.636519	0.297672	-0.161834	0.58386	0.0218681	0.00352375	-0.923146	-0.72015	-0.643345	0.311551	-1.03126	-0.926941
4	12	13	aPv092150_1	hypothetical protein	0.422803	-0.411767	-0.149498	0.33883	-0.044068	0.471486	-0.106952	0.187607	-0.492196	0.474017	1.39957	0.0855693	0.267475	0.276982
4	12	14	aPv119500_1	hypothetical protein	-0.650511	-0.763419	-1.21883	-0.725074	-1.55531	-0.747839	0.0282417	-0.15735	0.346252	-0.24773	-0.487246	-1.14165	-0.100192	-0.000875196
4	12	15	aPv080660_14	hypothetical protein	0.269873	-0.324057	-0.503267	0.118158	-0.153877	-0.177621	-0.174108	0.544846	-0.696848	1.07382	0.660026	-0.96151	0.98805	-1.2934
4	12	16	aPv123805_4	hypothetical protein	-0.94544	-0.452079	-0.203196	-0.9087	-0.447997	-0.870179	-0.128012	0.809919	0.32935	0.884066	0.770736	-1.87153	0.448312	0.319984
4	12	17	aPv092265_2	hypothetical protein	-0.173163	-0.422354	-0.335894	-0.119842	-0.626149	-0.498667	-0.192064	-0.218556	-0.747787	0.0537854	0.736088	-0.73993	0.237454	-0.989717
4	12	18	aPv117890_1	sortilin, putative	-0.847129	-0.214536	-0.649649	-0.504553	-0.987639	-0.521252	-0.257525	0.036591	0.00357505	0.394023	1.20276	-0.26849	0.0220148	-0.568252
4	12	19	aPv095495_1	hypothetical protein	-0.488027	-0.0252618	-0.0486858	-0.384314	-0.987039	0.202844	-0.219628	0.00225981	-0.523138	-0.163673	-0.13114	-1.60027	-0.112336	-0.68425
4	13	1	EMPTY		NA	2.33965	NA	NA	NA	NA	NA	NA	NA	NA	NA	NA	NA	NA
4	13	2	PvAMRU_000006200	#N/A	0.508348	-0.245539	-1.12392	0.681688	0.890721	0.350639	1.235	0.0737539	-0.284052	-0.744469	-0.487636	-0.872688	-0.473191	0.348329
4	13	3	PvAMRU_070009100	#N/A	1.9467	-0.124753	0.689095	0.729976	-0.121668	0.311231	0.910738	0.120782	NA	0.765465	0.203892	0.00972661	0.667959	NA
4	13	4	PvAMRU_100005800	#N/A	1.03336	0.164697	1.55177	0.476966	-0.00589572	-0.179544	0.635612	0.149164	2.07724	NA	0.886838	0.636183	0.567673	NA
4	13	5	PvSal1_040007700	#N/A	1.59847	-0.613103	0.674471	1.75109	1.10127	0.679743	0.28793	0.0740952	0.0399927	0.749146	0.853987	0.101907	0.975677	NA
4	13	6	aPv094875_1	hypothetical protein, conserved	0.196693	-0.151986	-0.0273872	0.418834	0.0812116	-0.209733	0.20594	-0.0292406	NA	0.3791	0.0601014	-1.01376	0.585658	-1.01138
4	13	7	aPv094550_0	dynein light chain 2B, cytoplasmic, putative	0.254757	1.57487	0.494474	0.0976292	0.298047	0.697861	0.843161	0.535302	-1.40778	1.17462	0.309872	0.591902	0.78161	-0.923001
4	13	8	aPv118530_1	hypothetical protein	0.255568	NA	-0.14102	-0.406592	-0.0345245	-0.101139	-0.210429	-0.00647403	-1.18814	-0.7467	0.471294	-0.385069	-0.567005	-1.19504
4	13	9	aPv082615_0	histone H3.2, putative	0.539632	0.806014	0.276353	0.385304	1.26673	0.266879	NA	0.478237	-0.798955	0.110973	-0.469672	0.791952	-0.0944713	-0.0544946
4	13	10	aPv082865_1	hypothetical protein	0.00707613	0.415022	0.918952	-0.00698735	-0.520342	0.0868647	-0.31655	0.207283	-0.0129523	-0.266291	0.131211	-0.0160553	-0.423554	-1.37762
4	13	11	aPv089555_1	tRNA modification GTPase trmE, putative	-0.284976	-0.396435	0.202742	-0.595864	-0.80062	-0.467381	-0.24913	0.35774	-0.340776	0.039767	1.08679	-0.0723866	-0.240425	-0.694807
4	13	12	aPv094490_1	hypothetical protein	-0.814914	-0.136364	-0.0881835	-0.358661	-1.13296	-1.4623	-0.0325456	0.488905	0.306763	-0.610841	0.669874	-1.20604	-0.832208	-0.111033
4	13	13	aPv015130_1	variable surface protein Vir18-like	-0.792115	-0.520529	-0.94758	0.180522	-0.592015	-0.570709	-0.288552	0.172613	-0.426823	0.483521	1.24294	-1.22389	0.522875	-0.552627
4	13	14	aPv101380_0	hypothetical protein	-0.983905	-0.393733	-0.327376	-0.607199	-0.53248	-0.397102	-0.0460214	0.156542	-0.123537	-0.0746266	0.154146	-0.268716	-0.24469	-0.284238
4	13	15	aPv085605_0	prefoldin subunit 2, putative	0.209086	0.332629	-0.428592	0.291125	-0.206226	0.221676	-0.00237387	0.177344	-1.22165	1.13967	0.31549	0.576169	-0.444091	-0.304357
4	13	16	aPv096175_0	hypothetical protein, conserved	-1.09127	-0.484242	-0.376865	-0.129966	-1.26853	-0.488258	-0.294386	1.00495	0.629232	1.47565	0.848115	-0.456235	1.06284	-0.035032
4	13	17	aPv123805_2	hypothetical protein	-0.601899	-0.101683	-0.117794	-0.647455	-0.947783	-0.947084	-0.142358	-0.308923	0.371765	0.0146753	-0.327919	-1.05322	-0.333919	-0.318279
4	13	18	aPv113760_0	hypothetical protein	-0.0448323	0.0966437	0.00805834	0.232097	-0.383953	0.244314	0.427484	0.113144	-0.845046	-0.116907	0.741882	0.689597	0.202046	-0.0544235
4	13	19	aPv085930_1	rhoptry-associated protein 1, putative	-0.816	0.650175	-1.03188	-0.442647	-1.08297	1.16096	0.252901	-0.563286	-1.5299	0.666248	-1.41068	1.32525	-0.97374	-0.597644
4	14	1	EMPTY		NA	NA	NA	NA	NA	NA	NA	NA	NA	NA	NA	NA	NA	1.63573
4	14	2	PvAMRU_020007400	#N/A	1.13103	0.109649	1.48236	0.872472	0.663469	0.283631	1.34227	0.0372617	0.628737	-0.00495734	0.294575	-0.161782	0.242337	1.13316
4	14	3	PvAMRU_020007200	#N/A	0.970812	0.997862	-0.674572	0.524764	-0.167637	-1.37415	0.770404	0.271125	0.454432	-0.212818	0.634426	-0.606296	-0.00253917	0.869152
4	14	4	PvSal1_140010300	#N/A	0.718537	1.64869	1.31761	0.885093	0.334408	-0.140124	0.849754	0.216861	0.727951	0.135647	1.08931	-0.358448	0.565428	NA
4	14	5	PvSal1_020007200	#N/A	1.2708	1.52659	0.879164	0.836958	0.800323	0.548479	0.686018	-0.242774	-0.205005	-0.295008	NA	-0.16132	-0.0641806	-0.575924
4	14	6	aPv122030_13	hypothetical protein	0.373764	-0.792523	0.301388	0.945122	-0.0404972	0.0522576	0.232627	1.09778	0.0633175	0.55377	0.454246	-0.621452	0.783556	-0.905778
4	14	7	aPv099980_2	major blood-stage surface antigen Pv200	-0.234843	0.883882	0.650444	0.95091	0.301847	0.731346	0.0935836	0.745534	-1.05244	0.34831	0.427966	0.299316	0.154498	-0.693084
4	14	8	aPv092640_2	hypothetical protein	-0.184461	-0.876129	-0.267557	-0.0689249	0.310386	-0.164768	0.0184278	0.528133	0.669224	1.35555	0.349723	0.218201	1.04559	NA
4	14	9	aPv122680_1	hypothetical protein, conserved	0.0857735	-0.0713412	0.641196	0.23269	0.209954	-0.530617	0.287618	0.978811	0.13162	1.31125	0.91881	-0.651155	0.548405	0.344916
4	14	10	aPv095320_1	DNA-directed RNA polymerase II largest subunit, putative	0.172072	0.160397	0.855218	0.417892	0.138514	0.0668505	-0.00355662	0.515511	-0.0468993	1.37376	-0.358643	0.162877	0.665803	-1.98265
4	14	11	aPv118270_2	serine/threonine protein kinase, putative	-0.388721	-0.636713	-0.0116944	-0.472021	-0.571088	-0.177512	-0.0145676	0.31442	0.253189	0.828933	1.12926	0.431688	0.524139	1.21971
4	14	12	aPv115350_1	hypothetical protein	-0.154725	-0.736735	0.564059	-0.697537	-0.193508	-0.206525	-0.0281627	-0.276174	NA	0.898124	1.09103	-0.955449	0.696444	-0.270922
4	14	13	aPv039190_1	variable surface protein Vir6, putative	-1.19693	-0.619348	0.0286472	0.0785236	-0.880048	0.481282	0.111122	0.61928	0.0774814	0.280571	0.702954	NA	0.722586	0.222568
4	14	14	aPv117025_1	U2 snRNP auxiliary factor, putative	0.179383	-0.0480293	0.297395	-0.413563	-0.265254	-0.56671	-0.602931	-0.300574	0.0311834	-0.0448264	-0.694868	-1.1821	-0.647914	-0.743777
4	14	15	aPv087015_1	histidyl-tRNA synthetase, putative	-0.743099	-0.318546	-0.446399	-0.549184	-0.473242	-0.519651	-0.131764	0.370238	-0.105759	0.563709	1.25286	0.258053	-0.209586	-0.263371
4	14	16	aPv114510_4	hypothetical protein	-0.387525	-0.338308	-0.939551	-0.612905	-0.803347	-0.228649	-0.169337	0.414374	0.235988	-0.203877	-0.0575282	-0.877254	-0.606845	0.269226
4	14	17	aPv097630_1	hypothetical protein, conserved	-0.848632	-0.344627	-0.863806	-0.252882	-0.528363	-0.730724	0.301504	0.239751	1.478	0.258156	0.880108	-0.920848	0.0348555	-0.903105
4	14	18	aPv088895_0	hypothetical protein	-0.421845	-0.151134	-0.046589	-0.438759	-0.650323	-0.0642176	-0.275572	-0.409568	-0.304144	-0.520474	-0.445726	-0.746473	-0.486244	-0.226449
4	14	19	aPv003575_1	prenyl transferase, putative	-0.940919	0.363585	-0.434224	-0.636119	-0.874676	-0.0352402	-0.489519	-0.207093	-0.599046	0.102286	-0.765182	0.0115704	-0.38714	0.184096
4	15	1	EMPTY		NA	NA	NA	NA	NA	NA	NA	NA	NA	NA	NA	NA	NA	NA
4	15	2	PvAMRU_100007000	#N/A	-0.0987583	0.265885	-1.24619	-0.578661	-0.997926	-0.37193	NA	0.0928597	0.032987	-0.858507	0.23996	-0.937304	0.0404152	0.303845
4	15	3	PvSal1_000025100	#N/A	1.69591	-2.8475	2.12528	1.42045	0.223595	0.514773	1.57181	0.272637	NA	NA	0.969341	NA	0.645536	NA
4	15	4	PvAMRU_010005800	#N/A	0.500948	NA	0.369316	1.02442	0.742676	1.52753	0.80736	0.180543	-0.0751246	NA	0.352403	-2.47908	0.560257	NA
4	15	5	PvSal1_100009800	#N/A	1.49451	0.749398	0.891329	1.16828	0.234506	0.532316	0.904791	0.104928	0.64777	-0.152914	0.475055	0.0254187	0.289764	-1.24564
4	15	6	aPv090850_1	hypothetical protein	0.116616	-0.232936	0.31481	-0.328976	-0.736884	-0.481057	-0.161684	0.127898	0.114578	0.0460847	0.234426	-1.16895	-0.0702328	-0.877796
4	15	7	aPv092090_1	A/G-specific adenine glycosylase, putative	-0.0646845	-0.109588	0.311645	-0.00368955	-0.0665865	-0.0618898	0.0757633	0.559075	-0.143566	0.441789	NA	0.257538	0.144565	-2.6798
4	15	8	aPv118325_0	U6 snRNA-associated Sm-like protein LSm5, putative	0.904927	0.706972	0.88555	0.46241	0.486407	0.171977	0.545646	0.304728	-1.11559	0.213906	0.00764504	0.366572	-0.489818	-0.492119
4	15	9	aPv096410_3	cysteine repeat modular protein 2 PbCRM2, putative	0.235703	0.620196	0.594384	0.0620584	0.297612	0.181149	0.417392	0.975475	-0.131647	1.28801	1.1584	0.66546	0.855501	0.345986
4	15	10	aPv117275_0	hypothetical protein	0.76834	0.968975	0.594578	0.327719	0.402838	0.494838	0.664562	0.466389	-1.23896	1.05691	-0.388525	0.851514	0.334043	0.122097
4	15	11	aPv089075_0	hypothetical protein	-0.721848	-0.0278704	0.10465	-0.00814771	-0.554905	0.261412	1.07567	0.280373	-0.45725	0.279379	0.359685	1.72188	-0.0170235	-0.346351
4	15	12	aPv094735_0	hypothetical protein	0.629058	0.153183	0.446578	0.427661	0.426454	1.92351	0.034895	0.0635629	-1.91231	-1.54222	-1.67227	1.04623	-1.07495	-0.55014
4	15	13	aPv039690_0	variable surface protein Vir27, putative	-0.547589	-0.383266	0.391211	0.0923867	-0.271879	-0.263638	-0.277276	0.412796	0.509594	0.84098	0.982323	-0.544017	0.121131	-0.815661
4	15	14	aPv121350_0	hypothetical protein	-0.0717588	-0.932458	0.520396	-0.618992	-0.105231	0.0959154	-0.00038671	-0.0362769	0.262596	0.146225	0.90126	-0.900027	0.191691	0.474898
4	15	15	aPv088005_0	hypothetical protein	-0.304932	-0.467993	-0.217463	0.0998235	-0.386579	-0.186194	0.201343	0.649938	0.036593	0.934402	0.461143	0.0999837	0.588566	1.01295
4	15	16	aPv001670_1	hypothetical protein	1.14187	0.964174	0.790882	1.09453	0.759062	1.32611	0.468849	-0.560623	-1.47585	0.409067	-1.36467	1.51897	-0.796765	-0.689392
4	15	17	aPv092940_0	hypothetical protein	-0.92057	-0.830054	-0.985646	-0.104066	-0.636959	-0.58696	-0.066238	0.280737	-0.152434	0.332014	0.640581	-0.484891	0.288193	-0.88318
4	15	18	aPv091605_2	hypothetical protein, conserved	-1.15017	-0.574109	-1.1276	-0.818626	-1.16061	-0.826663	-0.188791	0.15838	0.327745	-0.0321739	-0.539681	-1.21191	-0.560357	0.223527
4	15	19	aPv084810_10	hypothetical protein	0.303158	0.236293	0.504103	0.111088	-0.167932	0.332348	-0.432007	-0.49962	-1.08777	-0.679787	-0.967794	-0.825804	-0.756771	-0.974118
4	16	1	EMPTY		NA	NA	NA	NA	NA	NA	NA	NA	NA	NA	NA	NA	NA	NA
4	16	2	PvAMRU_010006000	#N/A	0.299213	0.386707	NA	0.0677058	-0.830881	-0.726697	0.618628	0.303122	0.299375	-1.10834	NA	-0.91342	0.221411	NA
4	16	3	PvSal1_010007600	#N/A	1.75792	-0.151354	2.20786	1.95856	0.931115	1.20698	0.879422	0.372816	-0.0973061	-0.379613	0.121061	0.0563893	-0.0478514	NA
4	16	4	PvSal1_140005700	#N/A	0.980525	1.45892	2.10211	1.04467	0.715931	0.904393	1.45434	0.103075	NA	1.5185	1.49448	NA	0.973631	NA
4	16	5	PvSal1_100009300	#N/A	1.76293	1.9003	1.21785	0.920331	0.777922	0.567557	1.02114	-0.456789	-1.03994	-2.45555	-0.934754	-1.04205	-1.45766	-2.51292
4	16	6	aPv002560_0	hypothetical protein	1.18908	1.25893	0.377709	1.00276	0.36583	0.605453	0.61394	0.485189	-0.0311881	1.2623	0.76372	0.736278	0.708994	-1.14323
4	16	7	aPv095210_1	pyrazinamidase/nicotinamidase, putative	1.38776	1.58306	1.18949	0.949263	0.667887	0.651084	0.114156	-0.276736	-1.90256	-0.162091	-1.01375	0.536009	-0.689196	-1.45451
4	16	8	aPv115250_0	hypothetical protein	1.55672	1.21788	0.506249	1.32558	0.682544	0.849097	0.543029	0.779069	-0.931439	1.01791	0.144038	0.376222	0.533752	-1.3896
4	16	9	aPv100730_1	serine hydroxymethyltransferase, putative	0.710415	0.858888	0.646685	0.705623	0.686206	0.798145	1.14256	0.581523	-1.61896	0.357077	0.492966	1.83567	-0.276706	0.235161
4	16	10	aPv101235_0	hypothetical protein	0.141355	-0.0557608	0.611642	0.631234	0.189195	0.574417	0.352272	0.2635	-1.78591	0.0433198	-0.0604323	1.29096	-0.523031	-0.277218
4	16	11	aPv097660_1	4-diphosphocytidyl-2c-methyl-D-erythritol kinase (CMK), putative	-0.330613	-0.265205	0.362746	-0.134846	-0.521412	-0.609021	-0.342939	0.104196	-0.61274	-0.753474	-0.488822	0.685125	-0.755033	-0.125361
4	16	12	aPv081600_2	hypothetical protein	-0.602491	-0.11426	-1.2809	0.36706	-0.099234	-0.651552	0.109713	0.338693	-0.565934	0.362033	0.369472	-1.76227	0.279981	-1.58535
4	16	13	aPv116740_1	hypothetical protein	-0.714691	-0.391418	0.273901	0.128554	0.0478656	0.473129	0.414502	0.0488409	-1.32245	0.229622	1.24957	0.368904	0.314102	-0.223165
4	16	14	aPv090240_1	hypothetical protein	-1.09752	-0.551673	-0.337455	-0.750585	-0.837196	0.222543	0.717768	0.328771	-0.190859	0.997006	0.372542	1.1236	0.233978	-0.460639
4	16	15	aPv117005_1	phosphoesterase, putative	-1.44312	-0.601975	-0.293429	-1.04624	-1.42201	-0.149301	0.189486	0.226806	-0.70142	0.810715	-0.548184	0.828406	-0.228418	-0.691429
4	16	16	aPv097920_1	subtilisin-like serine protease, putative	0.244435	1.37238	0.00209695	0.67605	-0.0823804	0.393394	-0.0496468	0.808473	-0.936549	0.077708	0.363721	0.390616	0.594994	-0.0995617
4	16	17	aPv123300_7	hypothetical protein	0.0208593	-0.333691	-0.163048	0.377877	-0.592321	0.194222	-0.171007	0.425	-0.444065	0.380871	0.453308	-0.132057	0.102558	-0.509108
4	16	18	aPv082625_1	hypothetical protein	-0.899397	0.360489	-0.184531	-0.634274	-0.906385	-1.34134	-0.331797	-0.19602	-0.245139	0.0151038	0.586486	-1.37811	-0.183262	0.107285
4	16	19	aPv090905_1	WD domain, G-beta repeat domain containing protein	-0.318331	-0.30398	-1.03777	-0.153461	-0.507704	0.504286	-0.180016	0.000765776	-0.581438	-0.448761	-1.0681	0.0315065	-0.782001	-0.188142
4	17	1	EMPTY		NA	NA	NA	NA	NA	NA	NA	NA	NA	NA	NA	NA	NA	NA
4	17	2	PvSal1_000021500	#N/A	1.34948	0.728575	1.06941	1.19573	-0.100149	0.431308	0.904563	-0.18989	0.800494	-0.882641	1.09128	-2.71761	0.0955939	NA
4	17	3	PvAMRU_120009000	#N/A	-0.292026	-0.286195	NA	0.932816	1.8681	-0.12129	0.500647	0.666807	-0.643008	0.130781	NA	-2.83564	1.30954	-1.73594
4	17	4	PvSal1_100010000	#N/A	2.06244	-1.11167	-0.464442	1.73043	1.00648	0.358663	0.4164	-0.156222	1.59465	-2.39796	0.405569	-1.44399	0.74647	NA
4	17	5	PvSal1_000006100	#N/A	1.90896	-1.46574	-0.208726	1.49219	1.43582	1.1772	NA	-0.0798016	-1.7459	-0.59342	-0.372694	-1.43255	-0.782506	-1.74807
4	17	6	aPv084340_1	hypothetcial protein	0.158067	0.674092	0.420669	-0.122634	-0.267166	-0.0557523	0.100373	-0.332934	-0.314352	-0.628257	-0.529741	0.739419	-0.60311	-0.830666
4	17	7	aPv093495_1	hypothetical protein	0.353295	-0.107894	-0.430215	0.356362	-0.203652	-0.0208361	0.0486988	0.495592	-0.151011	1.03169	0.745412	0.26685	0.678021	-0.608026
4	17	8	aPv090130_2	hypothetical protein	0.247094	-1.14336	-0.521178	0.266167	-0.514253	-0.508038	0.522033	0.123434	0.221539	0.937585	1.2503	-0.495812	0.910758	-0.843861
4	17	9	aPv080660_10	hypothetical protein	0.472932	0.54075	1.28081	-0.00828817	0.0298158	0.324487	-0.549255	0.703127	-0.301173	0.0632144	0.513018	-0.652871	0.1035	-0.757884
4	17	10	aPv113645_2	hypothetical protein, conserved	-0.257506	-0.288163	-0.386692	0.197847	-0.514063	-0.377957	0.013734	0.455931	-0.325331	1.19516	0.862753	-0.647059	1.09711	NA
4	17	11	aPv081730_0	hypothetical protein	-0.375773	-0.372475	0.288038	-0.542536	-0.561506	0.230451	-0.0674713	0.382574	0.324442	1.25519	0.0864209	0.280722	0.942954	0.185856
4	17	12	aPv122445_0	hypothetical protein	-0.0487236	0.697604	0.8231	0.704054	-0.380855	-0.350216	0.322816	0.539203	0.0494867	0.644403	0.555663	-0.129598	-0.0677029	0.0146858
4	17	13	aPv092240_0	50S ribosomal protein L2, putative	-0.722044	-0.530105	0.717137	-0.0979736	-0.121306	-0.274368	0.233261	0.672113	-0.297337	0.831526	0.837378	0.745714	0.495195	-0.205634
4	17	14	aPv002760_1	hypothetical protein	0.185993	-0.133503	-0.163078	0.430092	0.0354345	0.384426	0.23818	-0.0504397	-0.177754	-0.226997	-0.128561	1.22717	-0.0787312	-0.830143
4	17	15	aPv063190_1	variable surface protein Vir12-related	-0.430137	-0.836128	-0.471796	0.108847	-0.482723	-0.16689	0.173025	0.270985	0.743057	0.396322	1.22219	-0.635044	0.402416	-0.536202
4	17	16	aPv095110_0	hypothetical protein	-0.0892362	-0.137882	0.376739	0.141721	-0.294667	-0.132127	0.0523236	0.630533	1.05493	0.406521	NA	0.602474	1.14986	-0.439312
4	17	17	aPv115405_1	hypothetical protein	0.298412	-0.151715	0.440007	0.617533	0.0828323	0.428119	0.121211	-0.447405	-1.36584	0.316433	-0.618313	0.446777	-0.364569	-1.28524
4	17	18	aPv081775_1	hypothetical protein, conserved	-0.596428	-0.358964	-0.646947	-0.405612	-0.552979	-0.719971	0.0892982	0.0113492	-0.732521	0.703734	1.03481	-0.906817	-0.156004	-0.821694
4	17	19	aPv100850_0	hypothetical protein	-0.967907	-0.634003	-0.880951	-0.332362	-1.17318	-0.673119	-0.211881	-0.42057	-0.751445	0.226979	-0.818181	-0.0936347	-0.326415	-0.846445
4	18	1	EMPTY		NA	NA	NA	NA	NA	NA	NA	NA	NA	NA	NA	NA	NA	NA
4	18	2	PvSal1_000008700	#N/A	1.82638	1.81932	0.781634	1.47935	-0.723804	-0.251525	1.09499	-0.485812	-0.138318	-1.02764	0.371015	0.780447	0.2227	NA
4	18	3	PvAMRU_000027700	#N/A	-0.142459	-0.890984	-0.220664	-0.0929433	0.0907421	-0.509417	0.899636	0.279323	-0.237144	-1.08491	1.15259	-1.06789	0.0988119	-0.210417
4	18	4	PvSal1_120010500	#N/A	1.1567	0.338944	-1.01086	1.00312	0.000627981	0.709572	0.600942	-0.174453	0.389675	0.0560342	1.20511	-3.503	0.810402	NA
4	18	5	PvAMRU_020005600	#N/A	0.562191	0.205795	NA	0.829488	-0.226341	0.362615	0.894169	0.1564	0.839554	-0.285938	0.885863	1.44292	0.839745	NA
4	18	6	aPv001870_1	hypothetical protein	-0.485731	-0.0423026	0.183206	-0.715628	-1.1683	-0.461939	-0.418826	0.240458	0.0916572	-0.581797	0.626674	-0.752625	-0.0985533	-0.423021
4	18	7	aPv019665_0	variable surface protein Vir11, putative	-1.59814	-0.270655	1.03718	0.656189	-0.641339	0.687074	-0.236108	0.172803	-0.627789	0.534927	0.603891	-0.802117	0.491124	-0.641887
4	18	8	aPv114050_0	malate dehydrogenase, putative	-0.174818	0.327311	0.227056	-0.00425687	0.103181	-0.0196526	-0.221337	0.0358359	-1.11202	-0.0954073	-0.92437	1.2634	-0.804645	-0.799566
4	18	9	aPv096930_0	variable usrface prootein Vir1-related, truncated	0.833132	0.556817	0.456383	0.384667	0.400947	-0.312137	1.29573	0.352657	-0.218427	0.891712	0.473919	1.0806	0.452825	-0.370679
4	18	10	aPv095080_0	40S ribosomal protein S3a, putative	0.874457	1.30311	1.47932	0.826124	0.494618	1.29772	0.783469	-0.617224	-2.6407	-1.08924	-1.62364	0.624712	-2.5305	-1.34238
4	18	11	aPv000820_1	flap exonuclease, putative	-0.947294	-0.801859	0.0306893	-0.695847	-1.18182	-0.550368	-0.0684077	0.463533	-0.518081	0.193404	1.09818	-0.164243	0.133851	-0.269337
4	18	12	aPv114280_0	hypothetical protein	-0.132708	-0.540986	-0.252091	0.428047	-0.42856	-0.0675809	-0.0227001	0.387895	0.0531902	0.860648	1.08734	0.0427418	0.54417	NA
4	18	13	aPv082685_1	hypothetical protein	-1.19971	-0.0349651	-0.0169253	-0.451084	-0.919362	0.57804	0.795733	0.435461	-0.340313	1.13562	0.672689	1.29164	0.0559417	-0.136829
4	18	14	aPv003475_1	hypothetical protein	-1.02899	-0.496582	-0.402559	-0.772163	-1.1003	-0.711472	-0.42731	0.131674	0.230899	0.129082	1.05409	-0.488832	0.140945	-0.345438
4	18	15	aPv111580_0	phospholipid scramblase 1, putative	-0.679055	-0.0155143	0.436904	-1.145	-1.1079	-0.960937	-0.160099	0.368612	0.305856	1.48168	0.758608	-0.054468	0.562395	-0.34088
4	18	16	aPv118445_0	hypothetical protein	-0.380604	-0.522186	0.298617	-0.0179397	-0.589141	0.66004	0.22358	0.37468	-0.0371591	1.31175	1.14283	0.723403	0.896939	-0.319784
4	18	17	aPv086230_0	cytochrome c, putative	-0.208691	-0.503283	-0.151675	-0.166189	-0.537634	-0.292665	0.002554	-0.153511	-0.200227	-0.408436	-0.00672759	0.267448	-0.300309	-0.124862
4	18	18	aPv086015_7	hypothetical protein	0.110788	-0.118446	0.374463	0.158551	-0.0151059	0.248753	-0.209868	-0.396237	-0.510255	-0.0332658	-0.215386	-0.740086	-0.521724	-0.810084
4	18	19	aPv099735_0	hypothetical protein	0.181303	1.2918	0.482414	0.508776	-0.119695	0.962436	-0.144205	-0.359653	-1.27941	-0.311297	-1.87098	0.111375	-1.19773	-0.480881
5	1	1	0	#N/A	-0.182558	0.66461	0.306776	-0.733517	-0.865351	1.00869	NA	0.947326	NA	1.49507	0.75358	NA	1.10648	0.395438
5	1	2	PvAMRU_010009100	#N/A	0.413249	-0.154211	NA	0.0255931	-0.222934	0.348179	-0.738096	0.471321	NA	0.688907	1.2924	-1.2763	1.62136	NA
5	1	3	PvSal1_000020200	#N/A	0.0609979	0.917536	NA	0.0131394	-0.188275	NA	0.0591234	NA	0.0205807	0.378621	1.71224	-0.124326	1.00176	0.24653
5	1	4	PvAMRU_100006300	#N/A	-0.134027	-0.0561596	NA	-0.254863	-0.27027	0.241404	0.0655369	-0.897894	NA	0.717965	0.973571	-0.868498	1.67211	1.12568
5	1	5	0	#N/A	0.392182	0.0989189	-0.804549	-0.887846	-0.381259	NA	-0.34913	1.1098	0.111759	0.892369	0.650553	-1.26733	1.69973	NA
5	1	6	aPv099830_0	cytochrome c oxidase subunit, putative	0.680773	0.747758	0.570625	0.983663	0.63604	1.01072	1.00168	-0.469062	NA	0.223019	-0.657277	0.115119	-0.030704	0.451569
5	1	7	aPv119640_0	sybindin domain containing protein	-0.0728075	-0.757147	-0.484816	-0.241968	-0.735997	0.102679	-0.113327	-1.7691	NA	-0.528898	-0.225719	-0.317315	-0.0503577	-0.777842
5	1	8	aPv089830_0	hypothetical protein	1.17535	1.1415	0.772516	0.785487	0.677306	1.36488	0.936163	-0.52467	NA	-0.559952	0.33265	0.0126353	-0.0861659	NA
5	1	9	aPv002770_1	hypothetical protein	-0.161545	-0.0680852	-0.705109	-0.20399	0.116471	0.299123	-0.602701	0.198427	NA	0.701226	1.04999	-1.18055	0.100241	0.689341
5	1	10	aPv085715_1	hypothetical protein, conserved	0.711134	0.278969	0.206469	0.582711	0.704313	0.823358	-0.737099	-1.08226	NA	-0.438676	0.699906	-1.53213	0.0422834	NA
5	1	11	aPv098715_0	hypothetical protein	-0.76456	-0.433154	-0.119197	0.469359	-0.0159383	0.973972	0.223074	0.00596961	NA	0.526334	0.266042	-0.599514	-0.101237	NA
5	1	12	aPv099520_2	ubiquitin-like protein, putative	0.089917	-0.0946219	-0.481076	0.305493	0.310029	0.350652	-0.115667	-0.503658	NA	0.289195	0.464875	-1.5408	0.240578	NA
5	1	13	aPv091460_1	oligosacharyl transferase STT3 subunit, putative	-0.443191	-0.554474	-1.20296	-0.759325	-0.825757	-0.0376314	-0.395004	-0.187321	NA	-0.276572	-0.0614727	-0.76752	-0.38005	0.495463
5	1	14	aPv072690_0	variable surface protein Vir4/14-related	-0.22531	0.061764	-0.389228	-0.449421	-0.0938145	-0.286066	-0.603184	-0.307996	NA	0.101384	0.463906	-1.10181	-0.14955	NA
5	1	15	aPv099910_1	hypothetical protein	-0.0760951	-0.321131	0.0443427	-0.441671	0.0636334	0.650063	-0.460627	0.386873	NA	0.168008	0.508011	-1.44957	0.099663	NA
5	1	16	aPv098690_1	E1-E2_ATPase/hydrolase, putative	0.341476	0.0700704	-0.510891	-0.361431	0.0280884	0.256293	-0.0615955	0.309067	-0.0210138	0.581791	0.29228	-0.487694	0.195073	0.309791
5	1	17	aPv085475_2	hypothetical protein	-0.801341	-0.819492	-0.796942	-0.708535	-0.548706	-0.487124	-0.747245	-0.0737727	NA	0.0716201	-0.113358	-1.60538	0.758229	NA
5	1	18	aPv088135_1	coatmer alpha subunit, putative	-0.53493	-0.820619	-1.30531	-1.01174	-1.17577	-0.607468	-0.770159	-0.294136	NA	-0.186877	-0.279789	-1.82629	0.238719	1.42771
5	1	19	aPv080280_1	cytochrome c oxidase assembly protein (heme A: farnesyltransferase), putative	-0.504424	-0.152184	-1.0848	-1.07497	-0.783729	-0.568661	0.0374838	-0.230447	NA	0.0531118	-0.70422	-0.851238	0.332547	0.214738
5	2	1	0	#N/A	-0.435172	-0.648431	0.226526	-0.545772	NA	0.879595	NA	1.1644	0.325049	1.84383	0.49533	-1.44906	1.21645	-0.735924
5	2	2	PvAMRU_050005400	#N/A	0.118775	-0.0940932	NA	-0.140665	0.0895814	-0.514788	0.226206	0.221194	NA	1.5199	1.38829	-1.54303	1.34144	1.08745
5	2	3	PvAMRU_000019200	#N/A	-1.23217	-0.800696	NA	-1.24505	-0.639022	1.43764	-0.10743	-0.237365	NA	NA	0.926296	-1.0578	1.46787	0.26152
5	2	4	PvSal1_000040600	#N/A	-0.763837	-0.673733	NA	-1.38257	-1.40414	1.04497	-0.347573	-0.377543	0.0616661	NA	1.08631	-1.3062	1.6329	0.387921
5	2	5	0	#N/A	-0.501238	-0.243435	0.281729	-1.2788	-1.11331	4.35429	-2.29607	0.0125752	NA	-1.22061	0.866811	-2.44934	1.78407	-0.251711
5	2	6	aPv000845_0	hypothetical protein, conserved	-0.0190065	0.208498	NA	0.182682	0.206093	NA	0.856563	NA	NA	NA	1.61321	-0.724829	1.60316	0.696902
5	2	7	aPv020675_1	variable surface protein Vir18, putative	0.00420365	0.137011	-0.213804	-0.308993	-0.470901	-0.677437	-0.540879	-1.22478	NA	1.47607	0.367357	-1.65812	0.0894984	-0.120188
5	2	8	aPv092355_1	hypothetical protein	-0.617553	-0.563255	-0.100606	-0.468217	-0.426033	-1.215	-0.0232946	-0.427685	0.397117	-0.602293	0.642576	-0.947108	0.578947	0.392416
5	2	9	aPv122835_0	hypothetical protein, conserved	0.0653316	0.152858	0.834087	0.774219	0.536428	1.67478	0.642546	1.46211	NA	1.31753	0.972773	-1.39149	1.286	NA
5	2	10	aPv081820_4	hypothetical protein	0.774628	-0.120735	0.464254	0.357837	0.871889	0.507757	0.0241369	1.02988	NA	0.0765989	0.637163	-1.16866	0.139081	-0.0132812
5	2	11	aPv003880_0	acyl carrier protein 4, chloroplast precursor, putative	0.847126	0.752362	0.889572	0.63442	0.528697	0.980486	0.535921	0.366442	NA	0.0806791	0.790383	0.016867	0.588058	0.63483
5	2	12	aPv083210_0	Ran-interacting Mog1 domain containing protein	0.0419318	-0.0768444	0.31331	0.239142	0.311277	0.668034	0.177393	0.148597	NA	0.178042	0.388207	-1.03407	0.761465	NA
5	2	13	aPv085695_1	hypothetical protein	-0.454621	-0.357863	-1.2353	-0.708706	-0.402999	0.147535	-0.576324	-0.18871	NA	-0.394018	0.264852	-0.243338	-0.352138	-1.36382
5	2	14	aPv002580_0	pseudouridine synthetase, putative	-0.364355	-0.120422	-0.181493	0.0320123	0.0158817	0.416922	-0.0278991	0.044385	1.10562	-0.387944	0.41016	-0.624452	0.994275	NA
5	2	15	aPv122755_1	translocation protein SEC63, putative	0.338184	-0.104065	0.744505	0.653624	0.708271	0.512472	0.279431	-0.605052	NA	-0.573601	-0.155399	0.498209	-0.0773744	-0.241327
5	2	16	aPv085860_0	hypothetical protein	-0.742924	0.166368	-0.942742	-0.276214	-0.395998	-0.110642	-0.144555	-0.243266	NA	0.0406175	0.0883072	-0.856091	0.11482	0.780875
5	2	17	aPv122110_1	hypothetical protein	-0.141129	0.715039	-0.511297	-0.216547	0.0937724	0.148389	-0.326274	0.0691918	NA	0.22537	0.255826	-0.519466	0.205944	0.851809
5	2	18	aPv112680_0	tryptophan/threonine-rich antigen	0.49618	0.3763	0.0764837	0.59494	0.803975	0.572337	1.35765	-0.290375	NA	-0.602347	-0.61103	1.05958	0.0807729	-0.395834
5	2	19	aPv101505_1	hypothetical protein	-0.690489	-0.373945	-0.933131	-1.20014	-1.02667	-0.164203	0.622244	0.201125	NA	-0.271904	-0.719382	0.509353	0.430306	-0.209915
5	3	1	0	#N/A	0.22815	1.63732	0.0850142	-1.58552	NA	1.15238	NA	0.794461	NA	1.49656	0.901877	NA	1.43691	-0.460771
5	3	2	PvAMRU_000010800	#N/A	1.34423	0.0169965	NA	0.227627	0.962271	1.08615	0.243474	NA	NA	0.740207	0.900771	-1.82843	1.66543	0.699389
5	3	3	PvSal1_010006500	#N/A	-0.0785543	-0.246502	NA	-0.626008	-1.33046	-0.698617	-0.220405	-0.505881	0.200331	1.12622	0.00709507	-1.55042	1.09099	0.188373
5	3	4	PvSal1_120012000	#N/A	1.06819	0.139264	NA	0.882699	0.753313	1.02314	0.420294	NA	NA	NA	1.56433	-1.30938	2.04228	0.730855
5	3	5	0	#N/A	-0.179871	0.974408	-0.263127	-0.432095	-0.989934	0.176148	-0.634417	0.553518	NA	NA	1.01224	NA	1.70612	0.723627
5	3	6	aPv002555_0	hypothetical protein	1.29548	1.49684	0.670885	0.859946	1.18558	1.68114	0.669066	-0.622502	NA	0.0782925	-1.6836	1.28068	-0.919623	-0.184323
5	3	7	aPv089225_0	U5 snRNP-specific 40 kDa protein, putative	0.744637	0.907091	0.855387	0.573086	0.731731	0.501922	0.787681	-0.439815	NA	-0.534451	0.0678492	0.488484	-0.431524	-0.744761
5	3	8	aPv115415_1	hypothetical protein	0.92117	0.0381965	0.801862	-0.0639402	0.3606	0.515433	-0.481345	NA	NA	-0.190868	1.04263	NA	NA	NA
5	3	9	aPv092570_4	hypothetical protein, conserved	0.241549	-0.249813	NA	-0.0280129	0.258767	0.207303	-0.0944125	0.938325	NA	NA	0.758582	-0.797862	0.962016	0.587996
5	3	10	aPv100875_2	hypothetical protein	-0.121756	-0.249405	0.525521	0.153103	0.00538092	0.275234	-0.389086	-0.6777	NA	0.792488	0.769163	-0.206315	0.746218	NA
5	3	11	aPv001110_0	hypothetical protein	0.547018	0.554771	0.700162	0.00678489	0.38925	1.05502	0.215973	-0.381555	NA	1.42376	1.02054	-0.860915	-0.110224	NA
5	3	12	aPv118255_1	fructose 1,6-bisphosphate aldolase, putative	0.196786	0.813606	1.05712	2.53716	1.74357	0.885919	NA	0.183159	-1.09369	1.18071	-0.235814	0.721512	0.849377	-1.48101
5	3	13	aPv114905_0	hypothetical protein, conserved	0.619415	0.0929643	0.70972	0.706913	0.487013	0.578351	0.344483	-0.175186	NA	0.310179	-0.0880578	0.44572	0.0683798	0.645937
5	3	14	aPv003910_1	phospholipase A2, putative	-0.666354	-0.00259932	0.0496159	-1.00919	-1.05875	-0.461676	-1.31076	0.706269	NA	-0.0628229	0.373755	-0.303167	0.99956	0.808744
5	3	15	aPv116655_2	hypothetical protein	-0.313032	-0.956291	-0.97268	-0.0309551	-0.507388	0.484248	-0.200713	NA	NA	-0.142688	0.0168831	NA	0.679524	NA
5	3	16	aPv087805_1	hypothetical protein	-0.860456	-0.608234	-0.74	-0.535752	-0.810783	-0.828532	-0.173204	0.0530346	0.488972	0.519121	0.443319	-1.09747	0.556247	0.424658
5	3	17	aPv098695_0	hypothetical protein	-0.188542	0.165566	-0.203383	-0.379192	-0.0250775	-0.161674	-0.200199	0.784311	NA	0.294496	0.483954	-0.80942	0.712842	NA
5	3	18	aPv114785_1	hypothetical protein	-0.343709	-0.173972	-0.747706	-0.467237	-0.423274	-0.0426453	-0.031528	-0.0773997	-0.266417	0.107539	-0.488661	-0.381302	-0.0698956	-0.1329
5	3	19	aPv121905_0	hypothetical protein	0.481462	0.123942	0.0235283	0.153247	0.391375	1.08854	-0.0564592	-1.10596	-2.46274	-0.697112	-1.77393	0.240212	-0.566504	-1.53986
5	4	1	0	#N/A	-0.308089	NA	0.911543	-1.1575	-1.93903	1.8707	NA	0.675694	0.265142	1.53804	0.85183	-1.61918	1.2163	0.508649
5	4	2	PvSal1_000029300/PvSal1_000034900	#N/A	1.75676	0.713653	NA	0.645827	1.27302	2.0662	-0.317078	-0.950016	0.00514394	NA	0.36046	-1.49801	1.29936	NA
5	4	3	PvAMRU_000019000	#N/A	1.0052	-0.408876	NA	0.405621	0.790666	-0.0914483	0.402886	NA	NA	NA	0.640384	-0.531428	1.0453	NA
5	4	4	PvSal1_020008900	#N/A	0.190667	-0.878531	NA	-0.216692	-0.506121	1.1694	-1.15873	NA	NA	NA	0.644866	-1.47554	1.5756	1.91222
5	4	5	0	#N/A	-0.444476	0.704094	0.134696	-1.1271	-1.40074	1.47768	-0.227603	0.233116	0.39108	0.932958	1.19314	-1.10844	1.81049	0.13201
5	4	6	aPv093645_1	hypothetical protein, conserved	-0.453259	-0.289748	-0.66172	-0.388817	-0.230128	-0.42827	0.163663	NA	NA	0.820656	1.31533	-1.65144	NA	NA
5	4	7	aPv094345_0	hypothetical protein	0.0231353	0.0110866	0.588353	-0.255165	-0.0192595	0.378792	0.24542	-0.542435	0.288491	1.175	0.461586	-0.447344	-0.0139883	-0.476867
5	4	8	aPv092380_0	hypothetical protein	-0.273571	-0.0910365	-1.36038	-0.0150847	-0.197676	-0.452586	-1.22845	-2.25925	NA	0.101883	0.0321886	-1.80905	0.776307	-0.955073
5	4	9	aPv122435_1	malonyl CoA-acyl carrier protein transacylase precursor, putative	-0.389116	-0.108644	0.668505	-0.305927	-0.437089	0.793718	-0.166745	1.36454	NA	1.19574	0.416895	0.131855	1.30668	1.35771
5	4	10	aPv118480_1	delta-aminolevulinic acid dehydratase precursor, putative	0.604808	0.252856	0.0954579	0.0208326	-0.00382106	-0.953652	-0.442479	-0.674627	NA	-0.39643	0.839943	-0.49686	-0.272214	0.312115
5	4	11	aPv108255_1	hypothetical protein	0.0924402	-0.895519	0.630829	0.129652	0.175145	-0.316118	-0.0173723	0.447102	NA	-0.00733592	0.877605	-1.02055	0.522826	NA
5	4	12	aPv126760_1	variable surface protein Vir22-related	0.359315	-0.0473856	0.536708	0.208406	0.388546	0.471968	0.358771	-1.43174	NA	-0.680297	-0.203494	-0.446303	-0.673444	-0.189465
5	4	13	aPv123655_2	hypothetical protein, conserved	-0.701726	-0.21275	-0.196097	-0.337642	-0.560666	-0.473802	-0.380715	0.514722	NA	-0.351826	0.463075	-1.2904	0.758262	-0.166871
5	4	14	aPv111235_1	Secretory protein, putative	-0.29736	-0.0809699	-0.871862	-0.79074	-0.81976	-1.33401	-0.428669	-0.610899	NA	-0.187701	0.677859	-1.7141	0.198317	NA
5	4	15	aPv094565_0	hypothetical protein	0.97225	0.22659	1.07343	0.577512	0.659974	0.413772	0.289667	-1.29116	-0.752894	-0.319874	-1.06932	0.609671	-1.15604	-0.929479
5	4	16	aPv093500_0	hypothetical protein	-0.487236	0.358488	-0.664689	-0.923945	-0.579916	1.46488	0.0081949	-0.605396	-0.683429	-0.355921	-1.24442	0.733436	-0.187803	-0.496933
5	4	17	aPv080455_0	hypothetical protein, conserved	-0.313362	-0.564677	-0.354281	-0.349662	-0.191082	0.222503	0.289329	-0.0875809	NA	0.0101781	0.321629	0.642022	0.0789012	0.154472
5	4	18	aPv117755_0	nifU protein, putative	0.286265	-0.222497	-0.431343	0.205874	0.492581	0.589533	0.555371	-0.455598	NA	0.0706763	-0.346001	0.556467	-0.0665244	-0.880819
5	4	19	aPv118060_0	hypothetical protein	-0.318155	0.30438	-0.918899	-0.251944	-0.341862	-0.232357	-0.296504	-0.27503	NA	-0.233432	-0.405068	-0.535342	0.35328	0.61518
5	5	1	0	#N/A	NA	0.392781	NA	NA	NA	NA	NA	0.801336	0.412615	1.71015	0.91275	NA	0.990808	-0.0533732
5	5	2	PvSal1_010011400	#N/A	0.865386	-0.538466	NA	0.386767	-0.0489594	NA	0.0889988	NA	NA	NA	0.711852	-1.63995	1.44793	0.0905116
5	5	3	PvAMRU_070007200	#N/A	0.499598	-0.655779	NA	-0.0189327	-0.624549	0.778764	-2.34792	NA	NA	1.36682	0.495027	NA	2.00393	-1.66252
5	5	4	PvAMRU_000007700	#N/A	0.244859	0.214592	NA	0.465884	0.618969	0.260354	0.548144	NA	0.260639	0.934555	0.759261	-0.852764	1.65389	2.28161
5	5	5	PvSal1_140005600	#N/A	1.80759	0.65831	NA	NA	NA	NA	-0.257526	NA	NA	NA	1.8281	1.02622	1.87939	-0.143376
5	5	6	aPv060190_0	hypothetical protein	0.595618	0.517608	1.10381	0.39831	0.949809	0.210982	0.7992	-1.40386	NA	-0.114295	-0.415779	-0.838813	-0.465392	-0.553416
5	5	7	aPv091030_1	nucleic acid binding factor, putative	0.104038	0.0811904	0.148287	0.217846	0.339622	0.0740664	0.0650171	0.847519	NA	1.65827	-0.0112692	-1.0645	0.254545	NA
5	5	8	aPv110875_0	guanylyl cyclase, putative	0.228392	0.559058	1.56458	0.230169	0.0871192	0.0675715	-0.0830985	-1.22879	NA	0.840601	-1.11043	-0.30658	-0.682582	-0.263606
5	5	9	aPv083560_0	hypothetical protein	0.142788	0.438138	1.0495	0.189231	-0.0637305	1.05697	0.160455	-1.22298	NA	-0.76471	-1.17649	-0.659031	-2.15881	-0.564254
5	5	10	aPv114660_1	hypothetical protein, conserved	0.602191	-0.0337349	0.280779	0.563101	0.55481	0.757077	-0.456648	-0.426848	NA	0.490765	0.449408	-0.912631	-0.799673	0.851854
5	5	11	aPv088155_1	DegP-like serine protease 1 precursor, putative	-1.09383	-0.780945	-1.2421	-0.587118	-0.715572	-0.158982	-0.107343	-0.333621	NA	-0.191465	0.0438294	-0.216367	-0.706909	1.67872
5	5	12	aPv114815_0	DnaJ domain containing protein	-0.202544	0.0086195	0.539185	-0.165636	-0.201863	-0.0236167	-0.0946948	0.575483	NA	0.175663	0.481333	-0.656915	1.38057	NA
5	5	13	aPv100940_2	hypothetical protein	-0.246179	-0.522803	0.37342	0.353763	0.446309	0.829043	-0.463964	-0.14502	NA	0.196812	0.832214	0.101034	1.17218	0.530314
5	5	14	aPv092155_0	RNA binding protein, putative	-0.553393	-0.0581553	0.00356134	-0.186427	-0.445382	-0.235923	-0.208447	-0.832434	NA	-0.117989	-0.119383	-0.322149	-0.484425	-0.0363445
5	5	15	aPv100575_1	hypothetical protein	-0.230565	0.0224527	0.197132	-0.126962	-0.229337	0.241949	-0.568644	-0.301292	NA	0.0166777	0.320523	NA	0.37986	NA
5	5	16	aPv001790_2	hypothetical protein	-0.297904	-0.11713	-0.135933	0.0677579	0.267769	0.328619	-0.213416	0.0314625	NA	1.78398	0.0573606	-0.636127	0.61866	0.648011
5	5	17	aPv099435_2	hypothetical protein	-0.836407	-0.398941	-1.12247	-0.232648	-0.397088	-0.397969	-0.29608	-0.0379235	NA	-0.0499114	-0.259777	-0.456429	0.358526	NA
5	5	18	aPv082780_1	mitochondrial intermediate peptidase, putative	0.58573	-0.326951	-0.652406	0.303642	0.378389	-0.197843	-0.369225	-0.0728363	NA	0.0869045	-0.340603	-0.160495	-0.0695073	0.317655
5	5	19	aPv114405_2	hypothetical protein	-0.482228	-0.142195	-0.852288	-0.809292	-0.781516	-0.178036	-0.878839	-0.47298	NA	-0.180389	-0.458268	-0.86956	0.108536	NA
5	6	1	0	#N/A	NA	-0.409667	1.01599	NA	NA	0.0980731	NA	0.6152	NA	1.49496	0.696727	NA	0.724019	0.741284
5	6	2	PvSal1_000039900	#N/A	1.55036	-0.636417	-0.11369	0.406056	0.65719	1.6633	0.294764	NA	NA	0.940654	0.730311	-1.1594	1.10619	0.0508029
5	6	3	PvAMRU_000041800	#N/A	1.67521	0.746204	NA	1.01369	1.52895	0.483657	0.418454	-1.10163	0.143743	NA	0.749826	-1.51626	1.84366	NA
5	6	4	PvSal1_020008100	#N/A	1.75646	0.795259	NA	0.685889	0.554796	0.315414	-2.51087	NA	NA	1.59282	0.997395	-1.22739	1.37208	0.720064
5	6	5	PvSal1_000028800	#N/A	0.405117	0.303294	NA	2.19356	NA	1.90858	0.756019	NA	NA	1.13905	0.68458	0.535033	1.34271	0.0164768
5	6	6	aPv098710_6	hypothetical protein	-0.626295	-0.148305	-0.706368	-0.551716	-0.659839	0.0522159	-0.175691	-1.15749	NA	0.279506	1.14846	-1.59135	0.341738	NA
5	6	7	aPv091495_0	hypothetical protein	1.0531	0.539949	0.834119	1.0289	0.944927	0.984634	0.544247	-0.865051	0.309413	0.702428	-2.00965	0.300733	-0.737165	0.361958
5	6	8	aPv114040_0	60S ribosomal protein L27a, putative	0.249766	0.436215	0.715211	0.0952231	-0.0983429	0.804949	0.131348	-0.966783	-0.874358	-0.0215654	-1.34312	0.000252756	-1.22067	-0.670405
5	6	9	aPv098585_1	reticulocyte-binding protein 1, putative	-0.468413	-0.0727195	0.00647698	-0.589791	-0.93558	0.513733	-0.0342003	0.384404	NA	0.20589	0.23316	-1.1729	0.389652	NA
5	6	10	aPv091680_0	hypothetical protein	0.381374	0.506009	0.392328	0.310204	0.307912	0.585483	0.298996	0.0797843	NA	-0.297993	0.235912	-0.322466	0.0327936	NA
5	6	11	aPv118680_0	hypothetical protein, conserved	-0.358949	-0.284242	-0.243728	-0.434146	-0.480569	0.106269	-0.327138	-0.672481	NA	1.49031	0.49928	-1.85335	0.646871	NA
5	6	12	aPv092900_1	WD domain, G-beta repeat domain containing protein	-0.121663	0.310153	0.144427	-0.223205	-0.14045	0.497478	-0.253719	-0.024745	NA	-0.0119003	0.346435	-0.164853	0.163227	NA
5	6	13	aPv092405_0	hypothetical protein	-0.290815	-0.0454979	0.308898	0.120253	0.0634422	0.220333	0.115308	0.36642	NA	-0.206976	0.555604	-0.543212	0.689247	NA
5	6	14	aPv029190_0	variable surface protein Vir14, putative	-0.51934	-0.264403	0.513388	-0.098715	-0.260398	0.136709	-0.238487	-0.197597	NA	0.769671	0.780755	NA	0.64627	NA
5	6	15	aPv114645_1	DEAD/DEAH box ATP-dependent RNA helicase, putative	-0.308431	-0.022177	0.677267	-0.0502773	-0.649072	-0.283172	-0.248413	0.272191	NA	-0.391693	0.386197	-0.0146639	0.116571	0.601695
5	6	16	aPv114510_6	hypothetical protein	-0.592643	-0.31037	-0.0983288	0.00465262	-0.387152	0.722536	-0.217901	-0.050004	NA	-0.0531531	-0.0816989	-1.00183	0.10264	1.59979
5	6	17	aPv084910_0	protein-L-isoaspartate O-methyltransferase beta-aspartate methyltransferase, putative	-0.468407	-0.294022	-1.18495	-0.303028	-0.267752	-0.312649	0.154593	-0.0250949	NA	0.531713	0.391986	-0.238877	0.268911	0.193567
5	6	18	aPv084675_1	hypothetical protein	-0.300522	0.0261578	-0.728664	0.0463948	0.263787	0.176238	0.172987	0.0343422	NA	-0.113421	0.122147	-0.0591169	0.572075	NA
5	6	19	aPv113505_2	coatomer alpha subunit, putative	0.489882	0.169665	-0.0870299	0.627676	0.424982	-0.319989	-0.370671	-0.191806	NA	-0.386923	0.350906	-1.16267	0.821611	1.70336
5	7	1	0	#N/A	NA	-0.106761	-1.12712	0.651925	-1.41344	-0.536119	NA	-1.20891	NA	0.778056	0.413164	-2.46595	1.1828	-1.26
5	7	2	PvAMRU_000042000	#N/A	-1.17467	-0.720058	1.66956	-0.870183	-1.55561	1.07135	-0.247449	0.0568483	0.28842	1.70278	0.861087	-1.25661	1.89844	0.0806645
5	7	3	PvAMRU_000033500	#N/A	-0.19785	-0.340481	NA	-0.282016	-1.38856	0.881109	-0.759106	-1.06626	NA	2.3	1.11397	-0.104761	1.35898	0.530487
5	7	4	PvAMRU_000018600	#N/A	0.523935	-0.322958	1.18611	0.220838	-0.342854	1.01813	-0.68756	0.0892032	0.131797	2.11251	1.77605	-1.86952	1.60578	1.38661
5	7	5	PvAMRU_000015900	#N/A	0.0683363	0.166309	-1.37002	0.552049	0.207947	1.44896	0.322762	-0.339273	NA	0.540696	-0.168901	0.133954	0.207259	0.226493
5	7	6	0	#N/A	0.370002	0.241069	-0.800068	0.197523	-0.697089	4.10696	NA	0.420543	NA	0.434749	1.10652	-0.47928	1.70423	NA
5	7	7	aPv086280_1	hypothetical protein	0.488553	-0.138048	-0.526054	0.00478012	0.190149	0.218004	0.128985	0.401874	NA	1.81792	0.744105	-0.863303	0.328813	NA
5	7	8	aPv111115_0	hypothetical protein	0.593489	0.505531	0.441985	0.582836	0.311194	0.625582	0.621625	-1.21664	NA	0.0119927	-0.0379453	-0.193978	0.328555	-0.188209
5	7	9	aPv084435_0	50S ribosomal protein L29, putative	-0.403738	-0.163619	0.494067	-0.261177	-0.543087	-0.0953348	-0.149867	0.518129	NA	1.1176	0.512605	-0.891784	1.24288	-0.172406
5	7	10	aPv003865_2	hypothetical protein	0.138393	-0.538674	-0.611288	-0.39637	-0.473866	1.20752	-1.65602	-0.0905171	NA	-0.707638	0.67599	-0.983604	0.0197031	NA
5	7	11	aPv001635_1	hypothetical protein, conserved	-0.332108	-0.400302	-1.27489	-0.480441	-0.259482	-0.309231	-0.42084	0.0874786	NA	0.218388	0.162783	0.0170329	0.23124	0.582751
5	7	12	aPv099370_1	DNAJ-like molecular chaperone protein, putative	0.348815	0.561343	0.768647	0.41745	0.5229	0.402377	-0.0614409	-0.405549	NA	0.22688	1.12388	NA	0.0419568	0.29328
5	7	13	aPv085530_1	hypothetical protein	-0.420141	-0.33738	0.0797255	0.142582	0.159546	0.609607	-0.530769	-0.0597467	NA	0.165097	0.420705	-1.12346	0.336789	NA
5	7	14	aPv098895_1	hypothetical protein	-0.564519	-0.282169	0.383782	-0.0608914	-0.456817	0.211794	0.0654196	0.111532	NA	1.4344	1.23642	0.677819	0.0825874	NA
5	7	15	aPv092015_1	hypothetical protein	-0.828614	-0.219976	NA	-0.226192	-1.26422	0.0226346	-1.5822	0.395246	NA	-0.155815	0.442014	NA	0.466799	1.47464
5	7	16	aPv113540_1	para-hydroxybenzoate--polyprenyltransf erase (4- hydroxybenzoate octaprenyltransferase), putative	-0.91056	-0.362383	-0.123378	-0.483071	-0.168921	-0.124583	-0.301477	-0.0688119	NA	0.955559	-0.159513	-1.02026	0.397634	NA
5	7	17	aPv092495_1	hypothetical protein	-0.813036	-0.28185	-0.248493	-0.966214	-0.78279	-0.222505	-0.09722	-0.300532	NA	0.240057	0.341273	-0.149023	0.0400865	0.2994
5	7	18	aPv021180_1	variable surface protein Vir18, putative	-0.7698	-0.269905	-1.31282	-0.450577	-0.554484	-0.846647	-0.00622106	0.0369981	1.45314	0.00714559	-0.0989519	-1.25859	0.551106	0.417253
5	7	19	aPv085580_2	hypothetical protein	-0.752533	-0.373761	-1.14057	-0.946465	-0.733286	-0.219396	-0.527125	-0.0214502	NA	-0.00787266	-0.72982	-1.2792	0.185748	NA
5	8	1	0	#N/A	NA	0.119883	NA	NA	NA	NA	NA	0.68743	NA	1.34017	0.861078	-1.89512	1.64852	0.724904
5	8	2	PvSal1_070008900	#N/A	1.47289	0.495619	NA	1.27633	1.47109	1.24367	0.448065	NA	NA	2.07211	0.590557	-1.47826	1.4348	-1.09773
5	8	3	PvAMRU_000009800	#N/A	-1.02451	-0.585283	NA	-0.859735	-0.905206	-0.538636	0.135795	-0.668858	NA	1.57798	1.09187	-1.29541	1.1244	0.823903
5	8	4	PvSal1_100007700	#N/A	1.20081	-0.143716	NA	0.649223	1.09789	0.806833	0.436536	NA	NA	1.52921	0.903762	-1.12795	1.22983	0.672345
5	8	5	PvAMRU_000018000	#N/A	-0.35946	-0.566397	-1.15127	0.589471	NA	0.425208	NA	-0.0298108	NA	0.499239	0.59957	-0.786123	0.377846	0.600878
5	8	6	0	#N/A	-0.243638	0.935434	-0.114708	-0.124822	-0.558782	NA	-0.128568	NA	NA	1.47501	0.763422	-1.68866	1.32669	NA
5	8	7	aPv117115_1	hypothetical protein	0.801302	-0.14005	-0.259302	0.137885	0.591849	-0.246647	0.140949	-0.136387	NA	0.381273	-0.136356	-0.272566	-0.0800442	0.476142
5	8	8	aPv088870_0	hypothetical protein, conserved	0.0869151	0.520671	0.420285	0.697013	0.0649746	0.527849	0.516742	-1.21714	NA	2.18755	0.669148	-0.058689	1.41778	1.15535
5	8	9	aPv084835_0	ABC transporter, puatative	-0.0618028	-0.108715	0.722428	-0.502927	-0.476584	-0.0408738	0.036346	0.361258	NA	1.29259	0.346728	-0.774414	0.0974524	NA
5	8	10	aPv095010_0	ribonucleotide reductase small subunit, putative	-0.0574899	-0.437522	0.653932	0.0194525	0.0598756	0.464537	0.404693	0.451377	NA	0.505034	0.666588	-0.178041	0.539855	1.36495
5	8	11	aPv117850_4	hypothetical protein	0.48076	-0.386642	-0.800189	0.354388	0.158881	0.783719	-0.127085	-0.271267	NA	-0.338581	1.10936	-1.6304	-0.293295	NA
5	8	12	aPv117475_0	hypothetical protein, conserved	0.376976	-0.319984	0.977656	0.650347	0.326446	0.88434	0.373186	NA	NA	0.00273963	0.790198	-0.513234	0.998746	NA
5	8	13	aPv100865_1	cell cycle control protein, putative	-0.597699	-0.640553	-0.707873	-0.182962	-0.799807	-0.256033	-0.230218	-0.336923	NA	-0.351116	1.00668	NA	0.895542	NA
5	8	14	aPv101325_1	hypothetical protein	0.504655	0.0618156	0.924651	0.666369	0.314757	0.632819	-0.522304	-0.323658	NA	-0.39435	0.377315	-1.09089	-0.0295267	0.310313
5	8	15	aPv080315_1	hypothetical protein, conserved	-0.171792	-0.122733	-0.283967	0.0341835	-0.285908	-0.0822572	-0.749245	-0.695122	NA	0.148022	0.169467	-1.1863	0.674435	-1.41399
5	8	16	aPv081635_1	hypothetical protein	0.418572	0.191666	0.08026	0.281473	0.507049	0.514902	-0.479972	-0.0804452	NA	0.55334	-0.436384	-0.502693	0.140481	-0.352709
5	8	17	aPv111330_1	ribosomal protein L3, putative	1.23405	0.946628	0.888853	1.40377	1.39326	0.74072	0.968879	-0.0977367	NA	-0.112048	-0.575691	0.509793	-0.204749	-0.586124
5	8	18	aPv092300_1	hypothetical protein, conserved	-0.820603	-0.363103	-0.708297	-0.467962	-0.671904	-0.324857	-0.11842	0.0305157	NA	0.0830911	-0.346513	-1.13329	-0.0585262	-0.203023
5	8	19	aPv084235_0	ubiquitin-conjugating enzyme E2 4, putative	0.447476	-0.0394205	0.107413	0.16698	0.330384	0.867741	0.283778	-0.701437	-2.16699	-0.49198	-1.58769	0.309902	-0.04468	-1.43105
5	9	1	0	#N/A	0.275066	0.281517	0.392226	NA	-1.12997	-0.105165	NA	1.24457	NA	1.40843	0.987479	NA	1.13742	0.274423
5	9	2	PvAMRU_000027900	#N/A	-0.361075	-0.84332	NA	-0.0366772	-0.182934	-0.934624	0.575501	NA	NA	NA	0.663947	-1.16108	1.49647	0.559624
5	9	3	PvAMRU_000032800	#N/A	-0.109009	-0.320258	NA	-0.205238	-0.371223	0.370824	0.326944	NA	NA	1.84632	1.16166	-0.652622	1.99103	0.791004
5	9	4	PvSal1_000022500	#N/A	1.49832	-0.157484	NA	0.568526	1.28093	1.1673	-0.593486	NA	NA	1.83947	0.827199	-1.6716	1.76138	0.656598
5	9	5	PvSal1_000019800	#N/A	-1.19738	-0.829728	-1.72478	NA	NA	-0.722012	NA	-0.0765112	NA	0.121816	-0.322463	-1.84251	0.790798	0.406111
5	9	6	0	#N/A	0.204953	0.0896489	NA	-0.521267	-0.0767315	NA	-0.988101	1.29615	NA	1.43834	1.59453	-2.16706	1.25082	NA
5	9	7	aPv100620_0	hypothetical protein	-0.354973	-0.315455	-1.16886	-0.352397	-0.49478	-0.914172	-0.239779	-1.33011	NA	0.648331	-0.586062	-2.11417	-0.542221	-1.0015
5	9	8	aPv099570_1	NADPH-cytochrome p450 reductase, putative	0.709265	-0.692634	0.555345	0.588342	0.41745	0.708638	0.453189	NA	NA	2.41694	0.919564	-1.51149	1.08476	NA
5	9	9	aPv100685_1	hypothetical protein	0.204218	-0.3056	NA	-0.898656	-0.970974	1.46408	-0.87699	-0.70264	NA	1.7254	1.27109	-1.57195	1.39204	NA
5	9	10	aPv123695_0	hypothetical protein	0.477736	-0.336667	0.30978	0.453136	-0.213028	1.691	-0.542879	0.283943	NA	0.617548	0.47086	-0.342813	-1.01546	0.612745
5	9	11	aPv082520_1	glutaminyl-tRNA synthetase, putative	0.57604	0.504228	1.11654	0.536094	0.506299	0.822065	-0.0890143	1.17398	NA	1.40058	0.632875	-0.70136	1.10841	0.792109
5	9	12	aPv101460_1	hypothetical protein	-0.290093	-0.0988719	-0.327411	-0.739125	-0.392654	-0.454804	-0.219723	-0.103466	NA	-0.107243	0.729249	-1.23837	0.298323	NA
5	9	13	aPv099150_2	hypothetical protein, conserved	-0.976138	-0.404701	0.585843	0.0920703	-0.00850153	0.492254	-1.05456	1.13356	NA	0.465677	0.498815	0.335533	1.15413	0.902149
5	9	14	aPv096055_1	hypothetical protein	0.920194	0.725565	0.182164	0.158197	0.0811943	2.25747	-0.0675752	-0.934285	NA	-0.00762953	-1.1102	0.416904	-1.27273	-0.727632
5	9	15	aPv098000_0	single-strand binding protein, putative	-0.344626	-0.334686	0.214624	0.226613	0.0281786	0.109016	-0.0636756	0.118876	NA	-0.756649	0.602529	-0.276095	0.557709	-0.383434
5	9	16	aPv088100_0	hypothetical protein	-0.211562	-0.361473	-0.500173	-0.177181	-0.407369	-0.438469	0.10126	-0.235368	NA	0.113974	0.10168	-0.0857776	0.192909	-0.373251
5	9	17	aPv089335_1	hypothetical protein	-1.10276	-0.245967	-0.720507	-0.990848	-0.122852	-0.940806	-0.172391	-0.0421233	NA	0.0915395	0.371355	-0.385256	0.0989213	0.760478
5	9	18	aPv119390_1	hypothetical protein	-0.259609	-0.202439	-0.725081	-0.480208	0.0912708	-0.294819	-0.189106	-0.00853234	NA	0.039037	0.0500829	-0.509906	0.166432	NA
5	9	19	aPv088145_1	tyrosyl-tRNA synthetase, putative	-0.160372	0.154818	-0.621536	0.18124	0.165719	-0.30113	-0.153998	-0.354775	NA	-0.00482621	-0.741081	0.0844778	0.490981	0.143555
5	10	1	0	#N/A	0.634863	-0.0560984	0.7657	-0.783565	NA	-0.361891	-1.91674	1.0885	0.509605	2.01734	1.11572	NA	1.28841	0.304797
5	10	2	PvSal1_050006800	#N/A	0.775213	0.824944	NA	0.950007	1.06559	0.550632	0.400299	NA	NA	NA	1.02379	-0.656234	1.29264	NA
5	10	3	PvAMRU_120006700	#N/A	0.525126	0.439237	NA	0.93829	0.92107	1.10616	0.704208	NA	NA	1.25258	0.510202	-1.32114	1.38952	NA
5	10	4	PvSal1_000029000	#N/A	0.847871	0.411868	0.381959	0.275571	0.389777	0.891212	-0.968419	NA	NA	1.99991	1.03426	-1.38091	1.60835	NA
5	10	5	PvAMRU_090007500	#N/A	0.645001	0.295332	NA	0.723422	NA	0.428121	0.756786	NA	NA	0.946815	1.01353	-1.62874	1.87021	-2.03805
5	10	6	0	#N/A	NA	-0.837519	0.405151	-0.488387	-0.642694	0.591713	-0.397391	NA	NA	1.94422	0.865383	-1.31071	1.29535	0.0404628
5	10	7	aPv117195_1	hypothetical protein	1.11411	0.930157	0.678558	0.551731	0.699891	1.11327	0.183918	-0.328075	NA	1.79668	1.34856	-1.14321	1.30127	NA
5	10	8	aPv085130_1	transporter, putative	0.69116	0.356878	0.688772	0.344445	0.607218	1.1347	-0.214525	-0.352018	NA	-0.059861	-0.43355	-0.53234	-0.157752	-0.442861
5	10	9	aPv087040_1	hypothetical protein, conserved	-0.563844	-0.516881	NA	-0.729312	-1.04239	2.2374	-1.20482	0.927778	NA	1.57164	0.583726	-1.64922	1.41427	0.596044
5	10	10	aPv117720_0	hypothetical protein	-0.173052	0.198651	0.559785	-0.421574	0.140917	0.935902	0.013069	0.476053	NA	-0.204103	0.407304	-0.735768	0.627452	NA
5	10	11	aPv087045_0	SGS domain containing protein	0.596822	0.22227	0.891876	0.600401	0.55794	0.830154	0.382106	-0.478859	NA	-0.326208	-0.280543	0.524809	-0.338939	-0.396379
5	10	12	aPv123570_1	hypothetical protein, conserved	-0.0271162	-0.041649	0.17162	-0.161817	-0.147176	-0.0116129	-0.557626	-0.201525	NA	1.21761	0.285925	-0.574683	0.00860198	0.262222
5	10	13	aPv081200_0	hypothetical protein	-0.760603	-0.550302	-0.760702	-0.116328	-0.982696	-0.446598	-0.185997	0.765627	NA	-0.022549	0.707982	-0.506517	1.36765	NA
5	10	14	aPv095085_0	hypothetical protein	-0.330856	-0.451834	0.928814	0.316986	0.155799	0.735006	-0.461216	NA	NA	0.225788	0.240168	0.530952	1.22469	NA
5	10	15	aPv080660_2	hypothetical protein	0.470201	-0.0265497	0.585552	0.305483	0.382265	1.01635	-0.43529	NA	NA	-0.0128534	0.58361	NA	0.862945	1.02415
5	10	16	aPv093515_1	GTP-ase activating protein, putative	-0.836759	-0.197377	0.168516	-0.352586	-0.569262	-0.398564	-0.163285	-0.50729	NA	0.143825	-0.0895293	0.311422	0.486106	-0.295201
5	10	17	aPv082495_1	hypothetical protein	-0.728331	0.0290993	-0.333509	-0.382593	-0.354142	-0.175598	-0.0661712	0.124457	NA	-0.0160588	0.700497	-0.614865	0.678175	NA
5	10	18	aPv091080_1	hypothetical protein, conserved	-0.176501	-0.0419137	-0.235942	0.225499	0.0843419	0.100362	0.160876	-0.161987	NA	0.0655855	-0.0539498	-0.493229	0.354883	NA
5	10	19	aPv123880_2	hypothetical protein	-0.532775	0.393052	-1.32438	-0.220441	-0.820019	-0.679127	-0.553601	-0.424152	NA	-0.147116	-0.185205	-1.10077	0.27033	1.55608
5	11	1	0	#N/A	NA	-0.632595	-0.159179	NA	NA	0.560856	NA	0.929117	NA	1.98413	0.803762	NA	1.67058	-0.0586115
5	11	2	PvSal1_030006500	#N/A	0.535067	-1.03147	NA	0.322314	-0.00759038	2.90969	0.180713	NA	NA	1.04139	0.859052	-1.19287	1.36739	NA
5	11	3	PvAMRU_090005500	#N/A	1.56231	1.12566	NA	0.479186	0.894498	0.444849	-1.98235	-3.79286	NA	1.66106	0.986312	-1.53105	0.74353	0.372338
5	11	4	PvSal1_100010800	#N/A	1.85992	-0.171047	-0.389521	1.17538	1.2591	0.33538	0.795951	-3.17836	NA	1.59987	0.964096	-2.08101	1.5217	0.535422
5	11	5	PvSal1_000023100	#N/A	0.196154	-0.0427346	NA	-0.469309	NA	0.188703	NA	NA	NA	0.754411	0.901157	-0.780867	1.76799	NA
5	11	6	0	#N/A	-0.345946	1.1405	NA	-0.258287	-0.529286	0.490599	0.1679	0.164803	NA	1.32837	1.21319	NA	1.75059	3.08061
5	11	7	aPv081365_3	hypothetical protein	1.00811	0.425409	-0.518745	1.0593	1.17191	0.747253	0.296465	-0.851623	NA	0.00691547	-2.56084	-0.670367	-0.325937	-0.0878845
5	11	8	aPv001075_1	ubiquitin-specific protease, putative	-0.134727	0.619485	-0.208437	0.179718	0.942567	0.452594	-0.231271	-0.339623	NA	1.60469	0.515942	-0.763994	0.548176	NA
5	11	9	aPv113790_0	hypothetical protein	0.161825	0.203985	0.0963367	0.439925	0.397949	0.376676	0.576178	-0.512468	NA	0.797824	0.000625453	-0.325395	1.20704	-0.288738
5	11	10	aPv089835_0	hypothetical protein	0.0215616	-0.280653	-0.467919	-0.156304	-0.284267	0.312663	0.0356438	-0.324258	NA	1.85515	0.357779	-0.178438	-0.0861821	-0.152299
5	11	11	aPv089955_1	hypothetical protein, conserved	-0.658859	-0.52944	0.657842	-0.896003	-0.479629	-0.840492	-0.16865	0.977635	NA	2.24545	1.02585	-1.13772	0.383165	NA
5	11	12	aPv022685_1	variable surface protein Vir24-related	0.0532216	-0.140325	0.444347	-0.140573	-0.440093	-0.302579	-0.0713906	0.140506	NA	1.6129	0.6352	-0.958086	-0.0287643	1.38682
5	11	13	aPv089560_1	ubiquitin-activating enzyme E1C, putative	-0.60881	-0.725562	-1.21626	-0.295235	-1.12752	0.480975	-0.735022	0.428017	NA	0.0427142	0.653693	-0.143444	0.528729	NA
5	11	14	avPFB0100c_1	0	-0.635402	0.134674	NA	-0.579805	-0.578625	0.899137	-0.207947	-0.16979	NA	-0.11441	1.03251	0.152223	0.866406	-0.182681
5	11	15	aPv000705_1	hypothetical protein	-0.134808	-0.354955	-0.95623	-0.281826	-0.359701	0.450756	-0.493113	-0.235145	NA	-0.315977	0.0512692	-0.838024	0.03541	NA
5	11	16	aPv091575_1	WD domain, G-beta repeat domain containing protein	-1.23828	0.0184907	NA	-0.5482	-0.751614	0.706499	-0.389004	-0.907116	NA	NA	-0.0872586	0.0110278	-0.165839	-1.171
5	11	17	aPv084480_0	hypothetical protein, conserved	0.601091	1.0501	0.547819	0.574622	0.594527	1.12932	0.585459	-0.125318	NA	-0.143599	-0.31343	0.853412	0.0768952	-0.580196
5	11	18	aPv080305_0	hypothetical protein	-1.05454	-0.429136	-1.49737	-0.381427	-0.722798	-0.392428	0.054946	-0.0866706	NA	0.147955	-0.196989	-0.250345	0.302672	0.182519
5	11	19	aPv117580_2	hypothetical protein	0.512039	0.299535	-0.0385326	0.40346	0.435283	0.37715	-0.661146	-0.0390486	NA	0.154068	0.0797815	-0.670649	-0.122284	-0.670132
5	12	1	0	#N/A	-1.32071	-1.17939	0.0638132	0.408473	NA	0.550255	-0.838312	0.167884	NA	1.06595	0.564968	NA	1.83251	0.205541
5	12	2	PvSal1_020006200	#N/A	0.444508	-0.600407	NA	0.182386	-0.0480352	0.494159	0.338308	NA	NA	0.966009	1.20455	-1.03762	1.38912	NA
5	12	3	PvAMRU_000041400	#N/A	0.0281511	0.414131	NA	0.170947	-0.205201	0.0389072	0.769643	-1.70675	NA	NA	0.871932	-1.07105	1.48236	NA
5	12	4	PvSal1_000048200	#N/A	-0.529421	-0.337974	NA	-0.523115	-1.23258	-0.296449	0.221083	-3.09975	NA	2.87737	0.704813	-0.773859	1.19932	0.396796
5	12	5	PvSal1_100006100	#N/A	1.48515	-0.42074	NA	1.55375	0.598449	0.541493	NA	NA	NA	0.298898	1.23711	-1.91878	1.82936	NA
5	12	6	0	#N/A	-0.710436	0.427881	NA	0.0766087	-0.242567	0.21632	0.432544	-1.27558	NA	1.67099	0.164798	NA	1.21701	0.852232
5	12	7	aPv003650_0	dynein light polypeptide 4, axonemal, putative	-0.337269	-0.733942	0.572348	0.0558123	0.378431	0.276516	-0.0408024	NA	NA	0.169768	1.12925	NA	0.247623	NA
5	12	8	aPv087675_0	hypothetical protein	1.49845	0.761001	0.429316	0.897953	0.995607	0.134584	1.18808	-1.75632	NA	-0.981873	-1.94313	-0.298674	-2.24886	-0.999267
5	12	9	aPv079825_0	F-actin capping protein, alpha subunit, putative	-0.607955	0.140911	NA	0.355127	-0.224918	0.717802	-0.605262	-0.652161	NA	1.58389	0.452935	-0.887102	1.96228	NA
5	12	10	aPv085380_0	hypothetical protein	1.29669	0.949493	1.04742	1.03074	1.13376	1.34361	0.484513	-0.297335	NA	-0.417827	-0.184252	0.312773	0.424209	-0.619757
5	12	11	aPv117765_1	serine/threonine-protein kinase, putative	-0.42302	-0.316271	0.582814	-0.413922	-0.124224	-0.049464	-0.152296	0.335105	NA	0.928518	0.637103	-1.3657	0.950892	1.23466
5	12	12	aPv083365_0	hypothetical protein, conserved	-0.495043	-0.664201	-0.273587	-0.667336	-1.15175	-1.02351	-0.924993	-1.41166	NA	1.68119	0.389279	-2.16867	0.0870684	-2.8634
5	12	13	aPv106725_1	variable surface protein Vir12, putative	-0.460377	-0.114418	0.112368	-0.275645	-0.792756	0.758144	-0.0742658	-0.679366	NA	-0.0105859	0.352187	NA	1.12541	2.55475
5	12	14	aPv117935_1	acetyl-CoA acetyltransferase, putative	-0.159536	0.420928	-0.428336	-0.418219	0.0327162	0.791224	0.13712	0.445002	NA	0.0129654	0.368319	0.275226	0.517135	NA
5	12	15	aPv099785_0	nuclear movement protein, putative	0.0412038	-0.47676	0.0145316	0.0545501	-0.258627	-0.0856928	-0.341978	-0.689265	NA	0.0745938	0.257105	-0.162443	0.0564316	-0.0894409
5	12	16	aPv101175_2	Kinesin motor domain containing protein	-0.5912	-0.267767	-0.747712	-0.522345	-0.788108	-0.727157	-0.143452	-0.643643	NA	-0.29575	0.383156	-1.17629	0.44947	NA
5	12	17	aPv079815_0	cyclophilin, putative	-0.68079	-0.280606	-0.643566	-0.575906	-0.783176	-0.594034	-0.125392	-0.272946	NA	-0.0322874	-0.672406	-0.548747	-0.220333	-0.435437
5	12	18	aPv092310_1	heat shock protein hsp70 homologue, putative	-0.224867	-0.314563	-0.873987	0.113063	-0.0607755	-0.989375	-0.0381562	-0.237415	NA	-0.205396	-0.154511	-0.296672	0.0818608	NA
5	12	19	aPv091880_0	hypothetical protein	-0.437195	0.269145	-0.851128	0.339779	-0.20176	-0.068486	-0.017957	-0.181757	NA	-0.0778636	-0.0476207	-0.070407	-0.0856724	-0.691569
5	13	1	EMPTY		NA	NA	NA	NA	NA	NA	NA	NA	NA	NA	NA	NA	NA	NA
5	13	2	PvSal1_100009700	#N/A	1.63575	-0.538161	NA	0.394397	1.7055	1.74433	-0.404871	2.14004	NA	0.608581	0.761683	-0.929945	2.1069	NA
5	13	3	PvSal1_120012400	#N/A	0.0908153	0.214146	NA	NA	NA	1.73379	NA	-0.765447	NA	1.72356	0.828784	-0.903468	0.919814	0.470179
5	13	4	PvAMRU_000043800	#N/A	0.727337	-0.595706	NA	0.275753	0.75998	0.277808	0.659367	-1.57711	NA	NA	1.14612	-0.853697	1.71678	1.75706
5	13	5	PvSal1_100011200	#N/A	1.46044	0.45307	NA	2.31027	0.0119681	1.16546	-0.255297	0.101317	NA	0.970208	1.30503	-1.03381	1.5918	0.571008
5	13	6	0	#N/A	0.0303247	-0.0461833	NA	-0.13113	NA	1.87627	-0.859698	NA	NA	1.42199	0.40235	-1.40213	2.02194	NA
5	13	7	aPv081210_0	hypothetical protein, conserved	1.13231	0.942943	0.679397	0.652239	0.962142	0.578027	0.782275	-0.433778	NA	1.12415	-0.26607	0.276138	0.360525	0.0401239
5	13	8	aPv112685_0	hypothetical protein	0.85054	0.940698	0.0682492	-0.88564	0.171176	1.38401	-2.02535	-0.953235	NA	0.315911	-1.13409	0.361069	-0.308118	0.149382
5	13	9	aPv003665_1	hexose transporter	-0.101697	-0.527356	0.352305	-1.39379	NA	0.42804	0.60636	0.38239	NA	1.66812	0.0486771	1.14704	-0.0888719	0.173506
5	13	10	aPv001760_1	26s proteasome subunit p55, putative	1.08072	0.43051	0.069554	0.87902	0.917351	0.278116	0.479148	0.785164	NA	0.739852	0.622562	-0.777428	0.810332	-0.252998
5	13	11	aPv094680_1	hypothetical protein	-0.592768	-0.290964	0.707543	0.0118005	-0.144293	-0.0844552	0.0387751	0.659992	NA	0.241955	0.609706	-0.479164	0.180002	-0.443431
5	13	12	aPv098705_1	mitochondrial carrier protein, putative	-0.650797	-0.228719	0.328442	-0.265623	-0.23498	-0.809379	-0.196556	1.00032	NA	0.0622773	0.729499	-1.13313	1.08516	2.19918
5	13	13	aPv091810_0	ribosomal protein L7A, putative	-0.125518	0.20166	0.175666	0.2626	-0.272439	-0.368225	-0.044231	-0.146064	NA	-0.0631225	0.00753848	0.11357	0.28467	0.594517
5	13	14	aPv119215_0	PV1H14010_P, putative	-1.47401	-0.796775	-0.645152	-0.934994	-1.1366	-0.747098	-0.262239	0.212671	NA	0.187344	1.35307	-0.780847	0.600232	0.539082
5	13	15	aPv115275_5	hypothetical protein	0.466115	0.197101	0.650063	0.508009	0.393943	0.465332	0.0290463	-0.0239514	NA	-0.0145865	0.79664	0.181199	0.915052	NA
5	13	16	aPv082445_0	hypothetical protein	0.92302	0.10297	0.659457	0.755328	0.643059	0.62089	-0.184418	-0.173854	NA	-0.569864	0.14058	0.147656	0.039368	-0.998658
5	13	17	aPv113915_3	hypothetical protein	-0.179632	-0.187725	-0.854963	-0.0426162	0.11821	0.0698747	-0.110549	-0.232771	NA	0.350671	0.160788	-0.350491	0.631838	1.29812
5	13	18	aPv100520_0	hypothetical protein, conserved	-0.156572	-0.140438	-0.0382638	-0.470987	-0.185515	-0.646609	-0.123338	-0.155308	NA	0.0907268	-0.555112	-0.321538	-0.223261	-0.392124
5	13	19	aPv096940_0	variable surface protein Vir24-related	-0.844737	-0.348398	-1.40752	-0.682442	-1.31664	-0.572859	-0.428674	-0.10351	NA	-0.213647	-0.964598	-0.899939	-0.193764	NA
5	14	1	EMPTY		NA	NA	NA	NA	NA	NA	NA	NA	NA	NA	NA	NA	NA	NA
5	14	2	PvSal1_110007100	#N/A	-0.303423	-0.513097	NA	-0.506477	-0.393634	1.69154	0.156057	NA	NA	1.11025	1.15733	-0.724592	1.46707	1.0512
5	14	3	PvSal1_000017700	#N/A	0.443852	1.32196	NA	0.491829	0.636178	1.02698	0.235095	NA	NA	1.38932	0.902959	-1.00906	1.40341	NA
5	14	4	PvSal1_000049300	#N/A	1.9654	1.64576	NA	1.72815	2.02469	1.81453	1.51407	-0.461958	NA	2.09561	-0.281922	-0.256713	1.33442	-1.19074
5	14	5	PvAMRU_070009300	#N/A	-0.490016	-0.371062	NA	1.96586	-0.235075	NA	NA	NA	NA	NA	1.15495	NA	1.72465	NA
5	14	6	0	#N/A	-0.0451547	-0.664263	-0.586672	-0.639138	-0.762074	NA	-0.478411	0.708236	NA	2.05581	0.908867	NA	1.48954	NA
5	14	7	aPv092340_1	hypothetical protein, conserved	-0.71093	-0.0643246	-0.473818	-0.571104	-0.551626	-0.708126	0.0312851	-0.199421	NA	1.45538	-0.183273	-1.27423	0.28713	NA
5	14	8	aPv117685_2	ferlin, putative	0.291105	0.199173	-0.458046	0.39952	0.275425	-0.114809	-0.0901512	-0.270212	NA	-1.04867	1.29521	-1.42624	1.93426	NA
5	14	9	aPv002820_2	hypothetical protein	-1.33624	-1.20784	-1.13214	-0.357134	-0.968084	-1.12017	-1.29421	-0.577455	NA	0.0353904	0.23897	-1.2891	-0.13715	0.539999
5	14	10	aPv122605_0	phosphatidylinositol synthase, putative	0.608555	0.45231	0.493362	0.651282	0.55165	0.610856	0.412504	-0.394787	NA	0.512272	0.590552	-0.104623	0.417684	NA
5	14	11	aPv111455_1	glucosamine--fructose-6-phosphate aminotransferase, putative	-0.475335	0.0543752	0.358977	0.262811	0.159279	0.185755	0.0801416	0.62166	NA	0.834032	0.503914	-0.261521	0.575599	-0.010227
5	14	12	aPv124070_4	WD domain, G-beta repeat domain containing protein	-0.366772	-0.403242	-0.62071	-0.375086	-0.217757	-0.518528	0.0351277	0.0146334	NA	0.241769	-0.400052	-0.752367	-0.0266775	0.41071
5	14	13	aPv114355_1	hypothetical protein, conserved	-0.374098	0.415194	-1.02353	-0.631036	-1.16231	0.624026	-0.647903	-0.120285	NA	0.589759	0.720689	NA	0.552784	-0.849878
5	14	14	aPv082360_3	hypothetical protein, conserved	-1.07116	-0.62204	-0.56427	-0.53439	-1.06835	-0.988042	-0.0602423	0.0855997	NA	0.715549	0.042709	-1.09786	0.817614	NA
5	14	15	aPv113905_2	hypothetical protein, conserved	0.085839	0.166791	0.684087	-0.0898899	0.049725	0.0720341	-0.215905	-0.870613	NA	-0.182433	-0.15518	-0.638069	-0.0683877	-0.619669
5	14	16	aPv013120_1	variable surface protein Vir18, putative	-0.405144	-0.549461	0.420165	-0.620058	-0.347061	0.609931	-1.01369	-0.123914	NA	-0.295288	-0.241131	NA	1.26478	NA
5	14	17	aPv088125_1	aspartyl protease, putative	-1.0554	-0.355808	-0.84017	-0.560117	-0.853363	-0.193296	-0.774429	-0.28574	NA	0.211488	0.295698	-0.365595	0.811674	NA
5	14	18	aPv085990_0	hypothetical protein	0.144607	0.321233	-0.563326	0.371405	0.349186	0.014252	0.495581	-0.185176	NA	0.0361238	0.0102443	-0.450739	0.563119	NA
5	14	19	aPv115295_1	hypothetical protein	-0.553648	0.115687	-0.967114	-0.404077	-0.534669	-0.958954	-0.0519876	-0.298086	NA	0.113352	0.0142907	-0.578699	0.095564	-0.270665
5	15	1	EMPTY		NA	NA	NA	NA	NA	NA	NA	NA	NA	NA	NA	NA	NA	NA
5	15	2	PvSal1_140006300	#N/A	NA	NA	NA	NA	1.62706	-0.328328	NA	-1.51723	NA	1.8057	0.420605	NA	1.91619	NA
5	15	3	PvSal1_100009200	#N/A	0.451901	0.264589	NA	0.182008	-0.119777	2.0029	-0.558973	NA	NA	NA	-0.0740895	NA	0.663163	0.966817
5	15	4	PvAMRU_100007600	#N/A	0.239292	-2.32095	-0.816731	0.323179	-1.25377	0.397808	-0.732968	0.0274662	NA	0.445587	0.923661	NA	1.6107	0.248002
5	15	5	PvSal1_000018200	#N/A	0.655804	-0.19225	NA	0.181819	-0.102392	-0.0457708	0.353777	0.0817485	NA	0.242573	-0.520911	-0.816557	-0.212423	1.09272
5	15	6	0	#N/A	0.407954	0.835091	NA	0.176354	0.0834133	NA	0.820878	0.656636	NA	1.75886	0.556943	NA	1.38331	NA
5	15	7	aPv085590_1	hypothetical protein, conserved	1.18138	1.05094	0.942672	0.723389	1.03042	0.748318	-0.231205	-0.984889	NA	-0.57616	-0.661845	-0.906332	0.277945	-0.736524
5	15	8	aPv087955_1	O1, putative	0.0301498	-0.0921819	0.862546	-0.411689	-0.10441	0.0235578	-0.0157745	0.77056	NA	1.29213	0.311891	-0.61283	0.096506	NA
5	15	9	aPv091125_1	hypothetical protein	0.015886	-0.298926	0.30025	0.0535544	0.542659	0.208944	0.254776	NA	NA	-0.226519	0.551348	-0.458784	1.24088	NA
5	15	10	aPv088280_0	hypothetical protein	0.496154	0.788641	-0.147634	0.491624	0.711323	0.231149	1.15107	-0.301286	NA	0.825059	0.204962	-0.812954	-0.956351	-0.943762
5	15	11	aPv123415_0	adrenodoxin-type ferredoxin, putative	0.165887	0.293135	0.463786	0.478542	0.505573	0.907441	0.560004	0.484007	NA	1.79114	0.681276	-0.131044	0.351445	NA
5	15	12	aPv108260_0	variable surface protein Vir, putative	0.204174	-0.0765709	0.0824433	0.530643	-0.119151	0.639691	-0.277061	0.251678	NA	0.316246	0.450024	NA	1.02602	NA
5	15	13	aPv114775_1	hypothetical protein, conserved	-0.110672	0.204616	0.640564	0.477495	0.270149	0.409263	-0.10545	-0.365258	NA	0.383081	0.149924	-0.13055	-0.129812	0.171997
5	15	14	aPv100885_1	K+ channel tetramerisation domain containing protein	0.00790542	-0.339249	-0.110101	0.163524	0.421197	0.459395	0.0854137	-0.363437	NA	-0.114303	-0.191451	0.0608444	-0.35294	-0.476881
5	15	15	aPv116885_2	hypothetical protein	-0.141776	0.115118	-0.376029	0.188499	-0.532963	0.352728	-0.853283	0.2185	NA	-0.376914	0.536246	-1.17182	0.345053	-0.42471
5	15	16	aPv118000_1	3'-5' exonuclease domain containing protein	-0.425633	-0.278804	0.337472	-0.597617	-0.604147	-0.222906	-0.0389602	0.132724	NA	-0.34518	-0.0701475	-0.7512	0.37752	0.256943
5	15	17	aPv088880_1	hypothetical protein	-1.02051	-0.389788	-0.569134	-0.0443799	-0.258624	-1.06392	-0.195493	-0.247001	NA	0.0558892	0.0778637	-0.888495	0.84115	NA
5	15	18	aPv123450_0	10 kDa chaperonin, putative	1.03261	0.916265	0.151013	0.977671	0.905723	1.28055	1.3628	-0.563681	-2.05575	-0.615362	-1.30735	1.51448	-0.410983	-0.792653
5	15	19	aPv002765_1	hypothetical protein	-0.240487	-0.171241	-0.741709	-0.302785	-0.137053	-0.555776	-0.45988	-0.419388	NA	-0.119916	-0.207666	-0.58704	0.709939	NA
5	16	1	EMPTY		NA	NA	NA	NA	NA	NA	NA	NA	NA	NA	NA	NA	NA	NA
5	16	2	PvAMRU_070009600	#N/A	NA	NA	-1.40045	NA	NA	0.2567	NA	NA	NA	-0.0753652	-0.0441689	-0.738865	0.731161	1.53641
5	16	3	PvSal1_020012400	#N/A	1.5069	-0.0824661	NA	1.31668	1.74471	NA	0.703027	NA	NA	0.782033	0.76578	-0.760712	1.90511	NA
5	16	4	PvAMRU_130006800	#N/A	0.514392	0.0385267	NA	0.417032	0.524258	0.525172	-0.854765	NA	NA	1.57265	1.12964	-0.536266	1.30046	NA
5	16	5	PvSal1_000024500	#N/A	1.45955	0.943266	NA	1.37565	0.237183	1.60417	1.50492	NA	NA	0.385861	0.702711	0.9475	1.71472	NA
5	16	6	0	#N/A	0.0504814	0.568016	0.110079	0.0716164	-0.739591	0.047755	-0.862275	0.278085	NA	2.11731	0.630407	-0.974311	1.29594	-1.37488
5	16	7	aPv093575_1	DNA repair protein rhp54, putative	-0.368482	-0.327511	-1.15986	-0.0476724	-0.116186	-0.148014	0.419717	-1.18714	NA	0.306981	0.605513	-1.87325	0.836283	NA
5	16	8	aPv079895_0	transmembrane protein, putative	0.112786	0.155143	NA	-0.055732	0.173525	0.883127	0.499865	-1.10778	NA	2.20035	-0.21084	0.923303	-0.575796	-0.516879
5	16	9	aPv089635_0	phosphoglycerate mutase, putative	0.613475	0.284647	0.667055	0.838749	0.950428	1.20943	0.918973	-0.812013	NA	-0.652202	-0.962269	0.871705	-1.55931	0.0664774
5	16	10	aPv002600_1	hypothetical protein	-0.178043	0.0689713	0.72516	0.294542	0.29766	-0.0556696	0.462979	1.59552	NA	1.06443	0.491366	0.451412	1.67171	NA
5	16	11	aPv117925_1	elongation factor 2, putative	1.11992	0.632362	0.635268	0.862023	0.815265	1.00474	0.641098	0.909872	NA	0.864944	0.510321	0.645015	-0.55115	-0.0393501
5	16	12	aPv003760_0	transcription factor, putative	0.374582	0.437368	0.470012	0.663172	0.571083	0.925111	0.275739	0.625568	NA	0.348522	0.0653738	0.386451	1.24829	0.114602
5	16	13	aPv113470_1	hypothetical protein	-0.280952	-0.399765	-0.915574	-0.0886774	-0.308399	-0.465043	-0.0402517	-0.0867351	NA	0.112315	-0.682491	-0.480789	0.0645784	0.10406
5	16	14	aPv117705_0	hypothetical protein	-0.277175	-0.334449	-1.12613	-0.344323	-0.603246	-0.00895805	-0.422793	-0.436151	NA	0.229288	0.393139	-1.49466	0.869069	NA
5	16	15	aPv111135_1	hypothetical protein	-0.882885	-0.41267	-0.983424	-0.739682	-1.07871	-0.889659	-0.131401	-0.0929924	NA	0.0170822	-0.564666	-0.614261	-0.41928	0.698796
5	16	16	aPv083400_1	lysine-tRNA ligase, putative	0.137738	-0.547299	-0.609546	0.696519	0.378351	-0.0459028	0.270661	-0.119956	NA	-0.248561	0.0339443	0.630397	-0.101887	0.750963
5	16	17	aPv115420_1	hypothetical protein	-0.622004	-0.378622	-1.26531	-0.296272	-0.906032	-0.840077	-0.194723	-0.430062	NA	-0.157898	0.919167	-1.2919	0.676353	-0.182239
5	16	18	aPv084505_1	3',5'-cyclic-nucleotide phosphodiesterase, putative	-1.01692	-0.393291	-1.27026	-0.485063	-0.683033	-0.599209	-0.163753	-0.162631	NA	-0.270495	-0.297268	NA	0.74506	NA
5	16	19	aPv122315_2	hypothetical protein	-1.05651	-0.883628	-0.982321	-1.21619	-1.73904	-1.34497	-0.465358	-0.244222	0.37621	0.0253024	-0.519275	-1.29592	-0.201318	-0.129064
5	17	1	EMPTY		NA	NA	NA	NA	NA	NA	NA	NA	NA	NA	NA	NA	NA	NA
5	17	2	PvAMRU_010007900	#N/A	0.400136	-2.54329	-1.70201	0.810511	-0.264499	-0.146213	NA	0.0264322	NA	0.106653	0.330964	-0.189952	0.193506	NA
5	17	3	PvSal1_000007300	#N/A	1.94058	1.99258	NA	1.63596	1.664	1.4989	1.27196	-2.10855	NA	1.40035	0.225399	-1.74418	1.78676	0.31075
5	17	4	PvSal1_050007100	#N/A	1.48304	-1.02462	-0.0550369	0.754503	1.32716	1.72054	0.557521	NA	NA	1.29753	1.30422	NA	1.37853	NA
5	17	5	PvSal1_000025400/PvSal1_040007800	#N/A	1.19248	-0.147792	NA	1.76822	NA	0.454503	NA	-0.306609	NA	1.43737	1.01716	-0.796269	1.78239	0.735953
5	17	6	0	#N/A	0.558574	0.778759	0.72075	-0.15698	-0.957193	NA	-0.0172263	1.34397	NA	2.40547	0.249146	NA	1.52761	NA
5	17	7	aPv122000_0	vesicle-associated membrane protein 714, putative	1.42928	0.992734	0.606772	1.05636	1.07143	0.851971	0.785013	0.221848	NA	1.60925	0.0829977	0.139842	-0.751565	0.0840788
5	17	8	avPF13_0045_0	0	0.166608	-0.208482	NA	0.389026	0.221907	0.227158	0.0239837	0.587079	NA	1.61948	0.856307	-0.795867	0.639226	NA
5	17	9	aPv002565_0	hypothetical protein, conserved	0.284466	0.0401976	0.438541	0.468877	0.302633	0.519601	0.320418	-0.48805	NA	-0.36914	-0.0386781	0.444326	-0.526614	0.10492
5	17	10	aPv085775_0	ATP-dependent transporter, putative	-0.39628	-0.38167	-0.602893	-0.136967	-0.434854	-0.161302	-0.143252	1.24072	NA	1.14106	0.443879	-0.354094	1.00176	NA
5	17	11	aPv083380_0	hypothetical protein, conserved	-0.54034	-0.696452	NA	-0.686385	-0.260546	-0.0441189	-0.282098	-0.0770294	NA	NA	-0.335727	-0.0834452	0.435217	0.122762
5	17	12	aPv099085_0	hypothetical protein	1.02142	0.409383	0.40504	0.773311	0.777484	1.20391	0.110804	-0.737222	NA	0.373525	-0.415985	0.465251	-1.10401	-0.802632
5	17	13	aPv079695_1	hypothetical protein	0.0245671	0.0314017	0.607355	-0.335533	0.300125	0.837308	-1.89351	0.137342	NA	0.502941	-0.0184525	-0.539551	0.104859	-1.81459
5	17	14	aPv121935_0	hypothetical protein	0.239894	0.762948	0.405839	0.172243	0.46166	0.478622	0.132642	-1.09685	-2.99619	-0.103523	-0.849974	0.0699111	-1.47029	-1.21511
5	17	15	aPv123750_2	hypothetical protein	-0.305162	-0.463165	-0.561509	-0.268818	-0.187246	-0.365188	-0.175308	-0.011813	NA	0.741924	0.661559	-1.21521	0.694742	0.362068
5	17	16	aPv099615_1	hypothetical protein, conserved	-0.571574	-0.284538	-0.574511	0.326895	-0.298175	-0.219618	-0.0105372	0.278466	NA	0.170924	0.532423	-0.712637	0.715256	NA
5	17	17	aPv081840_1	heat shock protein, putative	1.2736	0.225798	-0.288446	0.722306	0.838734	1.17269	0.0432057	-0.117376	NA	0.239053	0.345727	-0.126958	0.425883	NA
5	17	18	aPv091595_0	hypothetical protein	0.426139	-0.124015	-0.820292	0.192894	0.427441	0.148295	0.13952	0.0957112	NA	1.60911	0.152028	0.0472903	0.482269	NA
5	17	19	aPv095000_1	heat shock protein 60, putative	0.67304	0.298201	-0.418473	0.443771	0.592697	-0.173084	0.052052	-0.366082	NA	0.361957	-0.865204	-0.609217	0.00883051	-0.826855
5	18	1	EMPTY		NA	NA	NA	NA	NA	NA	NA	NA	NA	NA	NA	NA	NA	NA
5	18	2	PvSal1_000049500	#N/A	1.70981	1.66769	-0.68315	1.0353	1.03556	1.40414	2.11614	NA	NA	-0.241282	0.33519	-1.54281	-0.533967	NA
5	18	3	PvAMRU_100008400	#N/A	0.709064	-0.611079	NA	0.618761	0.283052	1.0063	0.599352	NA	NA	NA	0.918636	-2.73766	1.24298	NA
5	18	4	PvAMRU_000012600	#N/A	-0.0174484	-0.020361	0.0447557	-0.298939	0.0234267	0.314486	0.152358	NA	NA	1.12217	1.18411	-0.591132	1.42238	0.905914
5	18	5	PvAMRU_000020600	#N/A	0.713005	-0.125328	NA	0.404668	-1.69092	NA	0.754353	NA	NA	NA	0.641082	NA	1.3763	0.861261
5	18	6	0	#N/A	0.642925	0.573262	0.235654	-0.36378	-0.726345	0.415033	0.0590417	1.19711	NA	1.55884	1.70136	NA	1.74325	NA
5	18	7	aPv114730_1	hypothetical protein	-0.0535021	-0.174771	-0.104826	-0.369613	-0.301758	0.0654958	0.0714683	-0.560254	NA	1.14882	0.0970121	-0.876298	-0.352277	NA
5	18	8	aPv123260_1	hypothetical protein, conserved	0.73913	0.41663	0.99909	0.214634	0.513696	0.528118	0.100475	-1.14422	NA	-0.939088	-0.0324367	0.453387	-0.744542	0.0353251
5	18	9	aPv094990_1	hypothetical protein	0.214762	-0.38405	NA	0.27082	0.237705	0.516024	-0.168072	0.584363	NA	1.53867	-0.208537	-1.2832	0.597464	0.0181994
5	18	10	aPv099230_1	transporter, putative	-0.792037	-0.297865	-1.13343	-0.856125	-0.782439	-0.285818	-0.0686306	-0.241881	NA	0.391008	0.565015	-0.422533	0.156048	1.63322
5	18	11	aPv117515_0	hypothetical protein	0.0551283	-0.175196	-1.09783	-0.358508	0.240842	0.0572004	0.166008	0.121412	NA	0.283739	0.345905	0.187573	0.422048	0.541094
5	18	12	aPv087145_1	hypothetical protein, conserved	0.069633	0.0595542	0.207634	-0.204022	-0.407706	0.300778	0.0211822	-0.722357	NA	1.49506	-0.0921163	-0.488336	-0.0414582	0.105841
5	18	13	aPv095405_0	transporter, putative	-0.312065	-0.344683	-0.31947	-0.00828471	-0.100021	-0.464521	0.281418	-0.597076	NA	0.446549	0.172506	0.19699	-0.348929	0.424618
5	18	14	aPv114265_1	chorismate synthase	0.321492	-0.615972	0.261171	0.718215	0.690988	0.765944	-0.0473359	-0.20794	NA	-0.0997481	0.751505	-0.254599	0.174699	NA
5	18	15	aPv093655_2	hypothetical protein, conserved	0.00632252	-0.377337	-0.6289	-0.337501	-0.787207	0.519113	-0.81348	0.05511	NA	-0.0576587	0.110758	-1.61568	0.83747	NA
5	18	16	aPv080410_1	hypothetical protein, conserved	-0.871241	-0.426643	-0.592615	-0.700564	-0.880845	-0.418508	-0.256027	-0.237004	NA	-0.185403	-0.0989774	-0.990528	-0.113854	0.424542
5	18	17	aPv099645_2	hypothetical protein	-0.596029	-0.471953	-0.892415	-0.417791	-0.332952	-0.20361	-0.216137	-0.175941	NA	0.347546	-0.154685	-0.687172	0.497143	NA
5	18	18	aPv118200_1	hypothetical protein	1.10584	0.0425117	0.0598315	0.770967	1.05242	0.715514	0.52859	-0.220065	NA	-0.0684698	-1.05482	0.893157	0.381589	-0.288015
5	18	19	aPv087715_1	hypothetical protein, conserved	0.388933	0.297226	-0.730417	0.532474	0.522145	0.153901	-0.0388625	-0.167741	NA	0.169957	-0.157304	-0.755873	0.320458	-0.22177
6	1	1	0	#N/A	-1.03571	0.153896	NA	NA	NA	NA	NA	NA	1.68326	NA	NA	-0.50949	1.08213	NA
6	1	2	PvSal1_080007600	#N/A	-0.069415	0.469857	-0.163952	0.0594144	-1.63544	NA	-1.47563	NA	NA	NA	NA	-0.115672	NA	NA
6	1	3	PvAMRU_000025900	#N/A	0.965698	0.0728641	NA	-0.0112927	0.72743	1.26238	-0.690903	-1.27361	-1.57796	NA	-1.4661	-0.355398	-0.825457	-1.23249
6	1	4	PvSal1_010010600	#N/A	2.39673	-0.331239	0.0318245	1.17247	1.24398	1.92063	-5.08739	0.0526872	NA	-0.059299	-1.00329	-0.277749	-0.380898	NA
6	1	5	0	#N/A	-0.424843	0.869464	NA	NA	-1.64462	-0.0198994	-2.4068	0.971597	NA	0.353613	NA	-1.23773	0.542332	NA
6	1	6	aPv119705_0	hypothetical protein	0.706907	0.365091	0.447269	0.658924	0.47056	0.521822	0.264593	-0.142294	-0.212971	-0.509606	0.305754	0.333745	0.247151	-0.329361
6	1	7	aPv100840_0	ubiquitin-like protein, putative	0.605974	1.09224	0.851524	0.585428	0.600647	0.156752	0.345521	0.309056	-0.342535	-0.258731	0.182984	0.0635415	0.6812	-0.959334
6	1	8	aPv115345_1	alanyl-tRNA synthetase, putative	-0.39101	0.146092	-1.0247	-1.85925	-1.32608	-0.406312	-1.51098	0.0353928	1.39419	0.845646	0.387991	-1.38731	0.226538	NA
6	1	9	aPv117430_2	hypothetical protein	-0.453329	-0.263649	-0.286767	-0.436946	-0.697177	-0.437073	-0.119887	0.544488	NA	0.655226	-0.0755814	-0.565207	0.460662	NA
6	1	10	aPv097965_2	hypothetical protein, conserved	-0.403515	-0.493585	-1.03459	-0.826877	-0.298106	-0.395387	-1.06325	0.320039	1.6974	-0.403864	0.328937	-0.2856	0.534742	-0.506877
6	1	11	aPv114540_1	glutamyl-tRNA, putative	-0.0424595	-0.428113	0.325417	-1.03934	-0.844394	0.539468	-0.977442	0.540378	NA	-0.890572	0.27291	0.122083	-0.199027	NA
6	1	12	aPv119675_4	Protein kinase domain containing protein	-0.281243	-0.00495921	-0.560569	-1.25569	-0.803011	-0.588164	-1.57244	0.556471	0.350743	-0.0731777	0.733337	-1.04485	0.455439	NA
6	1	13	aPv081205_1	TatD-like deoxyribonuclease, putative	-0.639558	-0.255667	-0.773473	-0.695398	-0.790462	-0.581708	-0.650492	0.14048	NA	-0.317388	0.236238	-1.51203	0.434755	-0.611287
6	1	14	aPv084770_4	NAD(P)H-dependent glutamate synthase, putative	-0.74752	0.222986	-0.463583	0.061086	0.435367	0.0341441	-0.660431	0.939282	NA	-0.164278	0.666422	-0.837547	0.674596	-0.531059
6	1	15	aPv084645_1	hypothetical protein	0.524763	0.483212	-0.492311	0.326397	0.32518	0.710258	-0.0896636	-0.330361	-0.619183	-0.540225	-0.527166	0.0360201	-0.481894	-0.911156
6	1	16	aPv099550_1	hypothetical protein	0.118387	-0.0700593	-1.03799	-0.466748	-0.22174	-0.326491	-0.584931	-0.433644	-1.40787	0.341818	-0.0684007	-1.1673	-0.00690366	-0.535709
6	1	17	aPv086110_1	hypothetical protein	-0.739979	-0.511282	-0.874379	-0.573085	-0.718507	-0.943849	-0.207486	0.0380312	0.279148	0.0948332	-1.45929	-0.961435	-0.0596172	0.034232
6	1	18	aPv084360_1	hypothetical protein, conserved	-0.593546	-0.518331	-1.10469	-0.700151	-0.49965	-0.102054	-0.507917	-0.282234	-0.737828	-0.814551	-0.827914	-0.131595	-0.221547	-0.627144
6	1	19	aPv083290_2	hypothetical protein	1.35478	0.890063	-1.17803	NA	0.0275178	-1.1818	NA	-0.567788	-0.22697	2.38166	-0.789275	-1.54866	-0.215835	-1.05201
6	2	1	0	#N/A	NA	NA	NA	NA	NA	NA	-0.563041	NA	NA	NA	-1.06853	-1.95183	0.992377	1.2766
6	2	2	PvAMRU_070005400	#N/A	0.390501	-0.22388	NA	0.148269	1.47361	NA	-3.33898	NA	1.65795	NA	NA	-0.0876057	1.12585	NA
6	2	3	PvSal1_140008300	#N/A	0.725424	1.01308	NA	0.145409	0.0147091	1.148	0.853097	1.26168	1.23465	-0.355665	NA	0.589427	0.195803	NA
6	2	4	PvSal1_140009500	#N/A	1.59605	-0.0310716	2.8852	0.74172	1.25384	0.948623	0.259361	1.16247	0.46263	-0.258254	-1.81447	-0.131347	-0.100059	0.539423
6	2	5	0	#N/A	0.17644	1.58837	-0.0684827	-0.971358	-0.862851	-1.38825	-3.16887	0.728649	NA	1.29662	NA	NA	NA	-0.598454
6	2	6	aPv096285_3	hypothetical protein	-0.279604	-0.0388811	0.851539	-0.537228	-0.157422	-0.400906	-0.161156	0.600087	-0.405751	2.3714	0.366011	-0.576189	0.752496	0.0848959
6	2	7	aPv117885_1	hypothetical protein. conserved	1.60256	0.578551	-0.188007	0.148757	0.959879	1.18715	-0.369617	0.434359	1.45365	0.0495365	0.859847	0.260023	0.669991	0.769338
6	2	8	aPv122670_1	ubiquitin carboxyl-terminal hydrolase, putative	0.958774	0.422871	0.88673	0.669204	0.67511	0.866809	0.269857	0.303757	NA	0.0661928	0.048404	0.49592	0.351977	NA
6	2	9	aPv087925_1	hypothetical protein	-0.179683	-0.256039	-0.547097	-0.268335	-1.6261	-0.949678	0.0235705	0.750699	0.328085	0.0239895	-0.191713	-1.29891	-0.186441	0.429765
6	2	10	aPv092385_0	hypothetical protein	1.12519	0.890271	1.01216	0.899615	0.929793	0.863133	0.42546	-0.522566	-1.8621	-0.906933	-2.04446	0.828356	-0.907217	-0.889062
6	2	11	aPv088075_0	hypothetical protein, conserved	0.0439499	0.347827	0.0268543	-0.273962	-0.0188742	0.831286	-0.784874	0.34208	-0.251548	-0.0348729	-0.30284	-0.293906	0.183322	NA
6	2	12	aPv113415_0	50S ribosomal subunit L24, putative	-0.341172	0.0189952	-1.125	-0.565668	-0.488334	-0.358381	-0.738423	-0.155107	-0.904061	-0.48058	-0.335836	-1.23012	0.267428	-0.43388
6	2	13	aPv079930_0	WD domain, G-beta repeat domain containing protein	0.23338	0.666202	-0.116062	-0.709332	-0.643136	-1.57448	-0.789667	0.736449	0.4013	-0.10589	0.0865811	-2.90366	1.34188	-0.686772
6	2	14	aPv087910_1	hypothetical protein, conserved	-0.320625	0.115957	-0.688619	-0.241732	-0.218918	-0.837835	-0.143531	0.394089	0.567005	1.64071	0.345291	-1.26918	0.108472	NA
6	2	15	aPv097950_1	hypothetical protein	-0.9886	-0.306495	-1.23058	-0.987655	-0.788853	-0.833576	-0.204337	-0.240342	0.328935	-0.301025	-1.00244	-1.02975	-0.219332	NA
6	2	16	avPFB0310c_0	0	-0.471949	-0.172035	-1.5406	-0.328166	-0.445143	-0.419465	-0.113175	-0.311197	-0.0114316	-0.257594	-0.91344	-0.981416	-0.181358	NA
6	2	17	aPv097955_0	hypothetical protein, conserved	0.213444	-0.102195	-0.572275	0.359259	-0.341305	0.17561	-0.110414	-0.160606	-0.780429	-0.2057	-1.27117	0.301007	-0.860176	-0.306344
6	2	18	aPv122560_0	hypothetical protein	-0.0551805	0.644653	-0.222446	-0.614294	0.208145	0.223925	0.418121	0.0799524	-0.404111	0.275204	-1.82183	0.73561	-0.603598	0.182974
6	2	19	aPv099575_1	MAC/Perforin domain containing protein	NA	NA	-1.10552	NA	NA	-1.21414	NA	-0.385233	-0.795622	-0.19773	-0.727116	-1.60529	-0.459865	-0.602022
6	3	1	0	#N/A	-0.71496	0.448315	NA	NA	NA	NA	NA	NA	NA	NA	0.741895	NA	1.67815	NA
6	3	2	PvAMRU_000043600	#N/A	-1.1332	-0.636467	NA	-2.78922	-3.60685	NA	-4.62536	NA	NA	-0.105976	NA	2.7892	NA	1.33902
6	3	3	PvAMRU_000046000	#N/A	-0.0940796	-0.198981	-1.28366	0.780091	0.421557	0.147679	0.0668022	0.0205231	0.855794	-0.0299764	0.636003	-0.172489	0.160979	NA
6	3	4	PvSal1_070012300	#N/A	1.45335	0.213054	2.48695	1.13127	1.35561	1.29874	-1.31581	NA	NA	0.253304	NA	NA	0.55817	NA
6	3	5	0	#N/A	0.930757	NA	0.253682	NA	NA	NA	-4.26537	NA	NA	0.991598	0.394963	NA	0.972199	0.78743
6	3	6	aPv089110_2	hypothetical protein	0.877435	0.809473	0.891619	0.602107	0.684664	0.756597	0.269585	0.638654	0.695833	0.63691	0.340149	-0.769651	1.12914	-0.804705
6	3	7	aPv081595_1	hypothetical protein	0.323253	0.884864	0.148651	0.0214929	0.370357	0.23615	0.595474	-0.155916	0.00646481	-0.0930855	-1.04936	-0.094838	0.196639	2.01167
6	3	8	aPv126250_0	variable surface protein Vir4/14-related	0.634245	0.402656	0.374131	-1.23243	0.232845	1.16622	-0.188924	1.47543	NA	0.808072	0.318414	-0.0168459	1.16612	NA
6	3	9	aPv109280_0	tryptophan-rich antigen	0.819189	0.692555	0.62273	0.696335	0.604505	1.0747	0.768134	1.02689	-0.737561	1.05427	-0.456567	1.32744	0.333839	-1.0287
6	3	10	aPv083300_0	hypothetical protein	-0.501402	-0.206868	-0.37732	0.249855	-0.358885	0.988335	-0.495428	1.12805	0.780157	-0.174196	0.534356	0.49028	0.0475116	0.611389
6	3	11	aPv117845_0	hypothetical protein, conserved	-0.154393	0.263725	-0.0609939	-0.216083	-0.33165	0.483424	-0.753104	-0.142307	0.892993	-0.0777684	0.0358541	1.02839	0.330441	NA
6	3	12	aPv087740_2	hypothetical protein	NA	-0.193598	NA	NA	NA	1.98674	1.71162	1.0251	0.57773	NA	0.440341	-1.41209	1.04697	0.178403
6	3	13	aPv067190_0	variable surface protein Vir35, putative	0.137043	-0.753911	-0.478804	0.0903413	-0.779801	-0.39173	-1.4924	0.0614485	NA	-0.120104	-0.525231	-1.9134	0.443481	-1.79965
6	3	14	aPv117990_1	hypothetical protein	-0.193652	-0.151471	-0.783748	-0.238253	-0.158227	0.653965	-0.373678	-0.394924	0.344976	-0.841168	0.235062	0.255266	-0.129964	-0.833994
6	3	15	aPv116725_0	hypothetical protein	-0.866044	0.788707	-0.527842	0.363063	0.0993979	0.748997	1.10938	-0.300734	-0.26486	-0.545024	0.311915	1.38264	-0.574526	-0.871876
6	3	16	aPv099490_0	hypothetical protein, conserved	-0.776169	-0.0663401	-0.761697	-0.503893	-0.730256	-0.651802	-0.12915	-0.340226	0.270701	-0.49814	-0.717786	-0.676764	-0.220972	-0.261419
6	3	17	aPv088035_2	hypothetical protein	-0.545061	-0.118011	-0.533271	-0.352595	-0.732257	0.0225375	-0.511524	0.582029	0.93639	1.09378	2.7949	NA	0.949351	2.44461
6	3	18	aPv111165_1	hypothetical protein, conserved	-0.847236	0.416979	-0.840965	-0.758899	-0.744793	0.0136956	-0.0445054	-0.0798251	-0.274571	-0.388976	-1.09766	-0.341389	-0.420985	-0.610983
6	3	19	aPv112110_1	hypothetical protein, conserved	1.09171	0.888689	0.270443	-0.901349	0.679884	1.3451	-0.302137	-1.03541	-2.07046	0.0673729	-2.28937	0.475808	-1.73162	-0.768521
6	4	1	0	#N/A	NA	NA	NA	-0.414634	-2.16394	NA	NA	NA	NA	1.07377	NA	NA	0.833293	NA
6	4	2	PvSal1_070007400	#N/A	1.45395	2.13626	NA	0.626158	1.22025	NA	-1.12791	NA	NA	NA	1.49318	-1.5154	1.71585	NA
6	4	3	PvAMRU_050005700	#N/A	-0.0678322	-0.958232	0.274114	-1.96662	-2.44044	0.536943	-2.92131	1.60203	NA	-0.366932	0.559388	1.26935	-0.365457	NA
6	4	4	PvAMRU_000044000	#N/A	-0.934626	-2.06692	NA	-1.92648	-3.29085	-0.555778	-4.88435	-0.241712	NA	0.00321124	0.154437	0.0467744	NA	1.58035
6	4	5	0	#N/A	-0.833389	0.788325	NA	NA	NA	NA	NA	NA	NA	1.00124	NA	-2.50021	NA	NA
6	4	6	aPv085340_1	actin, putative	1.28097	0.673647	0.565685	-0.449534	0.539933	0.715206	0.0821143	-0.0115575	NA	-0.407906	0.0711411	0.286631	0.329058	NA
6	4	7	aPv111265_1	WD domain, G-beta repeat domain containing protein	0.221107	-0.328271	-0.154681	-0.304065	0.228413	-0.635991	0.344128	0.46075	0.244925	0.701915	-0.136912	-0.789011	0.203917	NA
6	4	8	aPv086915_0	hypothetical protein, conserved	-1.04914	0.389057	0.538368	1.03328	0.534812	1.77865	0.303461	-0.427378	-2.69251	-0.387046	-3.84631	1.12368	-1.65823	-0.137634
6	4	9	aPv087700_1	hypothetical protein	-0.0171548	-0.0762454	-0.265709	-1.16152	0.442689	0.546051	-0.0430521	0.812379	1.22696	0.844205	1.1922	0.21102	1.33911	NA
6	4	10	aPv090335_1	variable surface protein Vir12-like	0.010057	-0.206216	-0.586541	-0.190678	-0.594867	0.252177	-0.448284	0.642251	NA	0.293346	0.00395093	-1.39785	0.789339	-0.671626
6	4	11	aPv084220_1	hypothetical protein, conserved	-0.274622	0.0662304	-0.670576	-0.195511	-0.208125	-0.326147	-0.274955	0.0853422	-0.0645814	0.151307	-0.491534	-0.283426	0.0506318	NA
6	4	12	aPv119430_1	hypothetical protein	NA	2.04336	-0.952393	NA	0.821021	-0.18767	0.156294	-0.342978	0.404553	-1.00453	-0.224926	-1.40655	0.522724	-0.298713
6	4	13	aPv089995_1	hypothetical protein	-0.648182	-0.308814	-0.767407	-0.331755	-0.645301	-0.730848	-0.847397	0.143368	NA	-0.432045	-0.229379	-0.84294	1.21917	1.57469
6	4	14	aPv003855_2	hypothetical protein, conserved	-0.860352	-0.0475074	-0.537253	0.161958	0.0761109	-0.0910545	-1.55851	0.412071	1.38362	-0.418602	0.235302	-0.475976	0.758346	-0.502234
6	4	15	aPv001675_0	hypothetical protein, conserved	-0.771117	-0.603926	-1.26743	-0.216875	-0.324736	0.410389	0.238762	-0.193204	-0.284605	0.233273	-0.25204	1.03479	-0.0109785	NA
6	4	16	aPv114200_2	hypothetical protein	-0.934482	-0.858362	-1.11388	-0.474435	-0.438823	-0.34138	-0.00650379	-0.179028	0.156074	0.771443	0.067026	-0.467136	-0.0646947	-0.185662
6	4	17	aPv115270_0	hypothetical protein	0.1852	0.0587003	-0.336593	-0.0919229	-0.28808	0.21165	0.406179	-0.229178	-0.827444	-0.00226466	-1.20036	0.624974	-0.514011	-0.651531
6	4	18	avPF08_0132_1	0	-0.803355	-0.267382	-1.24864	-1.29038	-0.793417	-0.988135	-0.497421	0.0219792	-0.0180667	0.0255911	-0.960524	-1.62699	-0.22456	-0.393582
6	4	19	aPv107750_0	variable surface protein Vir2/15-like	-1.12774	-0.710773	-1.33975	-2.79118	-1.24048	-0.578155	-1.05097	-0.0735103	-1.63689	-0.177723	-0.254817	-1.7412	-0.342694	-1.19291
6	5	1	0	#N/A	0.0990477	-0.183134	NA	NA	-0.13107	-0.501042	NA	-0.109756	-0.567255	NA	0.519824	NA	0.941995	NA
6	5	2	PvSal1_090005300	#N/A	1.75823	0.0806147	NA	1.66512	1.9171	1.13739	0.919919	NA	3.08214	NA	NA	-0.514008	1.62151	NA
6	5	3	PvAMRU_080005600	#N/A	-0.188625	0.0945235	NA	-0.150049	-0.00621927	NA	0.0552974	NA	-0.100774	NA	-0.570562	NA	NA	NA
6	5	4	PvSal1_090010100	#N/A	1.34741	0.928229	0.799561	0.73464	-1.52204	1.71884	-0.286485	-0.231034	NA	0.0849426	1.41834	-0.0264176	NA	1.89078
6	5	5	PvAMRU_120006600	#N/A	NA	NA	NA	NA	NA	NA	NA	NA	0.713514	NA	NA	-0.988218	NA	NA
6	5	6	aPv115235_1	aminomethyltransferase, mitochondrial precursor, putative	1.08725	0.93189	0.72574	0.094352	0.83359	0.582319	0.869702	0.201801	0.0119726	-0.0692846	-0.0422274	0.674604	0.569219	-2.68362
6	5	7	aPv085055_1	ribosomal protein L15, putative	-0.216185	-0.138366	0.6585	-0.0349939	0.109449	-0.473769	0.0133391	0.273089	0.0250385	0.438986	-1.24754	-0.405654	-0.190849	-1.25474
6	5	8	aPv083120_0	hypothetical protein	0.322024	0.444691	0.62867	0.279803	0.511574	0.423624	NA	0.321704	0.0523299	1.03179	0.117612	-0.0406054	0.895843	NA
6	5	9	aPv098600_0	RER1 protein, putative	-0.139574	-0.171882	0.396449	0.210892	0.305663	1.6976	0.0676111	0.784678	0.10246	0.615444	-0.280233	0.118767	0.387555	-1.19517
6	5	10	aPv123785_1	cAMP-dependent protein kinase regulatory subunit, putative	-0.497903	0.504944	-0.0245546	-0.437935	0.314099	1.14413	0.0973894	0.175145	-1.54488	-0.229606	-2.35828	1.14915	-0.770512	-0.098933
6	5	11	aPv092325_3	hypothetical protein	0.15681	-0.24668	-0.472527	-0.609864	-0.492725	0.341213	-0.0646494	0.488438	0.165654	0.0598858	0.24211	0.233453	0.437869	NA
6	5	12	aPv094525_0	thioredoxin domain containing protein	NA	-0.274013	0.0590437	2.22984	1.41897	0.633591	NA	-0.274186	-0.994619	-0.424813	-1.19488	1.31886	-1.0793	-0.19762
6	5	13	aPv001625_1	variable surface protein Vir12-related	0.262467	0.294584	-0.306727	-0.0283907	0.201136	0.316415	-0.371209	-0.409476	-0.771822	-0.200735	-1.17941	0.054115	-0.584227	NA
6	5	14	aPv088780_1	variable surface protein Vir24-related	-0.497448	-0.216302	-1.1291	-0.880079	-0.21002	-0.28286	-0.748284	-0.6663	-0.142331	-0.375783	0.673083	-1.23302	1.34363	-0.972138
6	5	15	aPv080550_0	small GTPase Rab1, putative	-0.40623	-0.134802	-0.315326	0.30207	0.0306953	-0.456492	0.196038	-0.129615	-0.128076	0.866309	-0.856299	0.601245	0.0617168	0.48443
6	5	16	aPv097775_1	ATP-dependent helicase, putative	-0.0517921	0.457704	-1.25567	-0.0764643	-1.26414	-0.239168	0.028001	0.0405502	-0.133868	0.0251852	-0.0448469	-0.324197	0.0753583	-0.249441
6	5	17	aPv096375_0	hypothetical protein	-0.523853	-0.325893	-0.906688	-0.649455	-0.516762	-0.696078	-0.054947	-0.173327	0.382025	-0.0430138	-1.12674	-0.387525	-0.0108017	-0.70929
6	5	18	aPv085725_1	hypothetical protein, conserved	-0.41434	-0.10164	-0.793351	-0.0615126	0.292317	-0.146619	-0.346436	-0.491377	-0.510583	-0.0800511	-0.558281	-0.791313	-0.164249	-0.346173
6	5	19	aPv089010_1	translation initiation factor IF-2, putative	-0.411649	-0.337827	-1.27814	-1.32445	-0.584929	-1.02166	-0.586773	-0.650811	-1.09996	0.212416	-0.420314	-1.37963	-0.0185756	-0.703867
6	6	1	0	#N/A	0.932523	0.871244	NA	-1.34764	NA	NA	NA	NA	1.12589	NA	NA	NA	0.398282	NA
6	6	2	PvAMRU_010009400	#N/A	0.712386	0.369821	NA	0.662487	0.795848	0.159317	0.299109	NA	0.0209641	NA	NA	0.24604	NA	NA
6	6	3	PvAMRU_000013700	#N/A	0.431897	-0.0263364	NA	-0.218446	0.180577	NA	-1.15143	-0.166119	0.311073	NA	-0.34104	0.0935384	1.47734	NA
6	6	4	PvSal1_000027000	#N/A	1.87188	0.917423	-0.16223	1.63637	1.35417	1.63589	0.215788	-0.838558	-1.13611	-0.498321	-0.978946	-1.18106	-1.53297	NA
6	6	5	PvSal1_120013800	#N/A	0.234897	-0.724816	-1.4853	0.536271	-0.803706	0.0989095	-0.193684	0.0873664	0.811646	-1.13648	-0.715813	-0.227628	1.45281	NA
6	6	6	aPv114160_1	DnaJ domain containing protein	0.242451	-0.032418	-0.434701	-0.236341	0.244383	-0.148894	0.20565	-0.174778	0.17138	0.191424	-1.16644	0.632794	-0.602269	0.354453
6	6	7	aPv082955_0	hypothetical protein, conserved	0.0032657	-1.48739	-0.427957	-1.21069	0.363509	0.264548	-0.418572	-0.163784	NA	0.391585	NA	0.498669	1.15724	NA
6	6	8	aPv099385_1	protein disulfide isomerase, putative	0.754961	0.353213	-0.0775442	-0.201825	0.570554	0.478824	-0.120113	0.479269	0.0797744	1.27896	-0.266934	0.291919	1.41489	0.150111
6	6	9	aPv100695_0	CHCH domain containing protein	0.297663	0.201014	-0.0490337	0.0732846	0.254415	0.41022	0.33241	0.354528	-0.505744	0.249504	-1.61351	0.837942	-0.555068	0.0155095
6	6	10	aPv091075_2	hypothetical protein, conserved	-0.858336	-0.196273	-0.795035	-1.05981	-1.95948	-0.718046	-2.12153	-0.165558	-1.17809	0.789919	-0.355776	-1.84585	0.618118	-0.451041
6	6	11	aPv113475_1	RNA binding protein, putative	0.326415	0.388494	0.367732	0.0899479	0.124434	-0.101783	-0.180357	-0.185123	-0.00170002	0.206238	-0.872299	-0.685949	-0.270998	0.400928
6	6	12	aPv090005_1	hypothetical protein	NA	NA	0.167893	NA	NA	0.702086	-0.31008	-0.710568	-0.0417859	-0.565926	-1.05767	0.0555123	-0.185719	NA
6	6	13	aPv117070_0	hypothetical protein	0.0546864	-0.00804732	0.122493	0.326477	0.286002	0.437484	0.0501903	-0.27513	-1.5892	0.104433	1.19511	0.344029	-0.0122583	-1.42511
6	6	14	aPv116875_0	hypothetical protein, conserved	0.761607	0.710308	0.012126	0.946377	0.791568	1.36654	0.238435	-0.118533	-0.799379	-0.418649	-0.839993	0.831291	0.159885	-1.62212
6	6	15	aPv111490_1	hypothetical protein	-0.291224	-0.464869	-0.315878	-0.0496522	-0.197335	0.581217	0.0356382	0.155644	0.838529	-0.50338	-0.143593	0.599738	1.42501	-0.498553
6	6	16	aPv098825_1	hypothetical protein, conserved	-0.137592	-0.257266	-0.764743	-0.180314	-0.0981909	0.371983	-0.282595	-0.0151519	0.334218	0.00873724	0.347253	0.176365	0.522028	NA
6	6	17	aPv096260_1	hypothetical protein	-1.1164	-0.565185	-1.35498	-0.999349	-0.817035	-0.844287	-0.0805986	-0.0892055	0.118141	-0.258593	-1.20382	-0.311197	-0.382087	-0.368268
6	6	18	aPv100960_3	hypothetical protein	-0.211966	-0.768103	-1.19444	-0.4217	0.164117	-0.136771	-0.71445	-0.10737	-0.337328	-0.118339	-0.57262	-0.298048	-0.583209	-0.0894837
6	6	19	aPv099200_2	6-phosphofructokinase, putative	-0.665158	0.000894761	-0.646756	-0.180864	-0.288406	-0.776251	-0.221955	-0.334869	-0.029033	0.141758	-1.33935	-0.969488	-0.658308	-0.602381
6	7	1	0	#N/A	NA	0.291625	NA	NA	NA	NA	NA	-0.878075	NA	0.960861	0.84584	NA	-0.146343	NA
6	7	2	PvAMRU_000007400	#N/A	0.893924	0.518123	NA	0.569005	0.382919	NA	0.210717	NA	NA	NA	NA	NA	NA	NA
6	7	3	PvAMRU_100006600	#N/A	1.5094	1.08815	NA	0.810182	1.60218	NA	0.636076	NA	NA	NA	0.622012	1.30144	1.03366	-2.24861
6	7	4	PvAMRU_070008300	#N/A	1.5498	0.526511	-0.505865	-0.941989	-0.369307	0.190683	-0.137436	0.083807	0.28267	0.468648	0.473616	NA	1.53102	NA
6	7	5	PvSal1_020005200	#N/A	0.184335	1.20114	NA	0.097043	0.371354	-0.322114	0.483916	-0.00857909	0.615866	0.212837	-0.19119	-0.0611071	1.6805	NA
6	7	6	0	#N/A	0.00867993	0.24968	0.77204	NA	NA	NA	-0.829399	1.028	NA	0.635817	0.298342	NA	0.933824	1.47317
6	7	7	aPv092010_1	hypothetical protein	0.000573573	-0.239058	-2.36647	-0.351056	0.157166	0.490753	-0.042581	0.211295	NA	1.24204	-0.143932	-0.347075	0.755533	NA
6	7	8	aPv086270_2	hypothetical protein	0.0577583	0.691735	-0.343576	-0.76698	-0.202443	0.450461	0.195784	0.136898	-0.187007	0.568995	0.74495	0.779856	0.625674	0.0715983
6	7	9	aPv101375_0	hypothetical protein	0.0591768	0.828648	-1.22864	-0.0153373	-0.248074	0.0190041	0.066161	0.0625638	-0.0389984	0.278183	1.52297	-0.217701	0.435756	-0.120372
6	7	10	aPv116760_2	hypothetical protein	-0.2656	-0.123929	-1.4943	-0.535097	-0.56885	-0.507107	-0.453082	0.292531	-0.976991	-0.324081	0.194538	-1.46156	0.376757	NA
6	7	11	aPv084145_1	hypothetical protein	-0.318941	-0.130517	-1.22834	-0.983074	-1.01408	-0.82779	-0.497824	0.0336511	0.509854	-0.105365	-0.563703	-1.27993	0.181408	-0.343115
6	7	12	aPv087900_1	hypothetical protein	NA	-0.0643846	-0.687701	NA	0.66532	-0.0380493	2.56339	-0.103778	1.64866	-0.387424	0.218538	-0.599088	0.28326	-1.80874
6	7	13	aPv003930_1	hypothetical protein	-1.51561	-0.440179	-0.356324	-1.05179	-1.00104	-1.22741	-0.374238	-0.088929	0.159251	0.161821	-0.654304	-0.866827	-0.0572894	NA
6	7	14	aPv116610_0	hypothetical protein	0.669878	0.244085	0.39326	0.704997	0.669258	1.15026	0.681343	0.688175	-1.16755	-0.286206	-0.777125	0.911643	-0.41255	0.226947
6	7	15	aPv086080_1	multidomain scavenger receptor, putative	-0.730108	0.46751	-0.746315	0.120928	0.0335075	0.729886	0.126266	-0.0743688	0.0360493	0.188763	0.112165	0.656783	1.03207	0.19135
6	7	16	aPv097705_1	Axoneme-associated protein mst101, putative	-0.662226	-0.0723617	-0.805466	-0.626309	-0.991	0.068522	-0.268245	0.0902062	-0.131553	-0.171752	-1.00714	-0.536625	-0.0464383	-0.0340992
6	7	17	aPv080145_1	hypothetical protein, conserved	-0.58481	0.0525399	-1.22291	0.0576134	-1.01064	0.917382	-0.0244652	-0.238566	-0.60708	-0.0958601	-0.145599	0.0583955	0.487014	NA
6	7	18	aPv123510_0	S4, putative	-0.279825	-0.492537	-0.918871	-0.551757	-0.278113	0.224711	-0.232967	-0.222417	-0.578878	0.183773	-0.318039	0.507583	0.421069	-0.251581
6	7	19	aPv094595_3	hypothetical protein, conserved	-0.0300253	0.497618	-0.415991	0.22282	0.484822	0.591638	-0.639733	-0.446338	-0.593677	-0.0868687	-1.44543	-0.582497	-0.821595	-1.10689
6	8	1	0	#N/A	NA	1.55711	-0.195828	NA	-1.90129	NA	0.60636	NA	NA	NA	NA	NA	0.435635	NA
6	8	2	PvSal1_120009100	#N/A	0.595079	1.25988	-0.214259	0.436806	0.327786	NA	0.403859	0.335993	NA	NA	0.0612689	-0.267709	0.207806	NA
6	8	3	PvAMRU_010007300	#N/A	0.141023	0.451855	NA	0.206909	-0.16004	NA	0.552928	NA	-0.467921	NA	NA	NA	0.567509	2.02066
6	8	4	PvSal1_000044300	#N/A	2.14522	2.03046	0.485659	1.94189	1.91564	1.00098	0.653482	-0.720528	-0.621114	-0.388356	-1.68111	-0.746969	-0.0133768	NA
6	8	5	PvSal1_140007400	#N/A	-0.0166367	0.295154	-0.592097	-0.209487	-0.193348	-0.585791	0.0917639	-0.160769	0.443222	-0.455875	-0.670368	-1.06284	-0.606852	0.99954
6	8	6	0	#N/A	-0.161697	0.482469	0.706119	NA	-0.832462	0.882023	-2.45484	0.403768	0.899945	0.902551	0.452943	0.171603	1.75207	0.191667
6	8	7	aPv119370_0	hypothetical protein	1.08892	1.34112	1.08472	1.10154	0.855407	1.09672	1.14735	-0.281028	-1.69177	-0.216268	-1.67019	1.17732	-0.45873	-0.387971
6	8	8	aPv081355_0	hypothetical protein	-0.408784	0.556532	-0.340945	0.320108	-0.50972	0.0717013	0.645607	0.0429178	-0.570325	0.915996	-0.018199	0.20021	0.0589932	NA
6	8	9	aPv115470_1	hypothetical protein	1.34412	1.10215	0.782237	1.13482	1.19531	1.7647	0.175093	-0.342824	-0.751372	0.618042	-1.97148	-0.113612	-1.52117	-0.563762
6	8	10	aPv089120_1	hypothetical protein	-0.740856	0.109956	-0.348982	-0.49916	-1.31979	-0.138284	-0.871802	-0.970012	NA	0.877905	0.123146	-1.43768	1.08894	NA
6	8	11	aPv117050_0	hypothetical protein	-0.348333	-0.00309436	0.0143922	-0.329299	-0.348421	0.114253	-0.0178392	0.35981	0.072712	0.752112	0.00831641	0.126832	0.519766	NA
6	8	12	aPv121900_1	lysophospholipase, putative	NA	3.39572	0.059918	NA	NA	1.27821	NA	0.389591	1.0027	-0.644872	0.408492	-0.215731	0.461992	NA
6	8	13	aPv099800_0	hypothetical protein	-0.724109	0.125645	-0.596667	-0.790204	-0.754086	-0.0172296	-0.968405	-0.467739	-0.103591	-0.329556	-0.316501	-0.196912	1.11967	NA
6	8	14	aPv114565_1	phosphatidylcholine-sterol acyltransferase precursor, putative	-1.05328	-0.255331	-1.04732	-0.450821	-0.333628	-0.670657	-0.54947	-0.157871	0.344063	-0.281864	-0.647138	-1.36592	-0.0650981	0.843637
6	8	15	aPv111500_0	RNA binding protein, putative	0.479339	0.435766	-0.288217	0.708189	0.565849	1.0352	0.361643	-0.0153778	-0.781465	0.622683	-1.29969	1.22449	0.00803449	0.581974
6	8	16	aPv115020_3	hypothetical protein	-0.243003	-0.251796	-0.708302	0.0915835	0.0284477	0.135553	-0.385219	-0.075876	-0.413945	-0.0569367	-0.463348	-0.466155	0.776767	0.0639574
6	8	17	aPv002590_0	40S ribosomal protein S30, putative	0.215458	0.00584388	-0.116036	0.681153	0.332709	0.550709	0.469952	-0.305582	-1.76679	-0.266119	-2.07635	0.594076	-1.74036	-0.717952
6	8	18	aPv114615_4	DNA polymerase epsilon, catalytic subunit a, putative	-1.17296	-1.17702	-0.854039	-0.532108	0.177245	-0.45791	-0.10068	0.061255	0.425423	0.384664	-0.916956	-1.27802	0.11109	-0.0264788
6	8	19	aPv113545_1	hypothetical protein	-0.547352	0.391569	-0.41385	-0.0115608	0.153508	0.266275	-0.0353251	-0.103742	-0.291424	0.144705	-1.3556	-0.154699	-0.165548	-0.45693
6	9	1	0	#N/A	0.260744	NA	NA	NA	-1.02262	NA	NA	0.313349	NA	NA	-0.611101	NA	1.19462	0.15673
6	9	2	PvAMRU_000028300	#N/A	-0.145117	-0.170628	NA	-0.605017	-0.086884	NA	-1.92918	NA	-0.116877	NA	NA	0.321784	1.46113	NA
6	9	3	PvSal1_000034300	#N/A	1.33319	-0.765013	NA	0.140788	-0.632453	NA	-0.720225	NA	NA	NA	NA	0.39588	NA	NA
6	9	4	PvAMRU_010008500	#N/A	-0.119883	0.031367	-1.22523	-0.39545	-0.260811	-0.473158	-0.220045	-0.267515	0.415903	-0.0437322	-0.67651	-0.693727	0.483015	NA
6	9	5	PvSal1_070010400	#N/A	0.447244	0.788707	-1.49508	0.555865	-0.0531413	-0.298598	-0.675478	-0.0936934	1.25019	-0.19639	-0.740614	-0.157097	-0.525504	1.1605
6	9	6	0	#N/A	-0.363697	NA	0.861782	NA	-1.28012	2.55319	-2.36639	1.02228	NA	1.37073	0.648607	NA	0.911878	NA
6	9	7	aPv092280_1	hypothetical protein	0.671696	0.569897	0.232009	0.862153	0.120079	0.897993	0.375202	0.763761	NA	1.48603	-0.776191	0.00921505	0.662658	-0.436117
6	9	8	aPv081305_0	hypothetical protein, conserved	0.57445	0.388048	0.797419	0.382166	0.220629	0.513578	0.0296446	0.555739	-0.403055	0.436745	-0.84481	0.127997	-0.373412	0.110919
6	9	9	aPv119270_1	exportin 1, putative	-0.0627947	-0.116491	0.038065	-0.0285939	0.217681	-0.0668317	-0.403052	0.398988	1.0523	-0.0507439	0.482809	-0.368055	0.370263	NA
6	9	10	aPv083065_2	hypothetical protein, conserved	0.541896	-0.137249	0.169968	0.894359	0.637624	0.598433	-0.17073	0.526077	-0.789522	0.105444	-0.238508	0.610476	-0.222789	NA
6	9	11	aPv083580_1	variable surface protein Vir24-related	-0.138756	-0.0667771	0.0316765	-0.364255	-0.174188	0.412531	-0.222346	0.736735	0.572738	0.82599	0.803897	-0.92406	1.16875	0.00501479
6	9	12	aPv119210_1	hypothetical protein	NA	NA	-1.44745	NA	NA	-0.0798868	NA	-0.15671	0.117942	-0.296632	-0.889851	-0.625	0.228061	0.459554
6	9	13	aPv033190_1	variable surface protein Vir21, putative	-0.600366	0.0179263	-0.673168	0.0923084	-0.446305	0.767581	-0.576117	0.213779	NA	-0.0647963	1.0793	-0.161939	1.04626	NA
6	9	14	aPv088050_0	hypothetical protein	-0.709008	-0.933707	-1.14845	-0.542219	-0.358006	-0.320399	-0.255256	-0.0235581	0.222343	-0.0669931	-1.40605	-0.529492	-0.334312	-0.028536
6	9	15	aPv000980_1	Plasmodium yoelii blood stage membrane protein ag-1, putative	-0.878873	-0.519041	-1.53775	-0.714278	-0.850827	-0.353326	-0.0580364	0.0227732	0.387864	-0.230376	-0.306955	0.332698	0.326396	NA
6	9	16	aPv080540_1	tubulin tyrosine ligase-like protein 1, putative	-0.634557	-0.465363	-1.22672	-0.4959	-0.767856	-0.186973	-0.25102	-0.203257	-0.356052	0.414846	-0.892101	-0.855168	0.153119	0.0402792
6	9	17	aPv111530_1	hypothetical protein	-0.651736	-0.80126	-1.46981	-1.25487	-1.10115	-0.135511	-0.512433	-0.455418	NA	1.06022	0.821297	-0.642794	0.51508	NA
6	9	18	aPv125730_0	tryptophan-rich antigen	0.0314991	-0.279039	-0.472851	-0.384923	0.161234	0.0967763	0.116893	-0.675614	-0.895635	-0.332405	-0.643719	-0.0911495	-0.297259	-0.636723
6	9	19	aPv081350_0	hypothetical protein	-0.475928	0.202814	-0.509212	0.0893714	-0.042682	0.521003	0.0307239	-0.0813165	-0.506856	0.173376	-1.41526	-0.279411	-0.610892	-0.314537
6	10	1	0	#N/A	-0.799202	-0.0711742	NA	NA	-0.855504	NA	NA	0.337784	4.51275	NA	0.478639	NA	1.16314	NA
6	10	2	PvAMRU_120005300	#N/A	-0.134981	-0.470438	NA	-0.184615	-0.208553	NA	-1.20812	NA	NA	NA	NA	1.26298	0.757004	NA
6	10	3	PvAMRU_000046700	#N/A	0.77778	0.307181	NA	0.529713	0.404054	NA	-0.106558	NA	NA	2.04386	NA	NA	2.01793	NA
6	10	4	PvAMRU_130007400	#N/A	1.57448	2.05399	0.854221	0.998116	0.933538	1.37219	1.13043	-0.282995	-1.04188	0.252556	-0.995141	1.47103	-1.30257	1.93655
6	10	5	PvSal1_100012300	#N/A	1.41717	-0.345221	NA	0.76734	1.9431	NA	0.38737	NA	-0.111903	NA	NA	-0.143525	0.685841	NA
6	10	6	0	#N/A	0.19794	1.26868	0.292265	-0.798291	-0.994684	-0.460142	NA	1.40171	0.831914	1.12329	0.813057	NA	1.53002	NA
6	10	7	aPv113430_0	hypothetical protein, conserved	0.44095	0.532365	-0.191709	0.538461	0.900703	0.380578	0.543655	0.105448	-0.263318	0.362915	-0.285325	0.521907	0.346427	3.18558
6	10	8	aPv118215_0	hypothetical protein	0.915244	0.782569	0.61671	0.770012	0.432655	1.36298	0.0718615	0.0841685	-2.05041	0.351453	-0.680737	0.789742	-0.227538	-1.15586
6	10	9	aPv111355_1	merozoite capping protein 1, putative	-0.23914	0.654235	0.28364	0.187967	0.125563	0.828338	-0.126948	-0.258153	-0.869792	-0.135908	-1.55157	0.146161	-0.975974	-1.18459
6	10	10	aPv086210_1	hypothetical protein, conserved	0.373718	0.71326	0.28251	0.0598124	0.281654	0.583794	0.24554	0.385074	-0.263943	0.513206	0.32883	0.819806	0.382293	NA
6	10	11	aPv088900_1	hypothetical protein	0.408028	0.241433	-0.410227	-0.046956	-0.069552	-0.553787	-0.617213	0.218769	0.0407582	-0.190107	-0.172599	-0.241594	0.0980464	0.00551911
6	10	12	aPv088930_0	translation initiation factor eIF-2B alpha subunit, putative	NA	NA	-0.891957	0.112174	NA	0.280197	NA	0.738817	0.233339	-0.198148	-0.219083	0.132736	0.260029	NA
6	10	13	aPv118260_0	hypothetical protein	-0.48404	-0.0356714	-0.449265	0.198123	-0.175121	0.271733	-0.601327	0.369371	-0.391546	-0.197311	0.0301865	0.343294	1.44807	-0.0219673
6	10	14	aPv082730_1	hypothetical protein	-1.19077	-0.143723	-1.30938	-1.1679	-1.57186	-1.22644	-0.226229	0.0957378	0.0530656	-0.146694	-0.623299	-1.41702	-0.293951	-0.60644
6	10	15	aPv112695_1	hypothetical protein, conserved	0.0492234	0.285355	0.00483246	-0.0913527	-0.283607	1.27514	-1.05787	0.0374333	NA	-0.347601	0.562472	0.442082	1.26446	NA
6	10	16	aPv087815_2	endonuclease/exonuclease/phosphatase domain containing protein	-0.0642784	0.629872	-0.994257	-0.38572	-0.925788	-0.535061	-0.0185514	0.0299905	-0.148984	-0.196333	0.238588	-0.463861	0.0792819	-0.348154
6	10	17	aPv110930_0	hypothetical protein	0.136707	0.538855	-1.29502	0.484771	-0.144107	0.851403	-0.681756	0.0976611	-0.405856	-0.131128	-0.189799	0.308749	0.27214	-0.506366
6	10	18	aPv101025_1	hypothetical protein	0.357346	0.688524	-0.0625711	0.436202	0.631041	0.674922	0.119073	-0.305777	-2.33658	-0.36117	-2.60386	0.835662	-0.975866	-0.869323
6	10	19	aPv123925_1	hypothetical protein	-0.712034	-0.38998	-1.90004	-1.12262	-1.04174	-1.33625	-0.79306	-0.662165	-1.35778	-0.200438	-0.700806	-1.69455	-0.480888	NA
6	11	1	0	#N/A	0.791274	0.846184	-0.705823	NA	NA	NA	NA	-0.0937529	NA	NA	NA	NA	0.985099	NA
6	11	2	PvAMRU_000030700	#N/A	0.0161833	-0.852792	NA	-0.226954	-0.504552	NA	-0.114569	NA	NA	NA	NA	0.160662	-0.109422	NA
6	11	3	PvSal1_040006000	#N/A	-0.077259	0.0130542	NA	-3.09554	-0.716299	NA	-2.05539	NA	NA	NA	NA	NA	NA	NA
6	11	4	PvSal1_010010400	#N/A	-0.505237	-0.185683	-0.369772	-0.488762	-1.15362	-0.246564	-0.00548905	-0.910027	0.235349	-0.270061	-1.19728	-1.02842	-0.472465	-0.444984
6	11	5	PvAMRU_100009400/PvAMRU_120009100	#N/A	-0.459543	-0.105686	NA	-0.672008	-1.19768	NA	-0.902914	NA	2.44225	NA	NA	1.95388	NA	1.79818
6	11	6	0	#N/A	NA	0.63491	0.361122	NA	NA	-0.104901	NA	0.884332	-1.68225	1.1423	0.115116	0.313588	0.855591	NA
6	11	7	aPv082565_1	DEAD/DEAH box helicase domain containing protein	0.805072	0.598828	0.589618	0.225129	0.392083	0.92411	-0.147578	-0.128213	0.30146	0.189573	NA	-0.160699	0.675457	NA
6	11	8	aPv091510_0	Immature colon carcinoma transcript 1, putative	1.13376	0.35995	0.417948	1.22113	0.812172	1.09788	0.400502	-0.453114	-1.30587	0.0848547	-1.64486	0.683756	-0.236817	NA
6	11	9	aPv091545_1	heat shock protein 90, putative	0.498317	0.769457	-0.71879	0.263152	0.506357	0.953066	0.268739	0.0135423	-1.89919	0.191934	-0.271376	1.15826	0.180113	0.615965
6	11	10	aPv123370_0	dynein light chain 1, putative	0.348604	0.791615	0.386345	0.364852	0.180283	1.06416	0.182223	0.59229	NA	0.47162	1.13008	1.11208	0.396852	2.46574
6	11	11	aPv083450_0	hypothetical protein, conserved	1.01176	0.765436	0.715604	0.677	0.758571	0.783305	0.31022	0.331249	-1.66941	-0.436475	-1.94746	0.893075	-1.14029	-0.271657
6	11	12	aPv092820_0	hypothetical protein, conserved	NA	NA	0.280624	NA	NA	0.814448	0.510643	-0.370087	-1.91547	-0.852718	-2.91423	0.601861	-2.45855	-0.79469
6	11	13	aPv099585_0	hypothetical protein	-0.775712	-0.277822	-1.51526	-0.274063	-0.484651	0.0318552	-0.512729	-0.0175085	NA	0.126977	-0.872184	0.179895	-0.019988	NA
6	11	14	aPv085140_1	hypothetical protein	-0.998183	-0.597472	-0.902141	-0.304284	-0.379872	-0.062574	-0.276948	-0.406097	-0.0594967	-0.352617	-1.47369	0.550494	-0.845303	0.00528825
6	11	15	aPv124085_3	multidrug resistance associated protein, putative	0.157126	0.385029	-0.707516	0.451133	0.414073	0.40151	-1.46042	-0.117657	-0.0789134	-0.496373	NA	-0.169679	0.23697	NA
6	11	16	aPv110955_0	hypothetical protein, conserved	-0.998725	-0.190714	-1.07579	-0.673065	-1.21953	-0.171574	-0.966186	-0.129797	0.256557	0.187798	0.127238	-1.33441	0.255923	1.06635
6	11	17	aPv081275_2	bromodomain protein, putative	-0.463318	-0.233457	-0.918861	-0.167114	-0.567001	-0.937468	-0.227882	-0.0886028	0.29724	0.0891757	-0.806462	-1.13228	0.00875824	-0.147137
6	11	18	aPv099255_0	hypothetical protein, conserved	-0.270916	0.168511	-1.18795	0.198275	-0.114963	0.242724	0.0394992	-0.0138088	-1.00862	-0.0266049	-1.38607	0.114231	-0.123302	-0.237295
6	11	19	aPv091120_1	hypothetical protein	-0.941879	0.173813	-1.0197	-0.532919	-0.378256	-0.345622	-0.606612	-0.263794	-0.968511	-0.0440868	-1.03538	-0.651222	-0.138454	-0.462674
6	12	1	0	#N/A	-0.239444	NA	NA	NA	NA	NA	NA	NA	NA	NA	-0.380206	NA	0.756373	NA
6	12	2	PvSal1_100007400	#N/A	-0.849366	-0.213245	NA	-1.04176	-1.4891	NA	-0.214808	0.922263	4.27485	0.990885	NA	-1.67744	0.333244	NA
6	12	3	PvAMRU_000032100	#N/A	-0.222646	0.000622928	NA	-0.785966	-1.35099	NA	-1.93446	NA	NA	NA	NA	NA	1.5478	NA
6	12	4	PvSal1_010011600	#N/A	-0.866584	-0.264708	-1.10853	-0.846787	-0.898687	-0.666121	-0.102505	-0.179097	0.457808	0.11605	-1.0491	-1.27297	-0.785913	2.9105
6	12	5	PvSal1_000006700	#N/A	2.18771	0.444191	NA	-0.749761	0.931544	-0.13535	-1.91483	NA	NA	NA	NA	NA	NA	2.68879
6	12	6	0	#N/A	-0.343584	2.07232	-0.159823	NA	NA	0.185159	-3.5018	0.800811	0.213855	1.19436	-0.659095	-1.19477	1.84599	1.06067
6	12	7	aPv000690_1	hypothetical protein	0.30833	0.755055	-0.370673	0.589337	0.823469	0.355479	0.338739	-0.197184	0.705037	1.0415	-0.418356	0.329519	0.167593	-0.125916
6	12	8	aPv088850_1	tryptophan-rich antigen	0.926678	0.426315	0.383908	-0.141251	0.23339	1.4646	-0.346173	-0.103973	NA	1.02879	-0.216617	-0.291314	0.361466	NA
6	12	9	aPv113805_0	50S ribosomal protein L18, putative	0.145792	-0.354138	0.305356	0.169627	0.192956	-0.117939	-0.276927	0.364524	0.308402	0.228533	-0.0608958	0.354828	0.630748	NA
6	12	10	aPv091335_1	hypothetical protein	-0.0687723	-0.264152	-0.309371	-0.56975	-0.439632	-0.395926	-0.0237302	0.724336	0.307407	0.613501	-0.722599	-0.970644	0.0274928	NA
6	12	11	aPv091895_0	small nuclear ribonucleoprotein Sm D1, putative	0.800676	0.964479	0.101726	1.05902	0.780071	0.975345	0.720365	-0.232806	-2.03292	-0.716768	-2.11053	1.10293	-1.57512	-0.549647
6	12	12	aPv111430_0	cytochrome c oxidase copper chaperone, putative	0.102184	NA	-0.68902	NA	NA	-0.202202	NA	-0.525621	0.0187589	-0.493205	0.19191	-0.21688	0.423044	NA
6	12	13	aPv119325_1	membrane skeletal protein, putative	-0.465024	0.0208782	-0.522483	-0.430662	-0.404716	-0.326777	-0.258236	0.221883	-0.0822495	1.40231	1.05098	-0.330875	0.49805	NA
6	12	14	aPv111215_1	hypothetical protein, conserved	-0.667423	-0.695439	-0.377847	-0.210487	-0.224442	0.0233895	0.383665	-0.0605454	0.379096	0.400772	-0.0689385	1.20327	0.159001	0.567806
6	12	15	aPv122990_0	hypothetical protein	-0.142006	0.114629	-0.102626	0.166371	0.202967	0.522031	-0.334467	-0.145396	-0.929539	-0.803049	-0.590558	1.04489	-0.118103	0.214759
6	12	16	aPv112635_0	hypothetical protein	0.469462	0.291263	-0.695507	-0.511675	0.224825	1.24848	NA	-0.148401	NA	0.557326	-0.347798	0.488951	0.243975	-0.505882
6	12	17	aPv092210_1	hypothetical protein	-0.664485	-0.351952	-1.46706	-0.947675	-0.97513	0.631568	-0.750934	-0.226768	0.391011	0.212873	0.418127	-0.382234	1.86981	-0.669448
6	12	18	aPv086890_0	variable surface protein Vir8-like	0.729581	0.339955	-0.853612	0.00974975	-0.525095	0.16023	-0.1515	-0.479593	-0.57546	1.33075	-1.24131	-1.8188	-0.310997	-0.50828
6	12	19	aPv090235_0	hypothetical protein	-0.596557	-0.432758	-1.1763	-0.890269	-0.6109	-0.292822	-0.500314	-0.309914	-0.650905	0.199973	-1.1897	-0.476358	-0.971445	-1.10721
6	13	1	EMPTY		NA	NA	NA	NA	NA	NA	NA	NA	NA	NA	NA	NA	NA	NA
6	13	2	PvSal1_000043700	#N/A	0.787281	0.695212	NA	1.4013	1.20835	NA	0.200829	1.45466	-1.72232	1.24029	NA	0.976644	NA	NA
6	13	3	PvAMRU_020006800	#N/A	-0.0277357	-0.710513	NA	-1.2088	-0.155782	NA	-1.10306	NA	NA	NA	NA	NA	1.2111	NA
6	13	4	PvAMRU_000005100	#N/A	0.57096	0.357449	-0.938922	0.497094	0.102614	-0.0672781	-0.000344489	0.152474	NA	0.381479	NA	0.125243	-0.31661	NA
6	13	5	PvSal1_000027600	#N/A	-0.477374	-0.340445	NA	-0.702465	-0.841973	-0.0462111	-0.0317204	NA	0.436804	NA	NA	-0.896961	1.07791	0.518088
6	13	6	0	#N/A	-0.132983	0.479455	0.0701635	-0.619046	NA	-0.377112	NA	0.112329	NA	1.18025	NA	NA	1.55808	-1.1568
6	13	7	aPv122510_4	hypothetical protein	0.0239217	-0.302672	-1.01972	-0.0429498	-0.202959	0.146361	0.339517	0.192636	0.295785	-0.410393	-0.877658	-0.592959	-0.0347254	0.346225
6	13	8	aPv099405_1	TLD domain-containing protein	-0.363933	0.355502	-0.348885	0.0516253	0.249199	-0.0937095	-0.161795	0.268646	0.12007	0.798098	-0.134983	-0.0234002	0.38313	NA
6	13	9	aPv116650_1	hypothetical protein, conserved	NA	NA	-0.725429	1.50146	1.22963	-0.0823994	NA	0.281968	-0.205791	0.179839	-0.0719716	-0.601084	0.494623	-0.393449
6	13	10	aPv085435_1	mannose-1-phosphate guanyltransferase, putative	-0.0520013	-0.159412	-0.516449	0.0729377	0.345769	0.22434	0.134285	0.509384	0.0734796	0.69822	-0.392378	0.751837	0.161881	1.83306
6	13	11	aPv118115_0	hypothetical protein	0.198657	1.25235	0.150351	0.514693	0.489392	1.06864	1.15715	-0.616185	-0.626285	-0.12771	-1.86937	1.15554	-1.93805	-0.476756
6	13	12	aPv095335_1	hypothetical protein	NA	2.51509	-0.84945	0.419514	NA	-0.609799	NA	-0.114466	0.251116	-0.168231	0.613364	-0.040279	0.473674	0.445004
6	13	13	aPv098605_0	small GTPase Rab7, putative	-0.301774	0.461132	-0.666839	0.102313	-0.0040606	-0.0127007	0.295101	0.0255082	-0.260194	0.391177	-1.32436	0.492636	-0.93085	0.00333787
6	13	14	aPv081315_0	tubulin-specific chaperone a, putative	-1.03958	-0.339193	-0.73373	-0.702729	-0.892486	-1.12649	-0.404021	0.0381477	0.252951	-0.0731801	-1.02032	-0.0595687	-0.299315	0.499819
6	13	15	aPv085825_1	deoxyhypusine synthase, putative	0.137936	-0.136994	-0.450946	0.0261356	0.04183	0.317104	-0.147443	-0.11566	NA	-0.284984	-0.339474	-0.0821077	0.571835	0.248437
6	13	16	aPv091040_1	hypothetical protein	-0.56957	-0.972996	-0.812096	-0.635253	-0.279577	-0.523478	-0.363724	0.163756	0.519428	0.121175	0.2599	-1.25411	1.15097	-0.703417
6	13	17	aPv005575_0	hypothetical protein	-0.54161	-0.498912	-0.983919	0.25904	-0.903508	0.28973	-0.0280618	-0.0129881	-0.138657	0.326053	-0.844288	0.219315	-0.661956	-0.234836
6	13	18	aPv117125_1	hypothetical protein	-0.370022	-0.230657	-1.51324	-0.797649	-0.682427	-0.00859304	-0.624494	0.128065	NA	0.455072	NA	-0.464723	0.307623	0.162448
6	13	19	aPv081585_1	hypothetical protein, conserved	-0.334742	-0.158326	-0.423659	-0.255719	-0.798639	0.0213072	0.0181583	0.215941	-0.0274008	-0.0264797	0.119555	-0.504525	0.109635	0.0178362
6	14	1	EMPTY		NA	NA	NA	NA	NA	NA	NA	NA	NA	NA	NA	NA	NA	NA
6	14	2	PvAMRU_010008800	#N/A	-0.407958	-0.046497	0.237164	-2.07207	-2.13803	1.50105	-2.14021	0.693283	0.59441	1.5401	0.0389941	2.8961	1.16258	0.994901
6	14	3	PvSal1_010005600	#N/A	0.273527	-0.0379703	NA	-0.329599	0.162022	NA	-0.541575	1.20498	NA	NA	-1.16062	NA	NA	NA
6	14	4	PvSal1_040008700	#N/A	2.40144	2.14238	-0.858321	1.47312	1.84032	1.61586	0.711558	-0.0120292	NA	-0.274626	NA	0.62387	-1.30877	NA
6	14	5	PvSal1_100008700	#N/A	0.619495	-0.403961	NA	1.15806	1.62695	NA	0.225028	NA	NA	-1.5167	NA	-0.0593957	NA	NA
6	14	6	0	#N/A	0.143144	0.369534	0.108913	NA	NA	NA	-1.26364	0.826867	NA	1.40231	NA	NA	1.27168	NA
6	14	7	aPv082585_1	hypothetical protein	-0.106714	0.335633	-0.801091	0.239424	-0.658494	-0.114038	-0.199374	-0.0376798	0.855243	0.156001	NA	NA	1.51621	NA
6	14	8	aPv081755_1	hypothetical protein, conserved	0.126218	0.615	-0.0165871	-0.779783	-1.38512	0.945277	-0.505683	1.0221	-0.116125	1.73305	0.73917	-0.362869	1.5189	0.969339
6	14	9	aPv088140_1	hypothetical protein	0.0647299	-0.363535	-0.616768	-0.105107	0.0925967	-0.0633605	0.0270615	0.393369	NA	0.309057	-0.40733	0.518874	1.00304	0.0321486
6	14	10	aPv079785_2	hypothetical protein	0.0419588	-0.068823	0.0345464	0.571413	0.25794	0.765281	-0.0362765	0.684647	0.341236	0.767063	-0.821426	-0.214547	0.0857575	-0.473072
6	14	11	aPv098730_2	hypothetical protein	0.120995	0.0154087	-0.170974	-0.43593	-0.607789	0.822003	-1.04385	0.427399	NA	0.654244	-0.0052401	NA	1.20116	1.04955
6	14	12	aPv080355_2	hypothetical protein	NA	-1.46353	-1.17131	NA	0.66314	-1.03152	-0.16811	-0.00992957	0.61299	0.382346	-0.00923495	-1.50759	-0.268921	-1.11076
6	14	13	aPv003815_1	hypothetical protein	-0.432783	-0.697252	-0.327695	-0.571782	-0.829065	0.181456	-0.68222	0.439895	NA	0.806356	NA	NA	1.71005	NA
6	14	14	aPv115465_1	tryptophan-rich antigen	0.424191	0.7825	-0.0560293	0.0612526	0.435785	0.45949	-0.144721	0.186721	-0.23674	-0.953957	-0.873808	-0.154617	-0.778417	-0.465337
6	14	15	aPv080180_2	hypothetical protein, conserved	-0.928947	-0.113359	-0.713932	-0.204838	-0.42989	-0.70396	-0.280899	0.375862	0.296278	-0.354738	-0.623098	-0.601732	0.0150679	-0.169241
6	14	16	aPv113605_1	hypothetical protein	-0.754392	0.749651	-0.867747	-0.818184	-0.600509	-0.248167	-0.446471	-0.220364	1.00314	-0.329465	-0.605687	1.02999	0.97895	0.725864
6	14	17	aPv114755_1	hypothetical protein	-0.183668	-0.47353	-0.717781	-1.39071	-0.392177	-0.0110496	-0.501238	-0.0196552	0.0692665	1.0786	-0.148977	0.900587	0.346363	-0.0403446
6	14	18	aPv079845_1	adapter-related protein complex 1 beta 1 subunit, putative	-0.0734483	-0.722683	-1.23129	-0.429708	-0.612782	-0.515326	-0.438355	-0.133501	0.627992	-0.20555	-0.892042	0.143925	0.211848	-0.432097
6	14	19	aPv096330_1	hypothetical protein	-0.653873	-0.751163	-0.794945	-0.410502	-0.592617	-0.833655	-0.239135	-0.173612	0.10839	-0.179836	-1.22332	-0.206088	-0.591127	-0.621493
6	15	1	EMPTY		NA	NA	NA	NA	NA	NA	NA	NA	NA	NA	NA	NA	NA	NA
6	15	2	PvAMRU_100005900	#N/A	-0.621015	-0.724706	NA	0.550639	0.197551	NA	-0.220575	NA	NA	-0.828009	NA	NA	-0.183274	NA
6	15	3	PvAMRU_000026600	#N/A	0.604208	0.305179	NA	0.305726	0.904355	NA	0.38462	NA	2.10131	NA	NA	NA	NA	2.81669
6	15	4	PvAMRU_000007600	#N/A	0.575128	-0.0677241	-0.663513	0.146389	0.190475	0.0173966	-0.13054	-0.219772	NA	-0.426057	NA	1.22218	-0.929565	-0.129892
6	15	5	PvAMRU_000033200	#N/A	-0.20277	-0.490141	NA	0.0987098	-0.475662	NA	-2.58105	NA	0.473347	NA	NA	1.71334	NA	0.501638
6	15	6	0	#N/A	0.253513	NA	-0.00403775	-0.969537	NA	-0.831315	0.101074	0.715702	NA	1.00561	NA	-0.494111	NA	NA
6	15	7	aPv118195_1	hypothetical protein	0.269787	0.474122	-0.449101	-0.285124	0.18599	0.06726	-1.15304	-0.327202	NA	0.305034	0.287535	-0.488561	0.741238	0.556932
6	15	8	aPv059690_0	variable surface protein Vir26, putative	0.77605	0.150639	-0.197214	-0.0447984	0.749226	1.28896	-0.224218	-0.078114	NA	0.399345	-1.78163	0.168738	0.596146	0.500627
6	15	9	aPv118635_2	hypothetical protein	-0.063496	0.367258	-0.701061	-0.208186	0.29531	-0.0291064	0.105238	0.186901	0.265841	0.763514	-0.609334	-0.454453	0.0850837	NA
6	15	10	aPv091855_0	ribosome biogenesis regulatory protein (RRS1), putative	0.6119	0.192796	0.265915	0.310955	0.445858	-0.0630305	-0.201268	-0.446582	-0.781639	0.0876188	-0.88508	-0.432825	-0.241433	-0.784107
6	15	11	aPv085370_0	hypothetical protein	-0.165492	0.307886	-0.0843644	0.0425638	0.00961052	0.598253	0.291198	-0.150664	-0.339269	1.25532	-0.610396	0.232383	0.366187	0.100367
6	15	12	aPv121945_0	gap, putative	NA	1.87116	-0.0692706	-0.678057	NA	-0.36434	1.58578	-0.0929683	-0.135147	-0.4024	-0.986053	-0.800203	-0.577481	-0.149432
6	15	13	aPv080700_1	hypothetical protein	-0.223512	-0.122825	-0.308232	-0.372847	-0.297299	0.585948	-0.73952	-0.162151	1.87606	0.0203165	0.973903	0.909071	1.24545	NA
6	15	14	aPv002825_0	50S ribosomal protein L13, putative	-0.329355	-0.882588	-0.804501	-0.177134	0.37187	0.4162	0.331528	-0.360655	-0.425837	-0.0803361	1.56224	0.651381	0.422494	0.34919
6	15	15	aPv002625_0	rRNA methylase, putative	0.343354	0.0399	-1.05259	-0.343189	-0.352962	0.592925	NA	-0.205486	0.122148	0.0239017	-0.428317	0.847121	0.388111	0.336016
6	15	16	aPv003520_1	histidine-rich knob protein homolog KPRPC, putative	-0.605137	0.093195	-0.163643	0.86353	0.634048	1.07163	-0.228323	-0.321101	-1.23884	-0.970698	-2.25413	0.675611	-1.15078	0.0753463
6	15	17	aPv083025_0	sporozoite microneme protein, putative	-0.435485	-0.192249	-1.05204	-0.193864	0.0181679	0.227281	-0.476163	0.0785818	NA	0.175883	0.250834	0.295136	0.548104	0.0079185
6	15	18	aPv119815_0	serine/threonine protein phosphatase, putative	-0.276817	-0.111437	-1.31336	0.076676	-0.798576	-0.590745	0.151941	-0.151126	0.757938	-0.132734	-1.19582	0.127179	0.00939201	-0.228929
6	15	19	aPv091930_1	DnaJ domain containing protein	0.189121	-0.24061	-1.04759	-0.216728	-0.122391	-0.34408	-0.689816	-0.140292	NA	-0.0596636	-0.434155	-1.42334	0.120528	-0.437032
6	16	1	EMPTY		NA	NA	NA	NA	NA	NA	NA	NA	NA	NA	NA	NA	NA	NA
6	16	2	PvAMRU_100005000	#N/A	0.721783	-0.144304	NA	-0.663897	-0.258136	NA	-0.394665	NA	NA	NA	-1.4723	NA	NA	NA
6	16	3	PvAMRU_120007600	#N/A	-0.458366	-0.000714749	NA	-1.2567	-2.32938	NA	-2.26772	NA	NA	NA	NA	NA	1.79928	NA
[truncated: 6,210 more rows]
